# Supplementary material for: A genome-wide analysis of YY1 and TFAP2 competition on overlapping motifs reveals their roles in HPV-induced carcinogenesis
Source: PLoS Pathog. 2025 Sep 15;21(9):e1013524. doi: 10.1371/journal.ppat.1013524 (PMC12445741; doi:10.1371/journal.ppat.1013524)
Supplement: S1 Table — (XLSX) [file ppat.1013524.s001.xlsx]

## Sheet: oligo 4 binding proteins
Table S1. Identified proteins in DNA oligo pulldown-coupled mass spectrometry
Oligo 4 binding proteins
Accession	oligo4_siNS(PSMs)	oligo4_siE7(PSMs)	oligo4M_siNS(PSMs)	oligo4M_siE7(PSMs)	FC = oligo4M_siNS(PSMs)/oligo4_siNS(PSMs)	Description	# AAs	MW[Da]	calc pI
D6RBQ9	12	10			0	Heterogeneous nuclear ribonucleoprotein D0 (Fragment) OS=Homo sapiens GN=HNRNPD PE=1 SV=1	155	15.6	4.91
P25490	10	9			0	Transcriptional repressor protein YY1 OS=Homo sapiens GN=YY1 PE=1 SV=2	414	44.7	6.25
Q92754	6	5			0	Transcription factor AP-2 gamma OS=Homo sapiens GN=TFAP2C PE=1 SV=1	450	49.1	7.83
Q5T6W2	27	26		17	0	Heterogeneous nuclear ribonucleoprotein K (Fragment) OS=Homo sapiens GN=HNRNPK PE=1 SV=1	379	41.8	5.59
Q96T88	14				0	E3 ubiquitin-protein ligase UHRF1 OS=Homo sapiens GN=UHRF1 PE=1 SV=1	793	89.8	7.56
P12236	10			5	0	ADP/ATP translocase 3 OS=Homo sapiens GN=SLC25A6 PE=1 SV=4	298	32.8	9.74
P12235	7				0	ADP/ATP translocase 1 OS=Homo sapiens GN=SLC25A4 PE=1 SV=4	298	33	9.76
Q14152	4	1		2	0	Eukaryotic translation initiation factor 3 subunit A OS=Homo sapiens GN=EIF3A PE=1 SV=1	1382	166.5	6.79
P08651	4	2			0	Nuclear factor 1 C-type OS=Homo sapiens GN=NFIC PE=1 SV=2	508	55.6	8.38
Q5T9A4	4				0	ATPase family AAA domain-containing protein 3B OS=Homo sapiens GN=ATAD3B PE=1 SV=1	648	72.5	9.2
P29558	3	4		2	0	RNA-binding motif, single-stranded-interacting protein 1 OS=Homo sapiens GN=RBMS1 PE=1 SV=3	406	44.5	8.79
Q9UGN5	3	3			0	Poly [ADP-ribose] polymerase 2 OS=Homo sapiens GN=PARP2 PE=1 SV=2	583	66.2	8.88
P31947	3				0	14-3-3 protein sigma OS=Homo sapiens GN=SFN PE=1 SV=1	248	27.8	4.74
Q9Y383	3				0	Putative RNA-binding protein Luc7-like 2 OS=Homo sapiens GN=LUC7L2 PE=1 SV=2	392	46.5	10.01
Q9NZT1	3				0	Calmodulin-like protein 5 OS=Homo sapiens GN=CALML5 PE=1 SV=2	146	15.9	4.44
Q99613	3				0	Eukaryotic translation initiation factor 3 subunit C OS=Homo sapiens GN=EIF3C PE=1 SV=1	913	105.3	5.68
P62266	4	3	1	3	0.25	40S ribosomal protein S23 OS=Homo sapiens GN=RPS23 PE=1 SV=3	143	15.8	10.49
A6NEL0	4	3	1	3	0.25	Non-histone chromosomal protein HMG-14 OS=Homo sapiens GN=HMGN1 PE=1 SV=1	116	12.4	9.41
Q9UQE7	4	3	1	2	0.25	Structural maintenance of chromosomes protein 3 OS=Homo sapiens GN=SMC3 PE=1 SV=2	1217	141.5	7.18
P07910	22		7	6	0.318182	Heterogeneous nuclear ribonucleoproteins C1/C2 OS=Homo sapiens GN=HNRNPC PE=1 SV=4	306	33.7	5.08
Q9UKM9	12	14	4	6	0.333333	RNA-binding protein Raly OS=Homo sapiens GN=RALY PE=1 SV=1	306	32.4	9.17
Q9BR76	9	7	3	7	0.333333	Coronin-1B OS=Homo sapiens GN=CORO1B PE=1 SV=1	489	54.2	5.88
P15924	20	7	7	4	0.35	Desmoplakin OS=Homo sapiens GN=DSP PE=1 SV=3	2871	331.6	6.81
Q5K651	8	12	3	9	0.375	Sterile alpha motif domain-containing protein 9 OS=Homo sapiens GN=SAMD9 PE=1 SV=1	1589	184.2	7.83
Q9NZB2	5	4	2	5	0.4	Constitutive coactivator of PPAR-gamma-like protein 1 OS=Homo sapiens GN=FAM120A PE=1 SV=2	1118	121.8	8.88
A0A087WV73	5	4	2	2	0.4	Probable 28S rRNA (cytosine(4447)-C(5))-methyltransferase OS=Homo sapiens GN=NOP2 PE=1 SV=1	855	94	9.11
Q09666	7	9	3	5	0.428571	Neuroblast differentiation-associated protein AHNAK OS=Homo sapiens GN=AHNAK PE=1 SV=2	5890	628.7	6.15
Q15365	7	6	3	6	0.428571	Poly(rC)-binding protein 1 OS=Homo sapiens GN=PCBP1 PE=1 SV=2	356	37.5	7.09

## Sheet: E7-regulated binding proteins
Table S1. Identified proteins in DNA oligo pulldown-coupled mass spectrometry
E7-regulated binding proteins
Accession	oligo4_siNS(PSMs)	oligo4_siE7(PSMs)	oligo4M_siNS(PSMs)	oligo4M_siE7(PSMs)	FC = oligo4_siE7(PSMs)/oligo4_siNS(PSMs)	Description	# AAs	MW[Da]	calc pI
Q96T88	14				0	E3 ubiquitin-protein ligase UHRF1 OS=Homo sapiens GN=UHRF1 PE=1 SV=1	793	89.8	7.56
P12236	10			5	0	ADP/ATP translocase 3 OS=Homo sapiens GN=SLC25A6 PE=1 SV=4	298	32.8	9.74
P12235	7				0	ADP/ATP translocase 1 OS=Homo sapiens GN=SLC25A4 PE=1 SV=4	298	33	9.76
P61254	4		4		0	60S ribosomal protein L26 OS=Homo sapiens GN=RPL26 PE=1 SV=1	145	17.2	10.55
Q5T9A4	4				0	ATPase family AAA domain-containing protein 3B OS=Homo sapiens GN=ATAD3B PE=1 SV=1	648	72.5	9.2
Q92804	3		3	4	0	TATA-binding protein-associated factor 2N OS=Homo sapiens GN=TAF15 PE=1 SV=1	592	61.8	8.02
Q00059	3		3		0	Transcription factor A, mitochondrial OS=Homo sapiens GN=TFAM PE=1 SV=1	246	29.1	9.72
A0A0D9SGE8	3		3		0	PHD finger protein 6 OS=Homo sapiens GN=PHF6 PE=1 SV=1	366	41.3	8.68
Q13428	3		3		0	Treacle protein OS=Homo sapiens GN=TCOF1 PE=1 SV=3	1488	152	9.04
P31947	3				0	14-3-3 protein sigma OS=Homo sapiens GN=SFN PE=1 SV=1	248	27.8	4.74
Q9Y383	3				0	Putative RNA-binding protein Luc7-like 2 OS=Homo sapiens GN=LUC7L2 PE=1 SV=2	392	46.5	10.01
Q9NZT1	3				0	Calmodulin-like protein 5 OS=Homo sapiens GN=CALML5 PE=1 SV=2	146	15.9	4.44
Q99613	3				0	Eukaryotic translation initiation factor 3 subunit C OS=Homo sapiens GN=EIF3C PE=1 SV=1	913	105.3	5.68
O75643	6	1	6	3	0.166667	U5 small nuclear ribonucleoprotein 200 kDa helicase OS=Homo sapiens GN=SNRNP200 PE=1 SV=2	2136	244.4	6.06
Q02543	5	1	3	3	0.2	60S ribosomal protein L18a OS=Homo sapiens GN=RPL18A PE=1 SV=2	176	20.7	10.71
P46013	4	1	2		0.25	Antigen KI-67 OS=Homo sapiens GN=MKI67 PE=1 SV=2	3256	358.5	9.45
Q14152	4	1		2	0.25	Eukaryotic translation initiation factor 3 subunit A OS=Homo sapiens GN=EIF3A PE=1 SV=1	1382	166.5	6.79
Q14527	12	4	10	8	0.333333	Helicase-like transcription factor OS=Homo sapiens GN=HLTF PE=1 SV=2	1009	113.9	8.6
Q15397	3	1	3		0.333333	Pumilio homolog 3 OS=Homo sapiens GN=PUM3 PE=1 SV=3	648	73.5	9.64
P15924	20	7	7	4	0.35	Desmoplakin OS=Homo sapiens GN=DSP PE=1 SV=3	2871	331.6	6.81
Q9NW13	10	4	10	10	0.4	RNA-binding protein 28 OS=Homo sapiens GN=RBM28 PE=1 SV=3	759	85.7	9.22
P35659	5	2	5	4	0.4	Protein DEK OS=Homo sapiens GN=DEK PE=1 SV=1	375	42.6	8.56
Q9BW19	5	2	8	3	0.4	Kinesin-like protein KIFC1 OS=Homo sapiens GN=KIFC1 PE=1 SV=2	673	73.7	8.98
Q9NWT1	5	2	3	2	0.4	p21-activated protein kinase-interacting protein 1 OS=Homo sapiens GN=PAK1IP1 PE=1 SV=2	392	43.9	8.91
P13645	50	23	39	21	0.46	Keratin, type I cytoskeletal 10 OS=Homo sapiens GN=KRT10 PE=1 SV=6	584	58.8	5.21
Q13247	3	7	3	2	2.33333	Serine/arginine-rich splicing factor 6 OS=Homo sapiens GN=SRSF6 PE=1 SV=2	344	39.6	11.43

## Sheet: PSMs (oligo4_siNS) > 3
Table S1. Identified proteins in DNA oligo pulldown-coupled mass spectrometry
Accession	oligo4_siNS(PSMs)	oligo4_siE7(PSMs)	oligo4M_siNS(PSMs)	oligo4M_siE7(PSMs)	Description	# AAs	MW[Da]	calc pI
P09874	221	214	209	195	Poly [ADP-ribose] polymerase 1 OS=Homo sapiens GN=PARP1 PE=1 SV=4	1014	113	8.88
P04264	58	41	57	45	Keratin, type II cytoskeletal 1 OS=Homo sapiens GN=KRT1 PE=1 SV=6	644	66	8.12
P13645	50	23	39	21	Keratin, type I cytoskeletal 10 OS=Homo sapiens GN=KRT10 PE=1 SV=6	584	58.8	5.21
Q16531	45	55	45	50	DNA damage-binding protein 1 OS=Homo sapiens GN=DDB1 PE=1 SV=1	1140	126.9	5.26
P35527	36	31	35	33	Keratin, type I cytoskeletal 9 OS=Homo sapiens GN=KRT9 PE=1 SV=3	623	62	5.24
P35908	34	29	33	28	Keratin, type II cytoskeletal 2 epidermal OS=Homo sapiens GN=KRT2 PE=1 SV=2	639	65.4	8
P61978	31	31	29	22	Heterogeneous nuclear ribonucleoprotein K OS=Homo sapiens GN=HNRNPK PE=1 SV=1	463	50.9	5.54
P13647	30	28	25	19	Keratin, type II cytoskeletal 5 OS=Homo sapiens GN=KRT5 PE=1 SV=3	590	62.3	7.74
Q14103	29	26	23	21	Heterogeneous nuclear ribonucleoprotein D0 OS=Homo sapiens GN=HNRNPD PE=1 SV=1	355	38.4	7.81
Q5T6W2	27	26		17	Heterogeneous nuclear ribonucleoprotein K (Fragment) OS=Homo sapiens GN=HNRNPK PE=1 SV=1	379	41.8	5.59
A0A087X0X3	26	29	30	35	Heterogeneous nuclear ribonucleoprotein M OS=Homo sapiens GN=HNRNPM PE=1 SV=1	730	77.5	8.78
P12956	26	27	26	23	X-ray repair cross-complementing protein 6 OS=Homo sapiens GN=XRCC6 PE=1 SV=2	609	69.8	6.64
P67809	26	26	30	28	Nuclease-sensitive element-binding protein 1 OS=Homo sapiens GN=YBX1 PE=1 SV=3	324	35.9	9.88
P21333	25	25	29	32	Filamin-A OS=Homo sapiens GN=FLNA PE=1 SV=4	2647	280.6	6.06
P60709	24	27	22	23	Actin, cytoplasmic 1 OS=Homo sapiens GN=ACTB PE=1 SV=1	375	41.7	5.48
P78527	23	25	23	24	DNA-dependent protein kinase catalytic subunit OS=Homo sapiens GN=PRKDC PE=1 SV=3	4128	468.8	7.12
Q92466	23	28	21	23	DNA damage-binding protein 2 OS=Homo sapiens GN=DDB2 PE=1 SV=1	427	47.8	9.47
P27695	22	19	19	15	DNA-(apurinic or apyrimidinic site) lyase OS=Homo sapiens GN=APEX1 PE=1 SV=2	318	35.5	8.12
P02533	22	16	20	12	Keratin, type I cytoskeletal 14 OS=Homo sapiens GN=KRT14 PE=1 SV=4	472	51.5	5.16
P02538	22	19	24	11	Keratin, type II cytoskeletal 6A OS=Homo sapiens GN=KRT6A PE=1 SV=3	564	60	8
P07910	22		7	6	Heterogeneous nuclear ribonucleoproteins C1/C2 OS=Homo sapiens GN=HNRNPC PE=1 SV=4	306	33.7	5.08
P46063	21	23	19	20	ATP-dependent DNA helicase Q1 OS=Homo sapiens GN=RECQL PE=1 SV=3	649	73.4	7.88
P15924	20	7	7	4	Desmoplakin OS=Homo sapiens GN=DSP PE=1 SV=3	2871	331.6	6.81
P09651	20	19	19	22	Heterogeneous nuclear ribonucleoprotein A1 OS=Homo sapiens GN=HNRNPA1 PE=1 SV=5	372	38.7	9.13
Q96SH1	20	19	12	12	Transcription factor AP-2 alpha (Activating enhancer binding protein 2 alpha), isoform CRA_c OS=Homo sapiens GN=TFAP2A PE=1 SV=1	439	48.3	8.18
P68032	20	20	17	18	Actin, alpha cardiac muscle 1 OS=Homo sapiens GN=ACTC1 PE=1 SV=1	377	42	5.39
P13010	19	20	24	22	X-ray repair cross-complementing protein 5 OS=Homo sapiens GN=XRCC5 PE=1 SV=3	732	82.7	5.81
Q96PK6	19	14	26	25	RNA-binding protein 14 OS=Homo sapiens GN=RBM14 PE=1 SV=2	669	69.4	9.67
Q9H2U1	19	17	13	15	ATP-dependent RNA helicase DHX36 OS=Homo sapiens GN=DHX36 PE=1 SV=2	1008	114.7	7.68
Q86YZ3	18	21	30	11	Hornerin OS=Homo sapiens GN=HRNR PE=1 SV=2	2850	282.2	10.04
Q9NR30	17	16	17	19	Nucleolar RNA helicase 2 OS=Homo sapiens GN=DDX21 PE=1 SV=5	783	87.3	9.28
P08727	17	14	17	14	Keratin, type I cytoskeletal 19 OS=Homo sapiens GN=KRT19 PE=1 SV=4	400	44.1	5.14
Q13283	17	12	13	12	Ras GTPase-activating protein-binding protein 1 OS=Homo sapiens GN=G3BP1 PE=1 SV=1	466	52.1	5.52
P98179	17	19	15	17	RNA-binding protein 3 OS=Homo sapiens GN=RBM3 PE=1 SV=1	157	17.2	8.91
Q04695	17	16	16	10	Keratin, type I cytoskeletal 17 OS=Homo sapiens GN=KRT17 PE=1 SV=2	432	48.1	5.02
P53999	16	17	18	18	Activated RNA polymerase II transcriptional coactivator p15 OS=Homo sapiens GN=SUB1 PE=1 SV=3	127	14.4	9.6
P08729	15	19	20	17	Keratin, type II cytoskeletal 7 OS=Homo sapiens GN=KRT7 PE=1 SV=5	469	51.4	5.48
P19338	15	16	21	14	Nucleolin OS=Homo sapiens GN=NCL PE=1 SV=3	710	76.6	4.7
Q02878	15	15	13	12	60S ribosomal protein L6 OS=Homo sapiens GN=RPL6 PE=1 SV=3	288	32.7	10.58
Q00839	15	14	10	13	Heterogeneous nuclear ribonucleoprotein U OS=Homo sapiens GN=HNRNPU PE=1 SV=6	825	90.5	6
P11387	15	12	12	9	DNA topoisomerase 1 OS=Homo sapiens GN=TOP1 PE=1 SV=2	765	90.7	9.31
P16402	15	15	12	12	Histone H1.3 OS=Homo sapiens GN=HIST1H1D PE=1 SV=2	221	22.3	11.02
Q14011	15	18	16	14	Cold-inducible RNA-binding protein OS=Homo sapiens GN=CIRBP PE=1 SV=1	172	18.6	9.51
Q96T88	14				E3 ubiquitin-protein ligase UHRF1 OS=Homo sapiens GN=UHRF1 PE=1 SV=1	793	89.8	7.56
P08779	14	15	25	11	Keratin, type I cytoskeletal 16 OS=Homo sapiens GN=KRT16 PE=1 SV=4	473	51.2	5.05
P16989	13	22	19	21	Y-box-binding protein 3 OS=Homo sapiens GN=YBX3 PE=1 SV=4	372	40.1	9.77
P05787	13	16	12	15	Keratin, type II cytoskeletal 8 OS=Homo sapiens GN=KRT8 PE=1 SV=7	483	53.7	5.59
J3KTA4	13	10	10	11	Probable ATP-dependent RNA helicase DDX5 OS=Homo sapiens GN=DDX5 PE=1 SV=1	614	69	8.85
D6RBQ9	12	10			Heterogeneous nuclear ribonucleoprotein D0 (Fragment) OS=Homo sapiens GN=HNRNPD PE=1 SV=1	155	15.6	4.91
Q14527	12	4	10	8	Helicase-like transcription factor OS=Homo sapiens GN=HLTF PE=1 SV=2	1009	113.9	8.6
P18124	12	13	13	13	60S ribosomal protein L7 OS=Homo sapiens GN=RPL7 PE=1 SV=1	248	29.2	10.65
P46777	12	9	10	9	60S ribosomal protein L5 OS=Homo sapiens GN=RPL5 PE=1 SV=3	297	34.3	9.72
A0A087WZV1	12	12	12	11	Heterogeneous nuclear ribonucleoprotein A/B OS=Homo sapiens GN=HNRNPAB PE=1 SV=1	330	36.5	9.09
P05387	12	10	9	11	60S acidic ribosomal protein P2 OS=Homo sapiens GN=RPLP2 PE=1 SV=1	115	11.7	4.54
Q9UKM9	12	14	4	6	RNA-binding protein Raly OS=Homo sapiens GN=RALY PE=1 SV=1	306	32.4	9.17
P22626	11	13	10	14	Heterogeneous nuclear ribonucleoproteins A2/B1 OS=Homo sapiens GN=HNRNPA2B1 PE=1 SV=2	353	37.4	8.95
A0A0D9SF53	11	10	9	13	ATP-dependent RNA helicase DDX3X OS=Homo sapiens GN=DDX3X PE=1 SV=1	733	81.4	8.07
Q96T60	11	11	18	13	Bifunctional polynucleotide phosphatase/kinase OS=Homo sapiens GN=PNKP PE=1 SV=1	521	57	8.46
P02545	11	8	7	8	Prelamin-A/C OS=Homo sapiens GN=LMNA PE=1 SV=1	664	74.1	7.02
Q15233	11	10	11	8	Non-POU domain-containing octamer-binding protein OS=Homo sapiens GN=NONO PE=1 SV=4	471	54.2	8.95
P05141	11	9	8	7	ADP/ATP translocase 2 OS=Homo sapiens GN=SLC25A5 PE=1 SV=7	298	32.8	9.69
P25490	10	9			Transcriptional repressor protein YY1 OS=Homo sapiens GN=YY1 PE=1 SV=2	414	44.7	6.25
Q9NW13	10	4	10	10	RNA-binding protein 28 OS=Homo sapiens GN=RBM28 PE=1 SV=3	759	85.7	9.22
P08670	10	9	16	13	Vimentin OS=Homo sapiens GN=VIM PE=1 SV=4	466	53.6	5.12
P60842	10	10	8	11	Eukaryotic initiation factor 4A-I OS=Homo sapiens GN=EIF4A1 PE=1 SV=1	406	46.1	5.48
Q9BQG0	10	7	7	12	Myb-binding protein 1A OS=Homo sapiens GN=MYBBP1A PE=1 SV=2	1328	148.8	9.28
P42167	10	9	9	8	Lamina-associated polypeptide 2, isoforms beta/gamma OS=Homo sapiens GN=TMPO PE=1 SV=2	454	50.6	9.38
O75534	10	10	12	10	Cold shock domain-containing protein E1 OS=Homo sapiens GN=CSDE1 PE=1 SV=2	798	88.8	6.25
Q9P016	10	9	12	9	Thymocyte nuclear protein 1 OS=Homo sapiens GN=THYN1 PE=1 SV=1	225	25.7	9.25
Q03252	10	8	8	9	Lamin-B2 OS=Homo sapiens GN=LMNB2 PE=1 SV=4	620	69.9	5.59
E9PB61	10	9	8	9	THO complex subunit 4 OS=Homo sapiens GN=ALYREF PE=1 SV=1	264	27.5	11.05
P12236	10			5	ADP/ATP translocase 3 OS=Homo sapiens GN=SLC25A6 PE=1 SV=4	298	32.8	9.74
P06746	9	7	16	18	DNA polymerase beta OS=Homo sapiens GN=POLB PE=1 SV=3	335	38.2	8.95
P23246	9	11	10	18	Splicing factor, proline- and glutamine-rich OS=Homo sapiens GN=SFPQ PE=1 SV=2	707	76.1	9.44
Q13151	9	11	10	9	Heterogeneous nuclear ribonucleoprotein A0 OS=Homo sapiens GN=HNRNPA0 PE=1 SV=1	305	30.8	9.29
Q9BR76	9	7	3	7	Coronin-1B OS=Homo sapiens GN=CORO1B PE=1 SV=1	489	54.2	5.88
Q8NC51	9	5	7	6	Plasminogen activator inhibitor 1 RNA-binding protein OS=Homo sapiens GN=SERBP1 PE=1 SV=2	408	44.9	8.65
P68104	9	6	9	6	Elongation factor 1-alpha 1 OS=Homo sapiens GN=EEF1A1 PE=1 SV=1	462	50.1	9.01
J3QQ67	9	7	6	8	60S ribosomal protein L18 (Fragment) OS=Homo sapiens GN=RPL18 PE=1 SV=1	190	21.8	11.72
Q6ISB3	9	6	7	7	Grainyhead-like protein 2 homolog OS=Homo sapiens GN=GRHL2 PE=1 SV=1	625	71.1	6.44
P27694	9	8	6	4	Replication protein A 70 kDa DNA-binding subunit OS=Homo sapiens GN=RPA1 PE=1 SV=2	616	68.1	7.21
P62701	9	7	5	7	40S ribosomal protein S4, X isoform OS=Homo sapiens GN=RPS4X PE=1 SV=2	263	29.6	10.15
Q7Z2E3	8	7	9	9	Aprataxin OS=Homo sapiens GN=APTX PE=1 SV=2	356	40.7	9.17
Q99623	8	9	8	9	Prohibitin-2 OS=Homo sapiens GN=PHB2 PE=1 SV=2	299	33.3	9.83
P38919	8	7	8	8	Eukaryotic initiation factor 4A-III OS=Homo sapiens GN=EIF4A3 PE=1 SV=4	411	46.8	6.73
Q6P2Q9	8	8	7	7	Pre-mRNA-processing-splicing factor 8 OS=Homo sapiens GN=PRPF8 PE=1 SV=2	2335	273.4	8.84
H3BPE7	8	9	8	11	RNA-binding protein FUS OS=Homo sapiens GN=FUS PE=1 SV=1	527	53.5	9.36
Q5K651	8	12	3	9	Sterile alpha motif domain-containing protein 9 OS=Homo sapiens GN=SAMD9 PE=1 SV=1	1589	184.2	7.83
P49916	8	7	8	7	DNA ligase 3 OS=Homo sapiens GN=LIG3 PE=1 SV=2	1009	112.8	9.01
A0A0A6YYL6	8	8	6	8	Protein RPL17-C18orf32 OS=Homo sapiens GN=RPL17-C18orf32 PE=3 SV=1	228	26.4	10.1
P26373	8	7	7	8	60S ribosomal protein L13 OS=Homo sapiens GN=RPL13 PE=1 SV=4	211	24.2	11.65
Q13435	8	12	10	8	Splicing factor 3B subunit 2 OS=Homo sapiens GN=SF3B2 PE=1 SV=2	895	100.2	5.67
O43390	8	6	4	5	Heterogeneous nuclear ribonucleoprotein R OS=Homo sapiens GN=HNRNPR PE=1 SV=1	633	70.9	8.13
P36578	7	9	8	9	60S ribosomal protein L4 OS=Homo sapiens GN=RPL4 PE=1 SV=5	427	47.7	11.06
Q9BWF3	7	8	6	9	RNA-binding protein 4 OS=Homo sapiens GN=RBM4 PE=1 SV=1	364	40.3	7.08
Q08211	7	8	4	10	ATP-dependent RNA helicase A OS=Homo sapiens GN=DHX9 PE=1 SV=4	1270	140.9	6.84
P15880	7	11	11	8	40S ribosomal protein S2 OS=Homo sapiens GN=RPS2 PE=1 SV=2	293	31.3	10.24
P26641	7	6	6	7	Elongation factor 1-gamma OS=Homo sapiens GN=EEF1G PE=1 SV=3	437	50.1	6.67
A0A0C4DG17	7	5	4	5	40S ribosomal protein SA OS=Homo sapiens GN=RPSA PE=1 SV=1	300	33.3	4.87
Q1KMD3	7	9	8	8	Heterogeneous nuclear ribonucleoprotein U-like protein 2 OS=Homo sapiens GN=HNRNPUL2 PE=1 SV=1	747	85.1	4.91
P11142	7	8	7	6	Heat shock cognate 71 kDa protein OS=Homo sapiens GN=HSPA8 PE=1 SV=1	646	70.9	5.52
Q9UN86	7	10	6	5	Ras GTPase-activating protein-binding protein 2 OS=Homo sapiens GN=G3BP2 PE=1 SV=2	482	54.1	5.55
A8MXP9	7	5	6	6	Matrin-3 OS=Homo sapiens GN=MATR3 PE=1 SV=1	895	99.9	6.04
A8MUS3	7	6	4	6	60S ribosomal protein L23a OS=Homo sapiens GN=RPL23A PE=1 SV=1	194	21.9	10.48
P62753	7	7	7	7	40S ribosomal protein S6 OS=Homo sapiens GN=RPS6 PE=1 SV=1	249	28.7	10.84
Q9NYF8	7	6	7	7	Bcl-2-associated transcription factor 1 OS=Homo sapiens GN=BCLAF1 PE=1 SV=2	920	106.1	9.98
Q09666	7	9	3	5	Neuroblast differentiation-associated protein AHNAK OS=Homo sapiens GN=AHNAK PE=1 SV=2	5890	628.7	6.15
P62424	7	8	8	5	60S ribosomal protein L7a OS=Homo sapiens GN=RPL7A PE=1 SV=2	266	30	10.61
P62269	7	5	6	5	40S ribosomal protein S18 OS=Homo sapiens GN=RPS18 PE=1 SV=3	152	17.7	10.99
Q9Y2W1	7	7	4	5	Thyroid hormone receptor-associated protein 3 OS=Homo sapiens GN=THRAP3 PE=1 SV=2	955	108.6	10.15
Q15365	7	6	3	6	Poly(rC)-binding protein 1 OS=Homo sapiens GN=PCBP1 PE=1 SV=2	356	37.5	7.09
P84103	7	6	6	6	Serine/arginine-rich splicing factor 3 OS=Homo sapiens GN=SRSF3 PE=1 SV=1	164	19.3	11.65
P26368	7	4	6	4	Splicing factor U2AF 65 kDa subunit OS=Homo sapiens GN=U2AF2 PE=1 SV=4	475	53.5	9.09
Q01085	7	7	6	4	Nucleolysin TIAR OS=Homo sapiens GN=TIAL1 PE=1 SV=1	375	41.6	7.74
P39023	7	5	7	4	60S ribosomal protein L3 OS=Homo sapiens GN=RPL3 PE=1 SV=2	403	46.1	10.18
Q5D862	7	4	8	1	Filaggrin-2 OS=Homo sapiens GN=FLG2 PE=1 SV=1	2391	247.9	8.31
U3KQK0	7	6	5		Histone H2B OS=Homo sapiens GN=HIST1H2BN PE=1 SV=1	166	18.8	10.54
P12235	7				ADP/ATP translocase 1 OS=Homo sapiens GN=SLC25A4 PE=1 SV=4	298	33	9.76
Q92754	6	5			Transcription factor AP-2 gamma OS=Homo sapiens GN=TFAP2C PE=1 SV=1	450	49.1	7.83
O75643	6	1	6	3	U5 small nuclear ribonucleoprotein 200 kDa helicase OS=Homo sapiens GN=SNRNP200 PE=1 SV=2	2136	244.4	6.06
P26599	6	11	10	11	Polypyrimidine tract-binding protein 1 OS=Homo sapiens GN=PTBP1 PE=1 SV=1	531	57.2	9.17
P61247	6	9	9	8	40S ribosomal protein S3a OS=Homo sapiens GN=RPS3A PE=1 SV=2	264	29.9	9.73
Q99959	6	6	5	8	Plakophilin-2 OS=Homo sapiens GN=PKP2 PE=1 SV=2	881	97.4	9.33
O75369	6	10	7	8	Filamin-B OS=Homo sapiens GN=FLNB PE=1 SV=2	2602	278	5.73
P05388	6	6	5	6	60S acidic ribosomal protein P0 OS=Homo sapiens GN=RPLP0 PE=1 SV=1	317	34.3	5.97
Q92499	6	4	4	6	ATP-dependent RNA helicase DDX1 OS=Homo sapiens GN=DDX1 PE=1 SV=2	740	82.4	7.23
P46779	6	5	6	7	60S ribosomal protein L28 OS=Homo sapiens GN=RPL28 PE=1 SV=3	137	15.7	12.02
P62917	6	6	5	6	60S ribosomal protein L8 OS=Homo sapiens GN=RPL8 PE=1 SV=2	257	28	11.03
H3BLZ8	6	10	6	6	Probable ATP-dependent RNA helicase DDX17 OS=Homo sapiens GN=DDX17 PE=1 SV=1	731	80.4	8.37
Q14980	6	4	6	7	Nuclear mitotic apparatus protein 1 OS=Homo sapiens GN=NUMA1 PE=1 SV=2	2115	238.1	5.78
Q6NZI2	6	6	6	5	Polymerase I and transcript release factor OS=Homo sapiens GN=PTRF PE=1 SV=1	390	43.5	5.6
Q9H967	6	4	6	6	WD repeat-containing protein 76 OS=Homo sapiens GN=WDR76 PE=1 SV=2	626	69.7	9.25
P20700	6	5	6	6	Lamin-B1 OS=Homo sapiens GN=LMNB1 PE=1 SV=2	586	66.4	5.16
Q07065	6	8	4	6	Cytoskeleton-associated protein 4 OS=Homo sapiens GN=CKAP4 PE=1 SV=2	602	66	5.92
P22087	6	5	7	4	rRNA 2'-O-methyltransferase fibrillarin OS=Homo sapiens GN=FBL PE=1 SV=2	321	33.8	10.18
P23396	6	8	6	4	40S ribosomal protein S3 OS=Homo sapiens GN=RPS3 PE=1 SV=2	243	26.7	9.66
Q01130	6	8	9	8	Serine/arginine-rich splicing factor 2 OS=Homo sapiens GN=SRSF2 PE=1 SV=4	221	25.5	11.85
A0A087WUT6	6	5	6	5	Eukaryotic translation initiation factor 5B OS=Homo sapiens GN=EIF5B PE=1 SV=1	1220	138.6	5.58
O75531	6	7	7	7	Barrier-to-autointegration factor OS=Homo sapiens GN=BANF1 PE=1 SV=1	89	10.1	6.09
P84098	6	4	6	4	60S ribosomal protein L19 OS=Homo sapiens GN=RPL19 PE=1 SV=1	196	23.5	11.47
Q92900	6	8	5	4	Regulator of nonsense transcripts 1 OS=Homo sapiens GN=UPF1 PE=1 SV=2	1129	124.3	6.61
O43290	6	4	6	4	U4/U6.U5 tri-snRNP-associated protein 1 OS=Homo sapiens GN=SART1 PE=1 SV=1	800	90.2	6.13
P62277	6	3	3	4	40S ribosomal protein S13 OS=Homo sapiens GN=RPS13 PE=1 SV=2	151	17.2	10.54
Q16891	6	6	5	6	MICOS complex subunit MIC60 OS=Homo sapiens GN=IMMT PE=1 SV=1	758	83.6	6.48
P62888	6	4	3	5	60S ribosomal protein L30 OS=Homo sapiens GN=RPL30 PE=1 SV=2	115	12.8	9.63
Q9BQ39	6	4	5	5	ATP-dependent RNA helicase DDX50 OS=Homo sapiens GN=DDX50 PE=1 SV=1	737	82.5	9.17
P46781	6	4	6	5	40S ribosomal protein S9 OS=Homo sapiens GN=RPS9 PE=1 SV=3	194	22.6	10.65
P61313	6	8	5	5	60S ribosomal protein L15 OS=Homo sapiens GN=RPL15 PE=1 SV=2	204	24.1	11.62
Q16629	6	5	6	4	Serine/arginine-rich splicing factor 7 OS=Homo sapiens GN=SRSF7 PE=1 SV=1	238	27.4	11.82
P51991	6	5	6	4	Heterogeneous nuclear ribonucleoprotein A3 OS=Homo sapiens GN=HNRNPA3 PE=1 SV=2	378	39.6	9.01
Q16666	5	8	7	8	Gamma-interferon-inducible protein 16 OS=Homo sapiens GN=IFI16 PE=1 SV=3	785	88.2	9.28
Q92522	5	3	4	5	Histone H1x OS=Homo sapiens GN=H1FX PE=1 SV=1	213	22.5	10.76
Q9Y3I0	5	6	5	6	tRNA-splicing ligase RtcB homolog OS=Homo sapiens GN=RTCB PE=1 SV=1	505	55.2	7.23
O60506	5	5	5	5	Heterogeneous nuclear ribonucleoprotein Q OS=Homo sapiens GN=SYNCRIP PE=1 SV=2	623	69.6	8.59
P62081	5	6	5	6	40S ribosomal protein S7 OS=Homo sapiens GN=RPS7 PE=1 SV=1	194	22.1	10.1
Q9NZB2	5	4	2	5	Constitutive coactivator of PPAR-gamma-like protein 1 OS=Homo sapiens GN=FAM120A PE=1 SV=2	1118	121.8	8.88
O15226	5	7	4	6	NF-kappa-B-repressing factor OS=Homo sapiens GN=NKRF PE=1 SV=2	690	77.6	8.79
Q9NZM1	5	8	3	7	Myoferlin OS=Homo sapiens GN=MYOF PE=1 SV=1	2061	234.6	6.18
Q03135	5	4	5	5	Caveolin-1 OS=Homo sapiens GN=CAV1 PE=1 SV=4	178	20.5	6.02
P39019	5	7	8	5	40S ribosomal protein S19 OS=Homo sapiens GN=RPS19 PE=1 SV=2	145	16.1	10.32
O75533	5	5	5	4	Splicing factor 3B subunit 1 OS=Homo sapiens GN=SF3B1 PE=1 SV=3	1304	145.7	7.09
P50914	5	5	4	4	60S ribosomal protein L14 OS=Homo sapiens GN=RPL14 PE=1 SV=4	215	23.4	10.93
Q04837	5	6	5	5	Single-stranded DNA-binding protein, mitochondrial OS=Homo sapiens GN=SSBP1 PE=1 SV=1	148	17.2	9.6
M0QYS1	5	4	5	5	60S ribosomal protein L13a (Fragment) OS=Homo sapiens GN=RPL13A PE=1 SV=2	210	24.2	10.86
P30050	5	5	4	3	60S ribosomal protein L12 OS=Homo sapiens GN=RPL12 PE=1 SV=1	165	17.8	9.42
Q13838	5	6	4	5	Spliceosome RNA helicase DDX39B OS=Homo sapiens GN=DDX39B PE=1 SV=1	428	49	5.67
P62244	5	5	6	5	40S ribosomal protein S15a OS=Homo sapiens GN=RPS15A PE=1 SV=2	130	14.8	10.13
Q13242	5	5	4	4	Serine/arginine-rich splicing factor 9 OS=Homo sapiens GN=SRSF9 PE=1 SV=1	221	25.5	8.65
P54886	5	4	4	4	Delta-1-pyrroline-5-carboxylate synthase OS=Homo sapiens GN=ALDH18A1 PE=1 SV=2	795	87.2	7.12
Q14134	5	6	4	4	Tripartite motif-containing protein 29 OS=Homo sapiens GN=TRIM29 PE=1 SV=2	588	65.8	7.15
P35659	5	2	5	4	Protein DEK OS=Homo sapiens GN=DEK PE=1 SV=1	375	42.6	8.56
Q9BW19	5	2	8	3	Kinesin-like protein KIFC1 OS=Homo sapiens GN=KIFC1 PE=1 SV=2	673	73.7	8.98
P62280	5	6	6	3	40S ribosomal protein S11 OS=Homo sapiens GN=RPS11 PE=1 SV=3	158	18.4	10.3
Q02543	5	1	3	3	60S ribosomal protein L18a OS=Homo sapiens GN=RPL18A PE=1 SV=2	176	20.7	10.71
J3KQN4	5	3	4	3	60S ribosomal protein L36a OS=Homo sapiens GN=RPL36A PE=3 SV=1	142	16.4	10.43
Q9NUQ6	5	4	4	2	SPATS2-like protein OS=Homo sapiens GN=SPATS2L PE=1 SV=2	558	61.7	9.64
P06748	5	3	5	1	Nucleophosmin OS=Homo sapiens GN=NPM1 PE=1 SV=2	294	32.6	4.78
A0A087WV73	5	4	2	2	Probable 28S rRNA (cytosine(4447)-C(5))-methyltransferase OS=Homo sapiens GN=NOP2 PE=1 SV=1	855	94	9.11
Q9NWT1	5	2	3	2	p21-activated protein kinase-interacting protein 1 OS=Homo sapiens GN=PAK1IP1 PE=1 SV=2	392	43.9	8.91
Q00577	4	5	8	6	Transcriptional activator protein Pur-alpha OS=Homo sapiens GN=PURA PE=1 SV=2	322	34.9	6.44
P35232	4	6	5	5	Prohibitin OS=Homo sapiens GN=PHB PE=1 SV=1	272	29.8	5.76
P29372	4	5	4	3	DNA-3-methyladenine glycosylase OS=Homo sapiens GN=MPG PE=1 SV=3	298	32.8	9.57
Q13243	4	3	4	5	Serine/arginine-rich splicing factor 5 OS=Homo sapiens GN=SRSF5 PE=1 SV=1	272	31.2	11.59
Q9H0D6	4	5	2	3	5'-3' exoribonuclease 2 OS=Homo sapiens GN=XRN2 PE=1 SV=1	950	108.5	7.47
P46783	4	5	3	4	40S ribosomal protein S10 OS=Homo sapiens GN=RPS10 PE=1 SV=1	165	18.9	10.15
Q86UE4	4	6	5	4	Protein LYRIC OS=Homo sapiens GN=MTDH PE=1 SV=2	582	63.8	9.32
P20930	4	2	3	3	Filaggrin OS=Homo sapiens GN=FLG PE=1 SV=3	4061	434.9	9.25
P31689	4	2	2	3	DnaJ homolog subfamily A member 1 OS=Homo sapiens GN=DNAJA1 PE=1 SV=2	397	44.8	7.08
D6W592	4	4	2	3	Heterogeneous nuclear ribonucleoprotein L-like OS=Homo sapiens GN=HNRPLL PE=1 SV=1	542	60.1	7.85
P83731	4	4	4	4	60S ribosomal protein L24 OS=Homo sapiens GN=RPL24 PE=1 SV=1	157	17.8	11.25
G8JLB6	4	3	5	3	Heterogeneous nuclear ribonucleoprotein H OS=Homo sapiens GN=HNRNPH1 PE=1 SV=1	472	51.2	6.8
P62266	4	3	1	3	40S ribosomal protein S23 OS=Homo sapiens GN=RPS23 PE=1 SV=3	143	15.8	10.49
Q12905	4	2	2	3	Interleukin enhancer-binding factor 2 OS=Homo sapiens GN=ILF2 PE=1 SV=2	390	43	5.26
A6NEL0	4	3	1	3	Non-histone chromosomal protein HMG-14 OS=Homo sapiens GN=HMGN1 PE=1 SV=1	116	12.4	9.41
Q9NVP1	4	4	4	2	ATP-dependent RNA helicase DDX18 OS=Homo sapiens GN=DDX18 PE=1 SV=2	670	75.4	9.5
P62847	4	2	2	2	40S ribosomal protein S24 OS=Homo sapiens GN=RPS24 PE=1 SV=1	133	15.4	10.78
P18077	4	4	5	3	60S ribosomal protein L35a OS=Homo sapiens GN=RPL35A PE=1 SV=2	110	12.5	11.06
P14923	4	2	3	2	Junction plakoglobin OS=Homo sapiens GN=JUP PE=1 SV=3	745	81.7	6.14
Q96FX7	4	2	4	1	tRNA (adenine(58)-N(1))-methyltransferase catalytic subunit TRMT61A OS=Homo sapiens GN=TRMT61A PE=1 SV=1	289	31.4	7.36
Q9UQE7	4	3	1	2	Structural maintenance of chromosomes protein 3 OS=Homo sapiens GN=SMC3 PE=1 SV=2	1217	141.5	7.18
P61254	4		4		60S ribosomal protein L26 OS=Homo sapiens GN=RPL26 PE=1 SV=1	145	17.2	10.55
Q99459	4	2	3		Cell division cycle 5-like protein OS=Homo sapiens GN=CDC5L PE=1 SV=2	802	92.2	8.18
P46013	4	1	2		Antigen KI-67 OS=Homo sapiens GN=MKI67 PE=1 SV=2	3256	358.5	9.45
Q14152	4	1		2	Eukaryotic translation initiation factor 3 subunit A OS=Homo sapiens GN=EIF3A PE=1 SV=1	1382	166.5	6.79
P08651	4	2			Nuclear factor 1 C-type OS=Homo sapiens GN=NFIC PE=1 SV=2	508	55.6	8.38
Q5T9A4	4				ATPase family AAA domain-containing protein 3B OS=Homo sapiens GN=ATAD3B PE=1 SV=1	648	72.5	9.2
A0A0G2JIW1	3	4	3	6	Heat shock 70 kDa protein 1B OS=Homo sapiens GN=HSPA1B PE=1 SV=1	642	70.1	5.66
P62263	3	5	4	4	40S ribosomal protein S14 OS=Homo sapiens GN=RPS14 PE=1 SV=3	151	16.3	10.05
P62906	3	4	4	6	60S ribosomal protein L10a OS=Homo sapiens GN=RPL10A PE=1 SV=2	217	24.8	9.94
Q9Y3F4	3	3	5	4	Serine-threonine kinase receptor-associated protein OS=Homo sapiens GN=STRAP PE=1 SV=1	350	38.4	5.12
Q01081	3	3	3	3	Splicing factor U2AF 35 kDa subunit OS=Homo sapiens GN=U2AF1 PE=1 SV=3	240	27.9	8.81
P51571	3	4	3	4	Translocon-associated protein subunit delta OS=Homo sapiens GN=SSR4 PE=1 SV=1	173	19	6.15
Q14498	3	5	4	5	RNA-binding protein 39 OS=Homo sapiens GN=RBM39 PE=1 SV=2	530	59.3	10.1
P20042	3	2	2	4	Eukaryotic translation initiation factor 2 subunit 2 OS=Homo sapiens GN=EIF2S2 PE=1 SV=2	333	38.4	5.8
Q96QR8	3	5	5	5	Transcriptional activator protein Pur-beta OS=Homo sapiens GN=PURB PE=1 SV=3	312	33.2	5.43
O60264	3	3	7	3	SWI/SNF-related matrix-associated actin-dependent regulator of chromatin subfamily A member 5 OS=Homo sapiens GN=SMARCA5 PE=1 SV=1	1052	121.8	8.09
P05783	3	4	3	6	Keratin, type I cytoskeletal 18 OS=Homo sapiens GN=KRT18 PE=1 SV=2	430	48	5.45
Q92804	3		3	4	TATA-binding protein-associated factor 2N OS=Homo sapiens GN=TAF15 PE=1 SV=1	592	61.8	8.02
P46776	3	3	3	3	60S ribosomal protein L27a OS=Homo sapiens GN=RPL27A PE=1 SV=2	148	16.6	11
Q9Y446	3	2	2	5	Plakophilin-3 OS=Homo sapiens GN=PKP3 PE=1 SV=1	797	87	9.32
Q9Y3U8	3	3	2	3	60S ribosomal protein L36 OS=Homo sapiens GN=RPL36 PE=1 SV=3	105	12.2	11.59
P08708	3	3	2	4	40S ribosomal protein S17 OS=Homo sapiens GN=RPS17 PE=1 SV=2	135	15.5	9.85
Q5SSJ5	3	4	4	3	Heterochromatin protein 1-binding protein 3 OS=Homo sapiens GN=HP1BP3 PE=1 SV=1	553	61.2	9.67
Q9NZ01	3	2	3	3	Very-long-chain enoyl-CoA reductase OS=Homo sapiens GN=TECR PE=1 SV=1	308	36	9.45
P63173	3	2	2	3	60S ribosomal protein L38 OS=Homo sapiens GN=RPL38 PE=1 SV=2	70	8.2	10.1
Q08170	3	5	3	2	Serine/arginine-rich splicing factor 4 OS=Homo sapiens GN=SRSF4 PE=1 SV=2	494	56.6	11.52
P05198	3	3	3	3	Eukaryotic translation initiation factor 2 subunit 1 OS=Homo sapiens GN=EIF2S1 PE=1 SV=3	315	36.1	5.08
P61353	3	2	3	3	60S ribosomal protein L27 OS=Homo sapiens GN=RPL27 PE=1 SV=2	136	15.8	10.56
P38159	3	3	3	2	RNA-binding motif protein, X chromosome OS=Homo sapiens GN=RBMX PE=1 SV=3	391	42.3	10.05
A0A0C4DG89	3	3	2	2	Probable ATP-dependent RNA helicase DDX46 OS=Homo sapiens GN=DDX46 PE=1 SV=1	1032	117.4	9.29
E9PIE3	3	3	2	2	Protein kinase C delta-binding protein OS=Homo sapiens GN=PRKCDBP PE=1 SV=1	293	31.1	6.81
A0A087WVQ6	3	3	3	2	Clathrin heavy chain OS=Homo sapiens GN=CLTC PE=1 SV=1	1679	191.9	5.69
Q9UMS4	3	2	2	4	Pre-mRNA-processing factor 19 OS=Homo sapiens GN=PRPF19 PE=1 SV=1	504	55.1	6.61
P35268	3	3	2	2	60S ribosomal protein L22 OS=Homo sapiens GN=RPL22 PE=1 SV=2	128	14.8	9.19
M0R0R2	3	4	4	2	40S ribosomal protein S5 OS=Homo sapiens GN=RPS5 PE=1 SV=1	225	25.3	9.76
Q969Q0	3	3	3	2	60S ribosomal protein L36a-like OS=Homo sapiens GN=RPL36AL PE=1 SV=3	106	12.5	10.65
P56270	3	2	2	2	Myc-associated zinc finger protein OS=Homo sapiens GN=MAZ PE=1 SV=1	477	48.6	8.95
O60884	3	3	2	2	DnaJ homolog subfamily A member 2 OS=Homo sapiens GN=DNAJA2 PE=1 SV=1	412	45.7	6.48
P62241	3	5	4	3	40S ribosomal protein S8 OS=Homo sapiens GN=RPS8 PE=1 SV=2	208	24.2	10.32
P62851	3	3	2	2	40S ribosomal protein S25 OS=Homo sapiens GN=RPS25 PE=1 SV=1	125	13.7	10.11
Q15717	3	4	2	2	ELAV-like protein 1 OS=Homo sapiens GN=ELAVL1 PE=1 SV=2	326	36.1	9.17
Q13247	3	7	3	2	Serine/arginine-rich splicing factor 6 OS=Homo sapiens GN=SRSF6 PE=1 SV=2	344	39.6	11.43
O76021	3	2	2	1	Ribosomal L1 domain-containing protein 1 OS=Homo sapiens GN=RSL1D1 PE=1 SV=3	490	54.9	10.13
P17096	3	3	2	2	High mobility group protein HMG-I/HMG-Y OS=Homo sapiens GN=HMGA1 PE=1 SV=3	107	11.7	10.32
Q9NSU2	3	2	3	1	Three-prime repair exonuclease 1 OS=Homo sapiens GN=TREX1 PE=1 SV=1	369	38.9	8.41
P39748	3	4	2	1	Flap endonuclease 1 OS=Homo sapiens GN=FEN1 PE=1 SV=1	380	42.6	8.62
Q6FI13	3	4	3		Histone H2A type 2-A OS=Homo sapiens GN=HIST2H2AA3 PE=1 SV=3	130	14.1	10.9
Q15397	3	1	3		Pumilio homolog 3 OS=Homo sapiens GN=PUM3 PE=1 SV=3	648	73.5	9.64
Q15029	3	2	3		116 kDa U5 small nuclear ribonucleoprotein component OS=Homo sapiens GN=EFTUD2 PE=1 SV=1	972	109.4	5
Q00059	3		3		Transcription factor A, mitochondrial OS=Homo sapiens GN=TFAM PE=1 SV=1	246	29.1	9.72
A0A0D9SGE8	3		3		PHD finger protein 6 OS=Homo sapiens GN=PHF6 PE=1 SV=1	366	41.3	8.68
Q13428	3		3		Treacle protein OS=Homo sapiens GN=TCOF1 PE=1 SV=3	1488	152	9.04
F8W1S1	3	3	2		Keratin, type II cytoskeletal 74 OS=Homo sapiens GN=KRT74 PE=1 SV=1	543	59.4	7.44
P49207	3	3	2		60S ribosomal protein L34 OS=Homo sapiens GN=RPL34 PE=1 SV=3	117	13.3	11.47
P29558	3	4		2	RNA-binding motif, single-stranded-interacting protein 1 OS=Homo sapiens GN=RBMS1 PE=1 SV=3	406	44.5	8.79
Q9UGN5	3	3			Poly [ADP-ribose] polymerase 2 OS=Homo sapiens GN=PARP2 PE=1 SV=2	583	66.2	8.88
P31947	3				14-3-3 protein sigma OS=Homo sapiens GN=SFN PE=1 SV=1	248	27.8	4.74
Q9Y383	3				Putative RNA-binding protein Luc7-like 2 OS=Homo sapiens GN=LUC7L2 PE=1 SV=2	392	46.5	10.01
Q9NZT1	3				Calmodulin-like protein 5 OS=Homo sapiens GN=CALML5 PE=1 SV=2	146	15.9	4.44
Q99613	3				Eukaryotic translation initiation factor 3 subunit C OS=Homo sapiens GN=EIF3C PE=1 SV=1	913	105.3	5.68
Q86V48	2	4	1	5	Leucine zipper protein 1 OS=Homo sapiens GN=LUZP1 PE=1 SV=2	1076	120.2	8.5
A0A0A0MRV0	2	3	3	4	Ribosome-binding protein 1 OS=Homo sapiens GN=RRBP1 PE=1 SV=1	1410	152.4	8.6
P62314	2	2	2	2	Small nuclear ribonucleoprotein Sm D1 OS=Homo sapiens GN=SNRPD1 PE=1 SV=1	119	13.3	11.56
Q9P0U4	2	2	2	4	CXXC-type zinc finger protein 1 OS=Homo sapiens GN=CXXC1 PE=1 SV=2	656	75.7	8.24
B7Z4C8	2	4	4	4	60S ribosomal protein L31 OS=Homo sapiens GN=RPL31 PE=1 SV=1	130	15.1	10.37
Q01844	2	3	4	3	RNA-binding protein EWS OS=Homo sapiens GN=EWSR1 PE=1 SV=1	656	68.4	9.33
Q14683	2	4	2	4	Structural maintenance of chromosomes protein 1A OS=Homo sapiens GN=SMC1A PE=1 SV=2	1233	143.1	7.64
P48634	2	1	2	5	Protein PRRC2A OS=Homo sapiens GN=PRRC2A PE=1 SV=3	2157	228.7	9.45
O95758	2	4	3	3	Polypyrimidine tract-binding protein 3 OS=Homo sapiens GN=PTBP3 PE=1 SV=2	552	59.7	9.04
Q96AG4	2	3	4	2	Leucine-rich repeat-containing protein 59 OS=Homo sapiens GN=LRRC59 PE=1 SV=1	307	34.9	9.57
Q9UBU9	2	2	3	3	Nuclear RNA export factor 1 OS=Homo sapiens GN=NXF1 PE=1 SV=1	619	70.1	8.51
P41091	2	2	2	2	Eukaryotic translation initiation factor 2 subunit 3 OS=Homo sapiens GN=EIF2S3 PE=1 SV=3	472	51.1	8.4
Q07666	2	2	4	3	KH domain-containing, RNA-binding, signal transduction-associated protein 1 OS=Homo sapiens GN=KHDRBS1 PE=1 SV=1	443	48.2	8.66
Q96FZ2	2	2	1	2	Embryonic stem cell-specific 5-hydroxymethylcytosine-binding protein OS=Homo sapiens GN=HMCES PE=1 SV=1	354	40.5	8.15
Q96GQ7	2	3	2	2	Probable ATP-dependent RNA helicase DDX27 OS=Homo sapiens GN=DDX27 PE=1 SV=2	796	89.8	9.28
Q9P0L0	2	3	2	2	Vesicle-associated membrane protein-associated protein A OS=Homo sapiens GN=VAPA PE=1 SV=3	249	27.9	8.62
P46778	2	3	3	2	60S ribosomal protein L21 OS=Homo sapiens GN=RPL21 PE=1 SV=2	160	18.6	10.49
E7EVA0	2	4	4	3	Microtubule-associated protein OS=Homo sapiens GN=MAP4 PE=1 SV=1	2297	245.3	6.23
P63244	2	3	3	2	Guanine nucleotide-binding protein subunit beta-2-like 1 OS=Homo sapiens GN=GNB2L1 PE=1 SV=3	317	35.1	7.69
Q9Y3Y2	2	2	2	2	Chromatin target of PRMT1 protein OS=Homo sapiens GN=CHTOP PE=1 SV=2	248	26.4	12.23
Q9GZR7	2	6	3	3	ATP-dependent RNA helicase DDX24 OS=Homo sapiens GN=DDX24 PE=1 SV=1	859	96.3	9.06
Q9Y4P3	2	2	1	2	Transducin beta-like protein 2 OS=Homo sapiens GN=TBL2 PE=1 SV=1	447	49.8	9.44
Q9H2P0	2	2	2	3	Activity-dependent neuroprotector homeobox protein OS=Homo sapiens GN=ADNP PE=1 SV=1	1102	123.5	7.34
P27635	2	2	2	2	60S ribosomal protein L10 OS=Homo sapiens GN=RPL10 PE=1 SV=4	214	24.6	10.08
J3KTL2	2	2	2	3	Serine/arginine-rich-splicing factor 1 OS=Homo sapiens GN=SRSF1 PE=1 SV=1	253	28.3	10.08
P62249	2		2	2	40S ribosomal protein S16 OS=Homo sapiens GN=RPS16 PE=1 SV=2	146	16.4	10.21
P62857	2	1	3	2	40S ribosomal protein S28 OS=Homo sapiens GN=RPS28 PE=1 SV=1	69	7.8	10.7
O94906	2	3	3	3	Pre-mRNA-processing factor 6 OS=Homo sapiens GN=PRPF6 PE=1 SV=1	941	106.9	8.25
Q16831	2	2	2	2	Uridine phosphorylase 1 OS=Homo sapiens GN=UPP1 PE=1 SV=1	310	33.9	7.88
Q04637	2	3	4	2	Eukaryotic translation initiation factor 4 gamma 1 OS=Homo sapiens GN=EIF4G1 PE=1 SV=4	1599	175.4	5.33
P42677	2	3	2	2	40S ribosomal protein S27 OS=Homo sapiens GN=RPS27 PE=1 SV=3	84	9.5	9.45
O75934	2	1	3	1	Pre-mRNA-splicing factor SPF27 OS=Homo sapiens GN=BCAS2 PE=1 SV=1	225	26.1	5.66
O60248	2		1	1	Protein SOX-15 OS=Homo sapiens GN=SOX15 PE=1 SV=1	233	25.2	9.76
Q14739	2	1	1	2	Lamin-B receptor OS=Homo sapiens GN=LBR PE=1 SV=2	615	70.7	9.36
P04844	2	3	1	2	Dolichyl-diphosphooligosaccharide--protein glycosyltransferase subunit 2 OS=Homo sapiens GN=RPN2 PE=1 SV=3	631	69.2	5.69
Q15393	2	4	2	2	Splicing factor 3B subunit 3 OS=Homo sapiens GN=SF3B3 PE=1 SV=4	1217	135.5	5.26
Q14331	2	2	2	2	Protein FRG1 OS=Homo sapiens GN=FRG1 PE=1 SV=1	258	29.2	9.01
P42766	2	1	1	2	60S ribosomal protein L35 OS=Homo sapiens GN=RPL35 PE=1 SV=2	123	14.5	11.05
Q6UN15	2		1	1	Pre-mRNA 3'-end-processing factor FIP1 OS=Homo sapiens GN=FIP1L1 PE=1 SV=1	594	66.5	5.59
F8WAR4	2	2	2	1	MICOS complex subunit MIC19 OS=Homo sapiens GN=CHCHD3 PE=1 SV=1	241	27.7	6.64
Q8NE71	2	2	4	1	ATP-binding cassette sub-family F member 1 OS=Homo sapiens GN=ABCF1 PE=1 SV=2	845	95.9	6.8
P08579	2	3	2	1	U2 small nuclear ribonucleoprotein B'' OS=Homo sapiens GN=SNRPB2 PE=1 SV=1	225	25.5	9.72
P26583	2	1	1	1	High mobility group protein B2 OS=Homo sapiens GN=HMGB2 PE=1 SV=2	209	24	7.81
Q8TDD1	2	2	1	1	ATP-dependent RNA helicase DDX54 OS=Homo sapiens GN=DDX54 PE=1 SV=2	881	98.5	10.02
P52597	2	2	2	1	Heterogeneous nuclear ribonucleoprotein F OS=Homo sapiens GN=HNRNPF PE=1 SV=3	415	45.6	5.58
Q9UG63	2	2	3	1	ATP-binding cassette sub-family F member 2 OS=Homo sapiens GN=ABCF2 PE=1 SV=2	623	71.2	7.37
Q14966	2		2	1	Zinc finger protein 638 OS=Homo sapiens GN=ZNF638 PE=1 SV=2	1978	220.5	6.38
P42285	2	3	1	2	Superkiller viralicidic activity 2-like 2 OS=Homo sapiens GN=SKIV2L2 PE=1 SV=3	1042	117.7	6.52
A0A0J9YXX4	2	2	1	1	Trypsin-2 OS=Homo sapiens GN=PRSS2 PE=1 SV=1	261	28.2	5.41
P32969	2		2	1	60S ribosomal protein L9 OS=Homo sapiens GN=RPL9 PE=1 SV=1	192	21.9	9.95
P04406	2		1	1	Glyceraldehyde-3-phosphate dehydrogenase OS=Homo sapiens GN=GAPDH PE=1 SV=3	335	36	8.46
A0A075B6F9	2	1	1	1	Nitric oxide synthase-interacting protein OS=Homo sapiens GN=NOSIP PE=1 SV=1	304	33.4	8.72
Q9Y3T9	2	2	1	1	Nucleolar complex protein 2 homolog OS=Homo sapiens GN=NOC2L PE=1 SV=4	749	84.9	5.62
Q9UJA5	2		3		tRNA (adenine(58)-N(1))-methyltransferase non-catalytic subunit TRM6 OS=Homo sapiens GN=TRMT6 PE=1 SV=1	497	55.8	7.55
P05412	2		2		Transcription factor AP-1 OS=Homo sapiens GN=JUN PE=1 SV=2	331	35.7	8.76
Q9UKV8	2		3		Protein argonaute-2 OS=Homo sapiens GN=AGO2 PE=1 SV=3	859	97.1	9.19
Q9UIG0	2		3		Tyrosine-protein kinase BAZ1B OS=Homo sapiens GN=BAZ1B PE=1 SV=2	1483	170.8	8.48
Q99986	2		2		Serine/threonine-protein kinase VRK1 OS=Homo sapiens GN=VRK1 PE=1 SV=1	396	45.4	8.91
Q8IVT2	2	1	2		Mitotic interactor and substrate of PLK1 OS=Homo sapiens GN=MISP PE=1 SV=1	679	75.3	6.83
Q16352	2		2		Alpha-internexin OS=Homo sapiens GN=INA PE=1 SV=2	499	55.4	5.4
Q14241	2		2		Transcription elongation factor B polypeptide 3 OS=Homo sapiens GN=TCEB3 PE=1 SV=2	798	89.9	9.57
Q12906	2	2	1		Interleukin enhancer-binding factor 3 OS=Homo sapiens GN=ILF3 PE=1 SV=3	894	95.3	8.76
Q9UHB9	2	1		3	Signal recognition particle subunit SRP68 OS=Homo sapiens GN=SRP68 PE=1 SV=2	627	70.7	8.56
P07355	2	3		2	Annexin A2 OS=Homo sapiens GN=ANXA2 PE=1 SV=2	339	38.6	7.75
P05386	2	1		2	60S acidic ribosomal protein P1 OS=Homo sapiens GN=RPLP1 PE=1 SV=1	114	11.5	4.32
P62829	2	3		2	60S ribosomal protein L23 OS=Homo sapiens GN=RPL23 PE=1 SV=1	140	14.9	10.51
Q9Y305	2			1	Acyl-coenzyme A thioesterase 9, mitochondrial OS=Homo sapiens GN=ACOT9 PE=1 SV=2	439	49.9	8.6
P21796	2	2		1	Voltage-dependent anion-selective channel protein 1 OS=Homo sapiens GN=VDAC1 PE=1 SV=2	283	30.8	8.54
Q9Y277	2	2		1	Voltage-dependent anion-selective channel protein 3 OS=Homo sapiens GN=VDAC3 PE=1 SV=1	283	30.6	8.66
Q00325	2	2		1	Phosphate carrier protein, mitochondrial OS=Homo sapiens GN=SLC25A3 PE=1 SV=2	362	40.1	9.38
P62979	2	1		1	Ubiquitin-40S ribosomal protein S27a OS=Homo sapiens GN=RPS27A PE=1 SV=2	156	18	9.64
Q9NUX5	2	2			Protection of telomeres protein 1 OS=Homo sapiens GN=POT1 PE=1 SV=1	634	71.4	6.73
G3V1L9	2	1			Tight junction protein 1 (Zona occludens 1), isoform CRA_a OS=Homo sapiens GN=TJP1 PE=1 SV=1	1768	197.3	6.67
Q9Y224	2	1			UPF0568 protein C14orf166 OS=Homo sapiens GN=C14orf166 PE=1 SV=1	244	28.1	6.65
E7EX29	2				14-3-3 protein zeta/delta (Fragment) OS=Homo sapiens GN=YWHAZ PE=1 SV=1	246	28	4.92
Q8N1N4	2				Keratin, type II cytoskeletal 78 OS=Homo sapiens GN=KRT78 PE=2 SV=2	520	56.8	6.02
Q08945	2				FACT complex subunit SSRP1 OS=Homo sapiens GN=SSRP1 PE=1 SV=1	709	81	6.87
C9IZQ1	2				Translocon-associated protein subunit alpha OS=Homo sapiens GN=SSR1 PE=1 SV=1	298	33.9	4.69
Q86UP2	1	3	2	5	Kinectin OS=Homo sapiens GN=KTN1 PE=1 SV=1	1357	156.2	5.64
P49790	1	1	2	3	Nuclear pore complex protein Nup153 OS=Homo sapiens GN=NUP153 PE=1 SV=2	1475	153.8	8.73
Q9H0A0	1	2	2	4	RNA cytidine acetyltransferase OS=Homo sapiens GN=NAT10 PE=1 SV=2	1025	115.7	8.27
P49792	1	1	2	4	E3 SUMO-protein ligase RanBP2 OS=Homo sapiens GN=RANBP2 PE=1 SV=2	3224	358	6.2
P04843	1	2	1	3	Dolichyl-diphosphooligosaccharide--protein glycosyltransferase subunit 1 OS=Homo sapiens GN=RPN1 PE=1 SV=1	607	68.5	6.38
P18887	1	1	2	3	DNA repair protein XRCC1 OS=Homo sapiens GN=XRCC1 PE=1 SV=2	633	69.4	6.39
B3KS98	1	1	1	1	Eukaryotic translation initiation factor 3 subunit H OS=Homo sapiens GN=EIF3H PE=1 SV=1	366	41.6	7.33
P62854	1	2	1	2	40S ribosomal protein S26 OS=Homo sapiens GN=RPS26 PE=1 SV=3	115	13	11
Q9NTI5	1	3	1	3	Sister chromatid cohesion protein PDS5 homolog B OS=Homo sapiens GN=PDS5B PE=1 SV=1	1447	164.6	8.47
Q9Y2K7	1	2	2	2	Lysine-specific demethylase 2A OS=Homo sapiens GN=KDM2A PE=1 SV=3	1162	132.7	7.58
P15927	1	1	1	2	Replication protein A 32 kDa subunit OS=Homo sapiens GN=RPA2 PE=1 SV=1	270	29.2	6.15
F8W930	1	2	2	2	Insulin-like growth factor 2 mRNA-binding protein 2 OS=Homo sapiens GN=IGF2BP2 PE=1 SV=1	605	66.7	8.46
P50402	1	1	1	2	Emerin OS=Homo sapiens GN=EMD PE=1 SV=1	254	29	5.5
P62913	1	1	1	1	60S ribosomal protein L11 OS=Homo sapiens GN=RPL11 PE=1 SV=2	178	20.2	9.6
Q8IYL3	1		1	1	UPF0688 protein C1orf174 OS=Homo sapiens GN=C1orf174 PE=1 SV=2	243	26	6.9
Q5VV52	1	1	2	1	Zinc finger protein 691 OS=Homo sapiens GN=ZNF691 PE=1 SV=1	312	35.7	7.9
Q9NRY2	1		1	1	SOSS complex subunit C OS=Homo sapiens GN=INIP PE=1 SV=1	104	11.4	9.25
E7EX17	1	1	2	1	Eukaryotic translation initiation factor 4B OS=Homo sapiens GN=EIF4B PE=1 SV=1	616	69.7	5.67
Q96N66	1	1	1	1	Lysophospholipid acyltransferase 7 OS=Homo sapiens GN=MBOAT7 PE=1 SV=2	472	52.7	8.97
P62318	1	1	2	1	Small nuclear ribonucleoprotein Sm D3 OS=Homo sapiens GN=SNRPD3 PE=1 SV=1	126	13.9	10.32
O95793	1	2	2	1	Double-stranded RNA-binding protein Staufen homolog 1 OS=Homo sapiens GN=STAU1 PE=1 SV=2	577	63.1	9.44
K7ELC2	1	1	2	1	40S ribosomal protein S15 OS=Homo sapiens GN=RPS15 PE=1 SV=1	152	17.7	10.39
Q9UHB6	1	1	1	1	LIM domain and actin-binding protein 1 OS=Homo sapiens GN=LIMA1 PE=1 SV=1	759	85.2	6.84
B7Z6Z4	1	1	1	1	Myosin light polypeptide 6 OS=Homo sapiens GN=MYL6 PE=1 SV=1	238	26.7	5.08
O00461	1		1	1	Golgi integral membrane protein 4 OS=Homo sapiens GN=GOLIM4 PE=1 SV=1	696	81.8	4.77
O43823	1		1	1	A-kinase anchor protein 8 OS=Homo sapiens GN=AKAP8 PE=1 SV=1	692	76.1	5.15
P05204	1		2	1	Non-histone chromosomal protein HMG-17 OS=Homo sapiens GN=HMGN2 PE=1 SV=3	90	9.4	9.99
P09661	1	2	1	1	U2 small nuclear ribonucleoprotein A' OS=Homo sapiens GN=SNRPA1 PE=1 SV=2	255	28.4	8.62
E9PR30	1	1	1	1	40S ribosomal protein S30 OS=Homo sapiens GN=FAU PE=1 SV=1	98	10.9	11.56
P63220	1	1	2	1	40S ribosomal protein S21 OS=Homo sapiens GN=RPS21 PE=1 SV=1	83	9.1	8.5
P62891	1	2	1	1	60S ribosomal protein L39 OS=Homo sapiens GN=RPL39 PE=1 SV=2	51	6.4	12.56
O96008	1		1	1	Mitochondrial import receptor subunit TOM40 homolog OS=Homo sapiens GN=TOMM40 PE=1 SV=1	361	37.9	7.25
O76094	1	2	1	1	Signal recognition particle subunit SRP72 OS=Homo sapiens GN=SRP72 PE=1 SV=3	671	74.6	9.26
P84090	1	1	1	1	Enhancer of rudimentary homolog OS=Homo sapiens GN=ERH PE=1 SV=1	104	12.3	5.92
H7C2Q8	1	1	1	1	EBNA1 binding protein 2, isoform CRA_d OS=Homo sapiens GN=EBNA1BP2 PE=1 SV=1	361	40.7	9.98
Q96P11	1		1	1	Probable 28S rRNA (cytosine-C(5))-methyltransferase OS=Homo sapiens GN=NSUN5 PE=1 SV=2	429	46.7	8.62
Q9BXK1	1	1	1	1	Krueppel-like factor 16 OS=Homo sapiens GN=KLF16 PE=1 SV=1	252	25.4	9.88
P15954	1		1	1	Cytochrome c oxidase subunit 7C, mitochondrial OS=Homo sapiens GN=COX7C PE=1 SV=1	63	7.2	10.27
Q9H7E9	1	1	1	1	UPF0488 protein C8orf33 OS=Homo sapiens GN=C8orf33 PE=1 SV=1	229	25	9.95
P37108	1		1	1	Signal recognition particle 14 kDa protein OS=Homo sapiens GN=SRP14 PE=1 SV=2	136	14.6	10.04
O75477	1		1	1	Erlin-1 OS=Homo sapiens GN=ERLIN1 PE=1 SV=1	346	38.9	7.87
Q9ULV4	1		3	1	Coronin-1C OS=Homo sapiens GN=CORO1C PE=1 SV=1	474	53.2	7.08
Q14694	1	4	4		Ubiquitin carboxyl-terminal hydrolase 10 OS=Homo sapiens GN=USP10 PE=1 SV=2	798	87.1	5.31
Q02413	1		3		Desmoglein-1 OS=Homo sapiens GN=DSG1 PE=1 SV=2	1049	113.7	5.03
P81605	1	1	2		Dermcidin OS=Homo sapiens GN=DCD PE=1 SV=2	110	11.3	6.54
Q6PJG2	1		1		ELM2 and SANT domain-containing protein 1 OS=Homo sapiens GN=ELMSAN1 PE=1 SV=2	1045	114.9	9.19
O75475	1	1	1		PC4 and SFRS1-interacting protein OS=Homo sapiens GN=PSIP1 PE=1 SV=1	530	60.1	9.13
Q9NPA5	1		2		Zinc finger protein 64 homolog, isoforms 1 and 2 OS=Homo sapiens GN=ZFP64 PE=1 SV=3	681	74.6	8.4
Q3KQU3	1		2		MAP7 domain-containing protein 1 OS=Homo sapiens GN=MAP7D1 PE=1 SV=1	841	92.8	10.11
Q9NUW8	1	1	2		Tyrosyl-DNA phosphodiesterase 1 OS=Homo sapiens GN=TDP1 PE=1 SV=2	608	68.4	7.65
Q14669	1		1		E3 ubiquitin-protein ligase TRIP12 OS=Homo sapiens GN=TRIP12 PE=1 SV=1	1992	220.3	8.48
Q7LGA3	1	3	1		Heparan sulfate 2-O-sulfotransferase 1 OS=Homo sapiens GN=HS2ST1 PE=1 SV=1	356	41.9	8.69
Q15014	1		2		Mortality factor 4-like protein 2 OS=Homo sapiens GN=MORF4L2 PE=1 SV=1	288	32.3	9.72
Q92878	1		2		DNA repair protein RAD50 OS=Homo sapiens GN=RAD50 PE=1 SV=1	1312	153.8	6.89
K7ER00	1	1	1		Phenylalanine--tRNA ligase alpha subunit OS=Homo sapiens GN=FARSA PE=1 SV=1	548	62.4	7.84
F8W727	1	1	1		60S ribosomal protein L32 OS=Homo sapiens GN=RPL32 PE=1 SV=1	153	18	10.59
P33993	1		1		DNA replication licensing factor MCM7 OS=Homo sapiens GN=MCM7 PE=1 SV=4	719	81.3	6.46
Q15363	1	1	1		Transmembrane emp24 domain-containing protein 2 OS=Homo sapiens GN=TMED2 PE=1 SV=1	201	22.7	5.17
Q8TDN6	1		1		Ribosome biogenesis protein BRX1 homolog OS=Homo sapiens GN=BRIX1 PE=1 SV=2	353	41.4	9.92
P55265	1		1		Double-stranded RNA-specific adenosine deaminase OS=Homo sapiens GN=ADAR PE=1 SV=4	1226	136	8.65
P68371	1		1		Tubulin beta-4B chain OS=Homo sapiens GN=TUBB4B PE=1 SV=1	445	49.8	4.89
Q06330	1	1	1		Recombining binding protein suppressor of hairless OS=Homo sapiens GN=RBPJ PE=1 SV=3	500	55.6	7.18
Q14684	1	1	1		Ribosomal RNA processing protein 1 homolog B OS=Homo sapiens GN=RRP1B PE=1 SV=3	758	84.4	9.76
Q9Y512	1	1	1		Sorting and assembly machinery component 50 homolog OS=Homo sapiens GN=SAMM50 PE=1 SV=3	469	51.9	6.9
Q13123	1	1	1		Protein Red OS=Homo sapiens GN=IK PE=1 SV=3	557	65.6	6.64
Q7Z417	1		1		Nuclear fragile X mental retardation-interacting protein 2 OS=Homo sapiens GN=NUFIP2 PE=1 SV=1	695	76.1	8.7
Q8N4V1	1		1		Membrane magnesium transporter 1 OS=Homo sapiens GN=MMGT1 PE=1 SV=1	131	14.7	9.16
Q9Y5M8	1	2		2	Signal recognition particle receptor subunit beta OS=Homo sapiens GN=SRPRB PE=1 SV=3	271	29.7	9.04
Q5JTH9	1			3	RRP12-like protein OS=Homo sapiens GN=RRP12 PE=1 SV=2	1297	143.6	8.75
P35251	1			1	Replication factor C subunit 1 OS=Homo sapiens GN=RFC1 PE=1 SV=4	1148	128.2	9.36
P23258	1	1		2	Tubulin gamma-1 chain OS=Homo sapiens GN=TUBG1 PE=1 SV=2	451	51.1	6.14
P25398	1			2	40S ribosomal protein S12 OS=Homo sapiens GN=RPS12 PE=1 SV=3	132	14.5	7.21
P14866	1	1		1	Heterogeneous nuclear ribonucleoprotein L OS=Homo sapiens GN=HNRNPL PE=1 SV=2	589	64.1	8.22
Q14938	1	1		1	Nuclear factor 1 X-type OS=Homo sapiens GN=NFIX PE=1 SV=2	502	55.1	8.68
O15371	1	1		1	Eukaryotic translation initiation factor 3 subunit D OS=Homo sapiens GN=EIF3D PE=1 SV=1	548	63.9	6.05
B4DR61	1	2		1	Protein transport protein Sec61 subunit alpha isoform 1 OS=Homo sapiens GN=SEC61A1 PE=1 SV=1	482	52.9	8.24
P45880	1	1		1	Voltage-dependent anion-selective channel protein 2 OS=Homo sapiens GN=VDAC2 PE=1 SV=2	294	31.5	7.56
P62805	1	1		1	Histone H4 OS=Homo sapiens GN=HIST1H4A PE=1 SV=2	103	11.4	11.36
Q8NFW8	1	1		1	N-acylneuraminate cytidylyltransferase OS=Homo sapiens GN=CMAS PE=1 SV=2	434	48.3	7.93
Q12797	1	1		1	Aspartyl/asparaginyl beta-hydroxylase OS=Homo sapiens GN=ASPH PE=1 SV=3	758	85.8	5.01
P16520	1			1	Guanine nucleotide-binding protein G(I)/G(S)/G(T) subunit beta-3 OS=Homo sapiens GN=GNB3 PE=1 SV=1	340	37.2	5.67
Q9H6S0	1	1		1	Probable ATP-dependent RNA helicase YTHDC2 OS=Homo sapiens GN=YTHDC2 PE=1 SV=2	1430	160.1	8.4
Q15149	1			1	Plectin OS=Homo sapiens GN=PLEC PE=1 SV=3	4684	531.5	5.96
Q7KZI7	1	1		1	Serine/threonine-protein kinase MARK2 OS=Homo sapiens GN=MARK2 PE=1 SV=2	788	87.9	9.72
P61513	1	1		1	60S ribosomal protein L37a OS=Homo sapiens GN=RPL37A PE=1 SV=2	92	10.3	10.43
P11021	1			1	78 kDa glucose-regulated protein OS=Homo sapiens GN=HSPA5 PE=1 SV=2	654	72.3	5.16
Q6NZY4	1	1		1	Zinc finger CCHC domain-containing protein 8 OS=Homo sapiens GN=ZCCHC8 PE=1 SV=2	707	78.5	4.87
P55884	1	3			Eukaryotic translation initiation factor 3 subunit B OS=Homo sapiens GN=EIF3B PE=1 SV=3	814	92.4	5
Q9BWJ5	1	2			Splicing factor 3B subunit 5 OS=Homo sapiens GN=SF3B5 PE=1 SV=1	86	10.1	6.35
Q9Y2R4	1	2			Probable ATP-dependent RNA helicase DDX52 OS=Homo sapiens GN=DDX52 PE=1 SV=3	599	67.5	9.67
Q6UWP8	1	1			Suprabasin OS=Homo sapiens GN=SBSN PE=1 SV=2	590	60.5	7.01
P53539	1	1			Protein fosB OS=Homo sapiens GN=FOSB PE=2 SV=1	338	35.9	4.86
P50570	1	1			Dynamin-2 OS=Homo sapiens GN=DNM2 PE=1 SV=2	870	98	7.44
P40227	1	1			T-complex protein 1 subunit zeta OS=Homo sapiens GN=CCT6A PE=1 SV=3	531	58	6.68
A0A0J9YWL0	1	1			Absent in melanoma 1 protein OS=Homo sapiens GN=AIM1 PE=1 SV=1	2131	231.6	5.81
Q9BVP2	1				Guanine nucleotide-binding protein-like 3 OS=Homo sapiens GN=GNL3 PE=1 SV=2	549	62	9.16
P35244	1				Replication protein A 14 kDa subunit OS=Homo sapiens GN=RPA3 PE=1 SV=1	121	13.6	5.08
Q9H8H2	1				Probable ATP-dependent RNA helicase DDX31 OS=Homo sapiens GN=DDX31 PE=1 SV=2	851	94	9.99
Q9UNL2	1				Translocon-associated protein subunit gamma OS=Homo sapiens GN=SSR3 PE=1 SV=1	185	21.1	9.61
Q8WVV4	1				Protein POF1B OS=Homo sapiens GN=POF1B PE=1 SV=3	589	68	6.32
P47929	1				Galectin-7 OS=Homo sapiens GN=LGALS7 PE=1 SV=2	136	15.1	7.62
Q96AP0	1				Adrenocortical dysplasia protein homolog OS=Homo sapiens GN=ACD PE=1 SV=3	544	57.7	6.74
D3DQV9	1				Eukaryotic translation initiation factor 4 gamma 2 (Fragment) OS=Homo sapiens GN=EIF4G2 PE=1 SV=1	907	102.3	7.14
Q5T749	1				Keratinocyte proline-rich protein OS=Homo sapiens GN=KPRP PE=1 SV=1	579	64.1	8.27
Q9GZR2	1				RNA exonuclease 4 OS=Homo sapiens GN=REXO4 PE=1 SV=2	422	46.6	9.77
Q12873	1				Chromodomain-helicase-DNA-binding protein 3 OS=Homo sapiens GN=CHD3 PE=1 SV=3	2000	226.5	7.3
P07476	1				Involucrin OS=Homo sapiens GN=IVL PE=1 SV=2	585	68.4	4.61
Q96AY2	1				Crossover junction endonuclease EME1 OS=Homo sapiens GN=EME1 PE=1 SV=2	570	63.2	7.05
Q9BQ67	1				Glutamate-rich WD repeat-containing protein 1 OS=Homo sapiens GN=GRWD1 PE=1 SV=1	446	49.4	4.92
Q9UQ80	1				Proliferation-associated protein 2G4 OS=Homo sapiens GN=PA2G4 PE=1 SV=3	394	43.8	6.55
P62316	1				Small nuclear ribonucleoprotein Sm D2 OS=Homo sapiens GN=SNRPD2 PE=1 SV=1	118	13.5	9.91
P06733	1				Alpha-enolase OS=Homo sapiens GN=ENO1 PE=1 SV=2	434	47.1	7.39
Q96FQ6	1				Protein S100-A16 OS=Homo sapiens GN=S100A16 PE=1 SV=1	103	11.8	6.79
P11940	1				Polyadenylate-binding protein 1 OS=Homo sapiens GN=PABPC1 PE=1 SV=2	636	70.6	9.5
Q8WTT2	1				Nucleolar complex protein 3 homolog OS=Homo sapiens GN=NOC3L PE=1 SV=1	800	92.5	9.17
P15408	1				Fos-related antigen 2 OS=Homo sapiens GN=FOSL2 PE=1 SV=1	326	35.2	7.49
Q5R363	1				SRSF protein kinase 1 OS=Homo sapiens GN=SRPK1 PE=1 SV=2	826	92.3	7.71
Q13472	1				DNA topoisomerase 3-alpha OS=Homo sapiens GN=TOP3A PE=1 SV=1	1001	112.3	8.34
O95104	1				Splicing factor, arginine/serine-rich 15 OS=Homo sapiens GN=SCAF4 PE=1 SV=3	1147	125.8	9.55
E7EMB3	1				Calmodulin OS=Homo sapiens GN=CALM2 PE=1 SV=1	196	21.7	4.56
Q9Y4W2	1				Ribosomal biogenesis protein LAS1L OS=Homo sapiens GN=LAS1L PE=1 SV=2	734	83	4.73
Q6KB66	1				Keratin, type II cytoskeletal 80 OS=Homo sapiens GN=KRT80 PE=1 SV=2	452	50.5	5.67
H3BS72	1				Very-long-chain (3R)-3-hydroxyacyl-CoA dehydratase 3 OS=Homo sapiens GN=HACD3 PE=1 SV=1	400	47.1	8.85
P35711	1				Transcription factor SOX-5 OS=Homo sapiens GN=SOX5 PE=1 SV=3	763	84	6.6
F8W8Z9	1				Mitochondrial import receptor subunit TOM5 homolog OS=Homo sapiens GN=TOMM5 PE=1 SV=1	98	11	7.02
P04259		19	25	14	Keratin, type II cytoskeletal 6B OS=Homo sapiens GN=KRT6B PE=1 SV=5	564	60	8
A0A087WTW0		5	10	5	E3 ubiquitin-protein ligase UHRF1 OS=Homo sapiens GN=UHRF1 PE=1 SV=1	857	96.6	8.34
H0Y2W2		4	4	5	ATPase family AAA domain-containing protein 3A (Fragment) OS=Homo sapiens GN=ATAD3A PE=1 SV=1	572	64.3	9.44
P19367		2	1	3	Hexokinase-1 OS=Homo sapiens GN=HK1 PE=1 SV=3	917	102.4	6.8
J3KPD3		2	3	3	RNA binding motif protein 7, isoform CRA_c OS=Homo sapiens GN=RBM7 PE=1 SV=1	267	30.6	9.57
Q9UNZ5		3	1	4	Leydig cell tumor 10 kDa protein homolog OS=Homo sapiens GN=C19orf53 PE=1 SV=1	99	10.6	11.55
Q99590		2	1	2	Protein SCAF11 OS=Homo sapiens GN=SCAF11 PE=1 SV=2	1463	164.6	8.41
Q15434		2	1	2	RNA-binding motif, single-stranded-interacting protein 2 OS=Homo sapiens GN=RBMS2 PE=1 SV=1	407	43.9	9.07
Q15424		2	1	2	Scaffold attachment factor B1 OS=Homo sapiens GN=SAFB PE=1 SV=4	915	102.6	5.47
A0A0A6YYJ8		1	1	2	Putative RNA-binding protein Luc7-like 2 OS=Homo sapiens GN=LUC7L2 PE=4 SV=1	458	54.2	10.13
Q15428		1	1	1	Splicing factor 3A subunit 2 OS=Homo sapiens GN=SF3A2 PE=1 SV=2	464	49.2	9.64
O75683		1	1	1	Surfeit locus protein 6 OS=Homo sapiens GN=SURF6 PE=1 SV=3	361	41.4	10.64
B5ME19		2	1	1	Eukaryotic translation initiation factor 3 subunit C-like protein OS=Homo sapiens GN=EIF3CL PE=3 SV=1	914	105.4	5.64
Q7KZF4		2	3	1	Staphylococcal nuclease domain-containing protein 1 OS=Homo sapiens GN=SND1 PE=1 SV=1	910	101.9	7.17
H3BVG0		2	3		Nuclear pore complex protein Nup93 OS=Homo sapiens GN=NUP93 PE=1 SV=1	880	99.5	5.73
P19013		4	2		Keratin, type II cytoskeletal 4 OS=Homo sapiens GN=KRT4 PE=1 SV=4	534	57.3	6.61
Q9UDY2		1	1		Tight junction protein ZO-2 OS=Homo sapiens GN=TJP2 PE=1 SV=2	1190	133.9	7.4
Q96T37		2	1		Putative RNA-binding protein 15 OS=Homo sapiens GN=RBM15 PE=1 SV=2	977	107.1	10.08
Q9Y6A4		1	1		Cilia- and flagella-associated protein 20 OS=Homo sapiens GN=CFAP20 PE=1 SV=1	193	22.8	9.76
Q96HS1		1	1		Serine/threonine-protein phosphatase PGAM5, mitochondrial OS=Homo sapiens GN=PGAM5 PE=1 SV=2	289	32	8.68
Q09028		1	1		Histone-binding protein RBBP4 OS=Homo sapiens GN=RBBP4 PE=1 SV=3	425	47.6	4.89
P06899		6		4	Histone H2B type 1-J OS=Homo sapiens GN=HIST1H2BJ PE=1 SV=3	126	13.9	10.32
Q9NTW7		3		4	Zinc finger protein 64 homolog, isoforms 3 and 4 OS=Homo sapiens GN=ZFP64 PE=1 SV=3	645	72.2	8.43
Q9UNX3		4		3	60S ribosomal protein L26-like 1 OS=Homo sapiens GN=RPL26L1 PE=1 SV=1	145	17.2	10.55
Q13347		2		3	Eukaryotic translation initiation factor 3 subunit I OS=Homo sapiens GN=EIF3I PE=1 SV=1	325	36.5	5.64
Q8WXF1		1		1	Paraspeckle component 1 OS=Homo sapiens GN=PSPC1 PE=1 SV=1	523	58.7	6.67
Q9BU76		2		1	Multiple myeloma tumor-associated protein 2 OS=Homo sapiens GN=MMTAG2 PE=1 SV=1	263	29.4	10.02
P60866		1		1	40S ribosomal protein S20 OS=Homo sapiens GN=RPS20 PE=1 SV=1	119	13.4	9.94
H7BYT1		1		1	Casein kinase I isoform delta OS=Homo sapiens GN=CSNK1D PE=1 SV=2	427	49	9.94
O95292		1		1	Vesicle-associated membrane protein-associated protein B/C OS=Homo sapiens GN=VAPB PE=1 SV=3	243	27.2	7.3
P39656		1		1	Dolichyl-diphosphooligosaccharide--protein glycosyltransferase 48 kDa subunit OS=Homo sapiens GN=DDOST PE=1 SV=4	456	50.8	6.55
A0A087WU53		1		1	Magnesium transporter protein 1 OS=Homo sapiens GN=MAGT1 PE=1 SV=1	367	41.5	9.94
Q14004		1		1	Cyclin-dependent kinase 13 OS=Homo sapiens GN=CDK13 PE=1 SV=2	1512	164.8	9.69
P47914		1		1	60S ribosomal protein L29 OS=Homo sapiens GN=RPL29 PE=1 SV=2	159	17.7	11.66
Q9NZM5		1		1	Glioma tumor suppressor candidate region gene 2 protein OS=Homo sapiens GN=GLTSCR2 PE=1 SV=2	478	54.4	10.32
G3V4C1		25			Heterogeneous nuclear ribonucleoproteins C1/C2 OS=Homo sapiens GN=HNRNPC PE=1 SV=1	292	32.2	5.08
Q9P258		2			Protein RCC2 OS=Homo sapiens GN=RCC2 PE=1 SV=2	522	56	8.78
Q6IPX4		2			40S ribosomal protein S16 OS=Homo sapiens GN=RPS16 PE=1 SV=1	152	17.1	10.96
Q9BX40		1			Protein LSM14 homolog B OS=Homo sapiens GN=LSM14B PE=1 SV=1	385	42	9.69
O43242		1			26S proteasome non-ATPase regulatory subunit 3 OS=Homo sapiens GN=PSMD3 PE=1 SV=2	534	60.9	8.44
Q92769		2			Histone deacetylase 2 OS=Homo sapiens GN=HDAC2 PE=1 SV=2	488	55.3	5.91
Q7Z3Y9		2			Keratin, type I cytoskeletal 26 OS=Homo sapiens GN=KRT26 PE=1 SV=2	468	51.9	4.92
Q9Y230		1			RuvB-like 2 OS=Homo sapiens GN=RUVBL2 PE=1 SV=3	463	51.1	5.64
Q9NRX1		1			RNA-binding protein PNO1 OS=Homo sapiens GN=PNO1 PE=1 SV=1	252	27.9	9.73
P60903		1			Protein S100-A10 OS=Homo sapiens GN=S100A10 PE=1 SV=2	97	11.2	7.37
P26196		1			Probable ATP-dependent RNA helicase DDX6 OS=Homo sapiens GN=DDX6 PE=1 SV=2	483	54.4	8.66
Q9NRW3		1			DNA dC->dU-editing enzyme APOBEC-3C OS=Homo sapiens GN=APOBEC3C PE=1 SV=2	190	22.8	7.59
P60468		1			Protein transport protein Sec61 subunit beta OS=Homo sapiens GN=SEC61B PE=1 SV=2	96	10	11.56
Q9BZJ0		1			Crooked neck-like protein 1 OS=Homo sapiens GN=CRNKL1 PE=1 SV=4	848	100.4	8
Q9NV58		1			E3 ubiquitin-protein ligase RNF19A OS=Homo sapiens GN=RNF19A PE=1 SV=3	838	90.6	7.01
B1AKN8		1			Nuclear factor 1 OS=Homo sapiens GN=NFIA PE=1 SV=1	532	58.5	8.56
P07814		1			Bifunctional glutamate/proline--tRNA ligase OS=Homo sapiens GN=EPRS PE=1 SV=5	1512	170.5	7.33
Q5JWF2		1			Guanine nucleotide-binding protein G(s) subunit alpha isoforms XLas OS=Homo sapiens GN=GNAS PE=1 SV=2	1037	111	5.03
P49458		1			Signal recognition particle 9 kDa protein OS=Homo sapiens GN=SRP9 PE=1 SV=2	86	10.1	7.97
Q15125		1			3-beta-hydroxysteroid-Delta(8),Delta(7)-isomerase OS=Homo sapiens GN=EBP PE=1 SV=3	230	26.3	7.9
Q49A26		1			Putative oxidoreductase GLYR1 OS=Homo sapiens GN=GLYR1 PE=1 SV=3	553	60.5	9.17
Q8WU90		1			Zinc finger CCCH domain-containing protein 15 OS=Homo sapiens GN=ZC3H15 PE=1 SV=1	426	48.6	5.31
K7ES00		1			Histone H3.3 (Fragment) OS=Homo sapiens GN=H3F3B PE=1 SV=1	151	16.6	11.84
P49116			4	3	Nuclear receptor subfamily 2 group C member 2 OS=Homo sapiens GN=NR2C2 PE=1 SV=1	596	65.4	6.28
Q13951			3	2	Core-binding factor subunit beta OS=Homo sapiens GN=CBFB PE=1 SV=2	182	21.5	6.6
Q02447			1	1	Transcription factor Sp3 OS=Homo sapiens GN=SP3 PE=1 SV=3	781	81.9	5.26
Q9UKD2			1	1	mRNA turnover protein 4 homolog OS=Homo sapiens GN=MRTO4 PE=1 SV=2	239	27.5	8.29
A0A0B4J1V8			1	1	HCG2039996 OS=Homo sapiens GN=PPAN-P2RY11 PE=3 SV=1	794	87.9	9.51
P51114			1	1	Fragile X mental retardation syndrome-related protein 1 OS=Homo sapiens GN=FXR1 PE=1 SV=3	621	69.7	6.15
Q9NWT8			1	1	Aurora kinase A-interacting protein OS=Homo sapiens GN=AURKAIP1 PE=1 SV=1	199	22.3	10.76
P28288			2	1	ATP-binding cassette sub-family D member 3 OS=Homo sapiens GN=ABCD3 PE=1 SV=1	659	75.4	9.36
Q9ULW0			4		Targeting protein for Xklp2 OS=Homo sapiens GN=TPX2 PE=1 SV=2	747	85.6	9.23
P62987			3		Ubiquitin-60S ribosomal protein L40 OS=Homo sapiens GN=UBA52 PE=1 SV=2	128	14.7	9.83
P62633			3		Cellular nucleic acid-binding protein OS=Homo sapiens GN=CNBP PE=1 SV=1	177	19.5	7.71
P11474			2		Steroid hormone receptor ERR1 OS=Homo sapiens GN=ESRRA PE=1 SV=3	423	45.5	6.38
Q14157			2		Ubiquitin-associated protein 2-like OS=Homo sapiens GN=UBAP2L PE=1 SV=2	1087	114.5	7.11
O00567			2		Nucleolar protein 56 OS=Homo sapiens GN=NOP56 PE=1 SV=4	594	66	9.19
Q9H6F5			2		Coiled-coil domain-containing protein 86 OS=Homo sapiens GN=CCDC86 PE=1 SV=1	360	40.2	10.33
Q13547			2		Histone deacetylase 1 OS=Homo sapiens GN=HDAC1 PE=1 SV=1	482	55.1	5.48
Q9BTD8			2		RNA-binding protein 42 OS=Homo sapiens GN=RBM42 PE=1 SV=1	480	50.4	9.63
B0QYD3			2		DNA dC->dU-editing enzyme APOBEC-3B OS=Homo sapiens GN=APOBEC3B PE=1 SV=1	490	57.2	6.81
Q53GS9			2		U4/U6.U5 tri-snRNP-associated protein 2 OS=Homo sapiens GN=USP39 PE=1 SV=2	565	65.3	8.91
P16401			2		Histone H1.5 OS=Homo sapiens GN=HIST1H1B PE=1 SV=3	226	22.6	10.92
E9PJ27			1		Poly [ADP-ribose] polymerase 2 OS=Homo sapiens GN=PARP2 PE=1 SV=2	110	12	9.83
P61803			1		Dolichyl-diphosphooligosaccharide--protein glycosyltransferase subunit DAD1 OS=Homo sapiens GN=DAD1 PE=1 SV=3	113	12.5	7.08
P48729			1		Casein kinase I isoform alpha OS=Homo sapiens GN=CSNK1A1 PE=1 SV=2	337	38.9	9.57
O94776			1		Metastasis-associated protein MTA2 OS=Homo sapiens GN=MTA2 PE=1 SV=1	668	75	9.66
O95239			1		Chromosome-associated kinesin KIF4A OS=Homo sapiens GN=KIF4A PE=1 SV=3	1232	139.8	6.27
Q9NX58			1		Cell growth-regulating nucleolar protein OS=Homo sapiens GN=LYAR PE=1 SV=2	379	43.6	9.54
Q96HA1			1		Nuclear envelope pore membrane protein POM 121 OS=Homo sapiens GN=POM121 PE=1 SV=2	1249	127.6	10.56
Q96DR8			1		Mucin-like protein 1 OS=Homo sapiens GN=MUCL1 PE=1 SV=1	90	9	4.64
P55084			1		Trifunctional enzyme subunit beta, mitochondrial OS=Homo sapiens GN=HADHB PE=1 SV=3	474	51.3	9.41
Q6Y1H2			1		Very-long-chain (3R)-3-hydroxyacyl-CoA dehydratase 2 OS=Homo sapiens GN=HACD2 PE=1 SV=1	254	28.4	9.55
P53985			1		Monocarboxylate transporter 1 OS=Homo sapiens GN=SLC16A1 PE=1 SV=3	500	53.9	8.66
Q14CN4				3	Keratin, type II cytoskeletal 72 OS=Homo sapiens GN=KRT72 PE=1 SV=2	511	55.8	6.89
Q9Y520				4	Protein PRRC2C OS=Homo sapiens GN=PRRC2C PE=1 SV=4	2896	316.7	9.13
E7ETY2				2	Treacle protein OS=Homo sapiens GN=TCOF1 PE=1 SV=1	1488	152.2	8.85
Q8IZQ5				2	Selenoprotein H OS=Homo sapiens GN=SELH PE=1 SV=2	122	13.4	9.74
O95470				1	Sphingosine-1-phosphate lyase 1 OS=Homo sapiens GN=SGPL1 PE=1 SV=3	568	63.5	9.16
Q9BVK6				1	Transmembrane emp24 domain-containing protein 9 OS=Homo sapiens GN=TMED9 PE=1 SV=2	235	27.3	8.02
P04908				1	Histone H2A type 1-B/E OS=Homo sapiens GN=HIST1H2AB PE=1 SV=2	130	14.1	11.05
A0A087WYF7				1	MICOS complex subunit MIC27 OS=Homo sapiens GN=APOOL PE=1 SV=1	268	29.2	9.45
Q9UMD9				1	Collagen alpha-1(XVII) chain OS=Homo sapiens GN=COL17A1 PE=1 SV=3	1497	150.3	8.79
P35250				1	Replication factor C subunit 2 OS=Homo sapiens GN=RFC2 PE=1 SV=3	354	39.1	6.44
E7EWD9				1	Steroid hormone receptor ERR2 (Fragment) OS=Homo sapiens GN=ESRRB PE=1 SV=1	508	56.2	8.35
P50281				1	Matrix metalloproteinase-14 OS=Homo sapiens GN=MMP14 PE=1 SV=3	582	65.9	7.77
I1E4Y6				1	PERQ amino acid-rich with GYF domain-containing protein 2 OS=Homo sapiens GN=GIGYF2 PE=1 SV=1	1321	152.4	5.6
O43166				1	Signal-induced proliferation-associated 1-like protein 1 OS=Homo sapiens GN=SIPA1L1 PE=1 SV=4	1804	199.9	8.19
P61626				1	Lysozyme C OS=Homo sapiens GN=LYZ PE=1 SV=1	148	16.5	9.16
P49759				1	Dual specificity protein kinase CLK1 OS=Homo sapiens GN=CLK1 PE=1 SV=2	484	57.3	8.87
Q13185				1	Chromobox protein homolog 3 OS=Homo sapiens GN=CBX3 PE=1 SV=4	183	20.8	5.33
Q6ZRV2				1	Protein FAM83H OS=Homo sapiens GN=FAM83H PE=1 SV=3	1179	127	6.98
Q9UHD8				1	Septin-9 OS=Homo sapiens GN=SEPT9 PE=1 SV=2	586	65.4	8.97
Q5SXQ8				1	Uncharacterized protein C10orf67 (Fragment) OS=Homo sapiens GN=C10orf67 PE=4 SV=1	296	34.8	5.26
P53007				1	Tricarboxylate transport protein, mitochondrial OS=Homo sapiens GN=SLC25A1 PE=1 SV=2	311	34	9.89
C9J6P4				1	Zinc finger CCCH-type antiviral protein 1 OS=Homo sapiens GN=ZC3HAV1 PE=1 SV=1	1024	114	8.56
Q9UHQ9				1	NADH-cytochrome b5 reductase 1 OS=Homo sapiens GN=CYB5R1 PE=1 SV=1	305	34.1	9.38
P46977				1	Dolichyl-diphosphooligosaccharide--protein glycosyltransferase subunit STT3A OS=Homo sapiens GN=STT3A PE=1 SV=2	705	80.5	8.07
Q92504				1	Zinc transporter SLC39A7 OS=Homo sapiens GN=SLC39A7 PE=1 SV=2	469	50.1	6.87
Q9NVH1				1	DnaJ homolog subfamily C member 11 OS=Homo sapiens GN=DNAJC11 PE=1 SV=2	559	63.2	8.4
Q9UHX1				1	Poly(U)-binding-splicing factor PUF60 OS=Homo sapiens GN=PUF60 PE=1 SV=1	559	59.8	5.29

## Sheet: raw data
Table S1. Identified proteins in DNA oligo pulldown-coupled mass spectrometry
Accession	oligo4_siNS(PSMs)	oligo4_siE7(PSMs)	oligo4M_siNS(PSMs)	oligo4M_siE7(PSMs)	Description	# AAs	MW[Da]	calc pI
P09874	221	214	209	195	Poly [ADP-ribose] polymerase 1 OS=Homo sapiens GN=PARP1 PE=1 SV=4	1014	113	8.88
P04264	58	41	57	45	Keratin, type II cytoskeletal 1 OS=Homo sapiens GN=KRT1 PE=1 SV=6	644	66	8.12
P13645	50	23	39	21	Keratin, type I cytoskeletal 10 OS=Homo sapiens GN=KRT10 PE=1 SV=6	584	58.8	5.21
Q16531	45	55	45	50	DNA damage-binding protein 1 OS=Homo sapiens GN=DDB1 PE=1 SV=1	1140	126.9	5.26
P35527	36	31	35	33	Keratin, type I cytoskeletal 9 OS=Homo sapiens GN=KRT9 PE=1 SV=3	623	62	5.24
P35908	34	29	33	28	Keratin, type II cytoskeletal 2 epidermal OS=Homo sapiens GN=KRT2 PE=1 SV=2	639	65.4	8
P61978	31	31	29	22	Heterogeneous nuclear ribonucleoprotein K OS=Homo sapiens GN=HNRNPK PE=1 SV=1	463	50.9	5.54
P13647	30	28	25	19	Keratin, type II cytoskeletal 5 OS=Homo sapiens GN=KRT5 PE=1 SV=3	590	62.3	7.74
Q14103	29	26	23	21	Heterogeneous nuclear ribonucleoprotein D0 OS=Homo sapiens GN=HNRNPD PE=1 SV=1	355	38.4	7.81
Q5T6W2	27	26		17	Heterogeneous nuclear ribonucleoprotein K (Fragment) OS=Homo sapiens GN=HNRNPK PE=1 SV=1	379	41.8	5.59
A0A087X0X3	26	29	30	35	Heterogeneous nuclear ribonucleoprotein M OS=Homo sapiens GN=HNRNPM PE=1 SV=1	730	77.5	8.78
P12956	26	27	26	23	X-ray repair cross-complementing protein 6 OS=Homo sapiens GN=XRCC6 PE=1 SV=2	609	69.8	6.64
P67809	26	26	30	28	Nuclease-sensitive element-binding protein 1 OS=Homo sapiens GN=YBX1 PE=1 SV=3	324	35.9	9.88
P21333	25	25	29	32	Filamin-A OS=Homo sapiens GN=FLNA PE=1 SV=4	2647	280.6	6.06
P60709	24	27	22	23	Actin, cytoplasmic 1 OS=Homo sapiens GN=ACTB PE=1 SV=1	375	41.7	5.48
P78527	23	25	23	24	DNA-dependent protein kinase catalytic subunit OS=Homo sapiens GN=PRKDC PE=1 SV=3	4128	468.8	7.12
Q92466	23	28	21	23	DNA damage-binding protein 2 OS=Homo sapiens GN=DDB2 PE=1 SV=1	427	47.8	9.47
P27695	22	19	19	15	DNA-(apurinic or apyrimidinic site) lyase OS=Homo sapiens GN=APEX1 PE=1 SV=2	318	35.5	8.12
P02533	22	16	20	12	Keratin, type I cytoskeletal 14 OS=Homo sapiens GN=KRT14 PE=1 SV=4	472	51.5	5.16
P02538	22	19	24	11	Keratin, type II cytoskeletal 6A OS=Homo sapiens GN=KRT6A PE=1 SV=3	564	60	8
P07910	22		7	6	Heterogeneous nuclear ribonucleoproteins C1/C2 OS=Homo sapiens GN=HNRNPC PE=1 SV=4	306	33.7	5.08
P46063	21	23	19	20	ATP-dependent DNA helicase Q1 OS=Homo sapiens GN=RECQL PE=1 SV=3	649	73.4	7.88
P15924	20	7	7	4	Desmoplakin OS=Homo sapiens GN=DSP PE=1 SV=3	2871	331.6	6.81
P09651	20	19	19	22	Heterogeneous nuclear ribonucleoprotein A1 OS=Homo sapiens GN=HNRNPA1 PE=1 SV=5	372	38.7	9.13
Q96SH1	20	19	12	12	Transcription factor AP-2 alpha (Activating enhancer binding protein 2 alpha), isoform CRA_c OS=Homo sapiens GN=TFAP2A PE=1 SV=1	439	48.3	8.18
P68032	20	20	17	18	Actin, alpha cardiac muscle 1 OS=Homo sapiens GN=ACTC1 PE=1 SV=1	377	42	5.39
P13010	19	20	24	22	X-ray repair cross-complementing protein 5 OS=Homo sapiens GN=XRCC5 PE=1 SV=3	732	82.7	5.81
Q96PK6	19	14	26	25	RNA-binding protein 14 OS=Homo sapiens GN=RBM14 PE=1 SV=2	669	69.4	9.67
Q9H2U1	19	17	13	15	ATP-dependent RNA helicase DHX36 OS=Homo sapiens GN=DHX36 PE=1 SV=2	1008	114.7	7.68
Q86YZ3	18	21	30	11	Hornerin OS=Homo sapiens GN=HRNR PE=1 SV=2	2850	282.2	10.04
Q9NR30	17	16	17	19	Nucleolar RNA helicase 2 OS=Homo sapiens GN=DDX21 PE=1 SV=5	783	87.3	9.28
P08727	17	14	17	14	Keratin, type I cytoskeletal 19 OS=Homo sapiens GN=KRT19 PE=1 SV=4	400	44.1	5.14
Q13283	17	12	13	12	Ras GTPase-activating protein-binding protein 1 OS=Homo sapiens GN=G3BP1 PE=1 SV=1	466	52.1	5.52
P98179	17	19	15	17	RNA-binding protein 3 OS=Homo sapiens GN=RBM3 PE=1 SV=1	157	17.2	8.91
Q04695	17	16	16	10	Keratin, type I cytoskeletal 17 OS=Homo sapiens GN=KRT17 PE=1 SV=2	432	48.1	5.02
P53999	16	17	18	18	Activated RNA polymerase II transcriptional coactivator p15 OS=Homo sapiens GN=SUB1 PE=1 SV=3	127	14.4	9.6
P08729	15	19	20	17	Keratin, type II cytoskeletal 7 OS=Homo sapiens GN=KRT7 PE=1 SV=5	469	51.4	5.48
P19338	15	16	21	14	Nucleolin OS=Homo sapiens GN=NCL PE=1 SV=3	710	76.6	4.7
Q02878	15	15	13	12	60S ribosomal protein L6 OS=Homo sapiens GN=RPL6 PE=1 SV=3	288	32.7	10.58
Q00839	15	14	10	13	Heterogeneous nuclear ribonucleoprotein U OS=Homo sapiens GN=HNRNPU PE=1 SV=6	825	90.5	6
P11387	15	12	12	9	DNA topoisomerase 1 OS=Homo sapiens GN=TOP1 PE=1 SV=2	765	90.7	9.31
P16402	15	15	12	12	Histone H1.3 OS=Homo sapiens GN=HIST1H1D PE=1 SV=2	221	22.3	11.02
Q14011	15	18	16	14	Cold-inducible RNA-binding protein OS=Homo sapiens GN=CIRBP PE=1 SV=1	172	18.6	9.51
Q96T88	14				E3 ubiquitin-protein ligase UHRF1 OS=Homo sapiens GN=UHRF1 PE=1 SV=1	793	89.8	7.56
P08779	14	15	25	11	Keratin, type I cytoskeletal 16 OS=Homo sapiens GN=KRT16 PE=1 SV=4	473	51.2	5.05
P16989	13	22	19	21	Y-box-binding protein 3 OS=Homo sapiens GN=YBX3 PE=1 SV=4	372	40.1	9.77
P05787	13	16	12	15	Keratin, type II cytoskeletal 8 OS=Homo sapiens GN=KRT8 PE=1 SV=7	483	53.7	5.59
J3KTA4	13	10	10	11	Probable ATP-dependent RNA helicase DDX5 OS=Homo sapiens GN=DDX5 PE=1 SV=1	614	69	8.85
D6RBQ9	12	10			Heterogeneous nuclear ribonucleoprotein D0 (Fragment) OS=Homo sapiens GN=HNRNPD PE=1 SV=1	155	15.6	4.91
Q14527	12	4	10	8	Helicase-like transcription factor OS=Homo sapiens GN=HLTF PE=1 SV=2	1009	113.9	8.6
P18124	12	13	13	13	60S ribosomal protein L7 OS=Homo sapiens GN=RPL7 PE=1 SV=1	248	29.2	10.65
P46777	12	9	10	9	60S ribosomal protein L5 OS=Homo sapiens GN=RPL5 PE=1 SV=3	297	34.3	9.72
A0A087WZV1	12	12	12	11	Heterogeneous nuclear ribonucleoprotein A/B OS=Homo sapiens GN=HNRNPAB PE=1 SV=1	330	36.5	9.09
P05387	12	10	9	11	60S acidic ribosomal protein P2 OS=Homo sapiens GN=RPLP2 PE=1 SV=1	115	11.7	4.54
Q9UKM9	12	14	4	6	RNA-binding protein Raly OS=Homo sapiens GN=RALY PE=1 SV=1	306	32.4	9.17
P22626	11	13	10	14	Heterogeneous nuclear ribonucleoproteins A2/B1 OS=Homo sapiens GN=HNRNPA2B1 PE=1 SV=2	353	37.4	8.95
A0A0D9SF53	11	10	9	13	ATP-dependent RNA helicase DDX3X OS=Homo sapiens GN=DDX3X PE=1 SV=1	733	81.4	8.07
Q96T60	11	11	18	13	Bifunctional polynucleotide phosphatase/kinase OS=Homo sapiens GN=PNKP PE=1 SV=1	521	57	8.46
P02545	11	8	7	8	Prelamin-A/C OS=Homo sapiens GN=LMNA PE=1 SV=1	664	74.1	7.02
Q15233	11	10	11	8	Non-POU domain-containing octamer-binding protein OS=Homo sapiens GN=NONO PE=1 SV=4	471	54.2	8.95
P05141	11	9	8	7	ADP/ATP translocase 2 OS=Homo sapiens GN=SLC25A5 PE=1 SV=7	298	32.8	9.69
P25490	10	9			Transcriptional repressor protein YY1 OS=Homo sapiens GN=YY1 PE=1 SV=2	414	44.7	6.25
Q9NW13	10	4	10	10	RNA-binding protein 28 OS=Homo sapiens GN=RBM28 PE=1 SV=3	759	85.7	9.22
P08670	10	9	16	13	Vimentin OS=Homo sapiens GN=VIM PE=1 SV=4	466	53.6	5.12
P60842	10	10	8	11	Eukaryotic initiation factor 4A-I OS=Homo sapiens GN=EIF4A1 PE=1 SV=1	406	46.1	5.48
Q9BQG0	10	7	7	12	Myb-binding protein 1A OS=Homo sapiens GN=MYBBP1A PE=1 SV=2	1328	148.8	9.28
P42167	10	9	9	8	Lamina-associated polypeptide 2, isoforms beta/gamma OS=Homo sapiens GN=TMPO PE=1 SV=2	454	50.6	9.38
O75534	10	10	12	10	Cold shock domain-containing protein E1 OS=Homo sapiens GN=CSDE1 PE=1 SV=2	798	88.8	6.25
Q9P016	10	9	12	9	Thymocyte nuclear protein 1 OS=Homo sapiens GN=THYN1 PE=1 SV=1	225	25.7	9.25
Q03252	10	8	8	9	Lamin-B2 OS=Homo sapiens GN=LMNB2 PE=1 SV=4	620	69.9	5.59
E9PB61	10	9	8	9	THO complex subunit 4 OS=Homo sapiens GN=ALYREF PE=1 SV=1	264	27.5	11.05
P12236	10			5	ADP/ATP translocase 3 OS=Homo sapiens GN=SLC25A6 PE=1 SV=4	298	32.8	9.74
P06746	9	7	16	18	DNA polymerase beta OS=Homo sapiens GN=POLB PE=1 SV=3	335	38.2	8.95
P23246	9	11	10	18	Splicing factor, proline- and glutamine-rich OS=Homo sapiens GN=SFPQ PE=1 SV=2	707	76.1	9.44
Q13151	9	11	10	9	Heterogeneous nuclear ribonucleoprotein A0 OS=Homo sapiens GN=HNRNPA0 PE=1 SV=1	305	30.8	9.29
Q9BR76	9	7	3	7	Coronin-1B OS=Homo sapiens GN=CORO1B PE=1 SV=1	489	54.2	5.88
Q8NC51	9	5	7	6	Plasminogen activator inhibitor 1 RNA-binding protein OS=Homo sapiens GN=SERBP1 PE=1 SV=2	408	44.9	8.65
P68104	9	6	9	6	Elongation factor 1-alpha 1 OS=Homo sapiens GN=EEF1A1 PE=1 SV=1	462	50.1	9.01
J3QQ67	9	7	6	8	60S ribosomal protein L18 (Fragment) OS=Homo sapiens GN=RPL18 PE=1 SV=1	190	21.8	11.72
Q6ISB3	9	6	7	7	Grainyhead-like protein 2 homolog OS=Homo sapiens GN=GRHL2 PE=1 SV=1	625	71.1	6.44
P27694	9	8	6	4	Replication protein A 70 kDa DNA-binding subunit OS=Homo sapiens GN=RPA1 PE=1 SV=2	616	68.1	7.21
P62701	9	7	5	7	40S ribosomal protein S4, X isoform OS=Homo sapiens GN=RPS4X PE=1 SV=2	263	29.6	10.15
Q7Z2E3	8	7	9	9	Aprataxin OS=Homo sapiens GN=APTX PE=1 SV=2	356	40.7	9.17
Q99623	8	9	8	9	Prohibitin-2 OS=Homo sapiens GN=PHB2 PE=1 SV=2	299	33.3	9.83
P38919	8	7	8	8	Eukaryotic initiation factor 4A-III OS=Homo sapiens GN=EIF4A3 PE=1 SV=4	411	46.8	6.73
Q6P2Q9	8	8	7	7	Pre-mRNA-processing-splicing factor 8 OS=Homo sapiens GN=PRPF8 PE=1 SV=2	2335	273.4	8.84
H3BPE7	8	9	8	11	RNA-binding protein FUS OS=Homo sapiens GN=FUS PE=1 SV=1	527	53.5	9.36
Q5K651	8	12	3	9	Sterile alpha motif domain-containing protein 9 OS=Homo sapiens GN=SAMD9 PE=1 SV=1	1589	184.2	7.83
P49916	8	7	8	7	DNA ligase 3 OS=Homo sapiens GN=LIG3 PE=1 SV=2	1009	112.8	9.01
A0A0A6YYL6	8	8	6	8	Protein RPL17-C18orf32 OS=Homo sapiens GN=RPL17-C18orf32 PE=3 SV=1	228	26.4	10.1
P26373	8	7	7	8	60S ribosomal protein L13 OS=Homo sapiens GN=RPL13 PE=1 SV=4	211	24.2	11.65
Q13435	8	12	10	8	Splicing factor 3B subunit 2 OS=Homo sapiens GN=SF3B2 PE=1 SV=2	895	100.2	5.67
O43390	8	6	4	5	Heterogeneous nuclear ribonucleoprotein R OS=Homo sapiens GN=HNRNPR PE=1 SV=1	633	70.9	8.13
P36578	7	9	8	9	60S ribosomal protein L4 OS=Homo sapiens GN=RPL4 PE=1 SV=5	427	47.7	11.06
Q9BWF3	7	8	6	9	RNA-binding protein 4 OS=Homo sapiens GN=RBM4 PE=1 SV=1	364	40.3	7.08
Q08211	7	8	4	10	ATP-dependent RNA helicase A OS=Homo sapiens GN=DHX9 PE=1 SV=4	1270	140.9	6.84
P15880	7	11	11	8	40S ribosomal protein S2 OS=Homo sapiens GN=RPS2 PE=1 SV=2	293	31.3	10.24
P26641	7	6	6	7	Elongation factor 1-gamma OS=Homo sapiens GN=EEF1G PE=1 SV=3	437	50.1	6.67
A0A0C4DG17	7	5	4	5	40S ribosomal protein SA OS=Homo sapiens GN=RPSA PE=1 SV=1	300	33.3	4.87
Q1KMD3	7	9	8	8	Heterogeneous nuclear ribonucleoprotein U-like protein 2 OS=Homo sapiens GN=HNRNPUL2 PE=1 SV=1	747	85.1	4.91
P11142	7	8	7	6	Heat shock cognate 71 kDa protein OS=Homo sapiens GN=HSPA8 PE=1 SV=1	646	70.9	5.52
Q9UN86	7	10	6	5	Ras GTPase-activating protein-binding protein 2 OS=Homo sapiens GN=G3BP2 PE=1 SV=2	482	54.1	5.55
A8MXP9	7	5	6	6	Matrin-3 OS=Homo sapiens GN=MATR3 PE=1 SV=1	895	99.9	6.04
A8MUS3	7	6	4	6	60S ribosomal protein L23a OS=Homo sapiens GN=RPL23A PE=1 SV=1	194	21.9	10.48
P62753	7	7	7	7	40S ribosomal protein S6 OS=Homo sapiens GN=RPS6 PE=1 SV=1	249	28.7	10.84
Q9NYF8	7	6	7	7	Bcl-2-associated transcription factor 1 OS=Homo sapiens GN=BCLAF1 PE=1 SV=2	920	106.1	9.98
Q09666	7	9	3	5	Neuroblast differentiation-associated protein AHNAK OS=Homo sapiens GN=AHNAK PE=1 SV=2	5890	628.7	6.15
P62424	7	8	8	5	60S ribosomal protein L7a OS=Homo sapiens GN=RPL7A PE=1 SV=2	266	30	10.61
P62269	7	5	6	5	40S ribosomal protein S18 OS=Homo sapiens GN=RPS18 PE=1 SV=3	152	17.7	10.99
Q9Y2W1	7	7	4	5	Thyroid hormone receptor-associated protein 3 OS=Homo sapiens GN=THRAP3 PE=1 SV=2	955	108.6	10.15
Q15365	7	6	3	6	Poly(rC)-binding protein 1 OS=Homo sapiens GN=PCBP1 PE=1 SV=2	356	37.5	7.09
P84103	7	6	6	6	Serine/arginine-rich splicing factor 3 OS=Homo sapiens GN=SRSF3 PE=1 SV=1	164	19.3	11.65
P26368	7	4	6	4	Splicing factor U2AF 65 kDa subunit OS=Homo sapiens GN=U2AF2 PE=1 SV=4	475	53.5	9.09
Q01085	7	7	6	4	Nucleolysin TIAR OS=Homo sapiens GN=TIAL1 PE=1 SV=1	375	41.6	7.74
P39023	7	5	7	4	60S ribosomal protein L3 OS=Homo sapiens GN=RPL3 PE=1 SV=2	403	46.1	10.18
Q5D862	7	4	8	1	Filaggrin-2 OS=Homo sapiens GN=FLG2 PE=1 SV=1	2391	247.9	8.31
U3KQK0	7	6	5		Histone H2B OS=Homo sapiens GN=HIST1H2BN PE=1 SV=1	166	18.8	10.54
P12235	7				ADP/ATP translocase 1 OS=Homo sapiens GN=SLC25A4 PE=1 SV=4	298	33	9.76
Q92754	6	5			Transcription factor AP-2 gamma OS=Homo sapiens GN=TFAP2C PE=1 SV=1	450	49.1	7.83
O75643	6	1	6	3	U5 small nuclear ribonucleoprotein 200 kDa helicase OS=Homo sapiens GN=SNRNP200 PE=1 SV=2	2136	244.4	6.06
P26599	6	11	10	11	Polypyrimidine tract-binding protein 1 OS=Homo sapiens GN=PTBP1 PE=1 SV=1	531	57.2	9.17
P61247	6	9	9	8	40S ribosomal protein S3a OS=Homo sapiens GN=RPS3A PE=1 SV=2	264	29.9	9.73
Q99959	6	6	5	8	Plakophilin-2 OS=Homo sapiens GN=PKP2 PE=1 SV=2	881	97.4	9.33
O75369	6	10	7	8	Filamin-B OS=Homo sapiens GN=FLNB PE=1 SV=2	2602	278	5.73
P05388	6	6	5	6	60S acidic ribosomal protein P0 OS=Homo sapiens GN=RPLP0 PE=1 SV=1	317	34.3	5.97
Q92499	6	4	4	6	ATP-dependent RNA helicase DDX1 OS=Homo sapiens GN=DDX1 PE=1 SV=2	740	82.4	7.23
P46779	6	5	6	7	60S ribosomal protein L28 OS=Homo sapiens GN=RPL28 PE=1 SV=3	137	15.7	12.02
P62917	6	6	5	6	60S ribosomal protein L8 OS=Homo sapiens GN=RPL8 PE=1 SV=2	257	28	11.03
H3BLZ8	6	10	6	6	Probable ATP-dependent RNA helicase DDX17 OS=Homo sapiens GN=DDX17 PE=1 SV=1	731	80.4	8.37
Q14980	6	4	6	7	Nuclear mitotic apparatus protein 1 OS=Homo sapiens GN=NUMA1 PE=1 SV=2	2115	238.1	5.78
Q6NZI2	6	6	6	5	Polymerase I and transcript release factor OS=Homo sapiens GN=PTRF PE=1 SV=1	390	43.5	5.6
Q9H967	6	4	6	6	WD repeat-containing protein 76 OS=Homo sapiens GN=WDR76 PE=1 SV=2	626	69.7	9.25
P20700	6	5	6	6	Lamin-B1 OS=Homo sapiens GN=LMNB1 PE=1 SV=2	586	66.4	5.16
Q07065	6	8	4	6	Cytoskeleton-associated protein 4 OS=Homo sapiens GN=CKAP4 PE=1 SV=2	602	66	5.92
P22087	6	5	7	4	rRNA 2'-O-methyltransferase fibrillarin OS=Homo sapiens GN=FBL PE=1 SV=2	321	33.8	10.18
P23396	6	8	6	4	40S ribosomal protein S3 OS=Homo sapiens GN=RPS3 PE=1 SV=2	243	26.7	9.66
Q01130	6	8	9	8	Serine/arginine-rich splicing factor 2 OS=Homo sapiens GN=SRSF2 PE=1 SV=4	221	25.5	11.85
A0A087WUT6	6	5	6	5	Eukaryotic translation initiation factor 5B OS=Homo sapiens GN=EIF5B PE=1 SV=1	1220	138.6	5.58
O75531	6	7	7	7	Barrier-to-autointegration factor OS=Homo sapiens GN=BANF1 PE=1 SV=1	89	10.1	6.09
P84098	6	4	6	4	60S ribosomal protein L19 OS=Homo sapiens GN=RPL19 PE=1 SV=1	196	23.5	11.47
Q92900	6	8	5	4	Regulator of nonsense transcripts 1 OS=Homo sapiens GN=UPF1 PE=1 SV=2	1129	124.3	6.61
O43290	6	4	6	4	U4/U6.U5 tri-snRNP-associated protein 1 OS=Homo sapiens GN=SART1 PE=1 SV=1	800	90.2	6.13
P62277	6	3	3	4	40S ribosomal protein S13 OS=Homo sapiens GN=RPS13 PE=1 SV=2	151	17.2	10.54
Q16891	6	6	5	6	MICOS complex subunit MIC60 OS=Homo sapiens GN=IMMT PE=1 SV=1	758	83.6	6.48
P62888	6	4	3	5	60S ribosomal protein L30 OS=Homo sapiens GN=RPL30 PE=1 SV=2	115	12.8	9.63
Q9BQ39	6	4	5	5	ATP-dependent RNA helicase DDX50 OS=Homo sapiens GN=DDX50 PE=1 SV=1	737	82.5	9.17
P46781	6	4	6	5	40S ribosomal protein S9 OS=Homo sapiens GN=RPS9 PE=1 SV=3	194	22.6	10.65
P61313	6	8	5	5	60S ribosomal protein L15 OS=Homo sapiens GN=RPL15 PE=1 SV=2	204	24.1	11.62
Q16629	6	5	6	4	Serine/arginine-rich splicing factor 7 OS=Homo sapiens GN=SRSF7 PE=1 SV=1	238	27.4	11.82
P51991	6	5	6	4	Heterogeneous nuclear ribonucleoprotein A3 OS=Homo sapiens GN=HNRNPA3 PE=1 SV=2	378	39.6	9.01
Q16666	5	8	7	8	Gamma-interferon-inducible protein 16 OS=Homo sapiens GN=IFI16 PE=1 SV=3	785	88.2	9.28
Q92522	5	3	4	5	Histone H1x OS=Homo sapiens GN=H1FX PE=1 SV=1	213	22.5	10.76
Q9Y3I0	5	6	5	6	tRNA-splicing ligase RtcB homolog OS=Homo sapiens GN=RTCB PE=1 SV=1	505	55.2	7.23
O60506	5	5	5	5	Heterogeneous nuclear ribonucleoprotein Q OS=Homo sapiens GN=SYNCRIP PE=1 SV=2	623	69.6	8.59
P62081	5	6	5	6	40S ribosomal protein S7 OS=Homo sapiens GN=RPS7 PE=1 SV=1	194	22.1	10.1
Q9NZB2	5	4	2	5	Constitutive coactivator of PPAR-gamma-like protein 1 OS=Homo sapiens GN=FAM120A PE=1 SV=2	1118	121.8	8.88
O15226	5	7	4	6	NF-kappa-B-repressing factor OS=Homo sapiens GN=NKRF PE=1 SV=2	690	77.6	8.79
Q9NZM1	5	8	3	7	Myoferlin OS=Homo sapiens GN=MYOF PE=1 SV=1	2061	234.6	6.18
Q03135	5	4	5	5	Caveolin-1 OS=Homo sapiens GN=CAV1 PE=1 SV=4	178	20.5	6.02
P39019	5	7	8	5	40S ribosomal protein S19 OS=Homo sapiens GN=RPS19 PE=1 SV=2	145	16.1	10.32
O75533	5	5	5	4	Splicing factor 3B subunit 1 OS=Homo sapiens GN=SF3B1 PE=1 SV=3	1304	145.7	7.09
P50914	5	5	4	4	60S ribosomal protein L14 OS=Homo sapiens GN=RPL14 PE=1 SV=4	215	23.4	10.93
Q04837	5	6	5	5	Single-stranded DNA-binding protein, mitochondrial OS=Homo sapiens GN=SSBP1 PE=1 SV=1	148	17.2	9.6
M0QYS1	5	4	5	5	60S ribosomal protein L13a (Fragment) OS=Homo sapiens GN=RPL13A PE=1 SV=2	210	24.2	10.86
P30050	5	5	4	3	60S ribosomal protein L12 OS=Homo sapiens GN=RPL12 PE=1 SV=1	165	17.8	9.42
Q13838	5	6	4	5	Spliceosome RNA helicase DDX39B OS=Homo sapiens GN=DDX39B PE=1 SV=1	428	49	5.67
P62244	5	5	6	5	40S ribosomal protein S15a OS=Homo sapiens GN=RPS15A PE=1 SV=2	130	14.8	10.13
Q13242	5	5	4	4	Serine/arginine-rich splicing factor 9 OS=Homo sapiens GN=SRSF9 PE=1 SV=1	221	25.5	8.65
P54886	5	4	4	4	Delta-1-pyrroline-5-carboxylate synthase OS=Homo sapiens GN=ALDH18A1 PE=1 SV=2	795	87.2	7.12
Q14134	5	6	4	4	Tripartite motif-containing protein 29 OS=Homo sapiens GN=TRIM29 PE=1 SV=2	588	65.8	7.15
P35659	5	2	5	4	Protein DEK OS=Homo sapiens GN=DEK PE=1 SV=1	375	42.6	8.56
Q9BW19	5	2	8	3	Kinesin-like protein KIFC1 OS=Homo sapiens GN=KIFC1 PE=1 SV=2	673	73.7	8.98
P62280	5	6	6	3	40S ribosomal protein S11 OS=Homo sapiens GN=RPS11 PE=1 SV=3	158	18.4	10.3
Q02543	5	1	3	3	60S ribosomal protein L18a OS=Homo sapiens GN=RPL18A PE=1 SV=2	176	20.7	10.71
J3KQN4	5	3	4	3	60S ribosomal protein L36a OS=Homo sapiens GN=RPL36A PE=3 SV=1	142	16.4	10.43
Q9NUQ6	5	4	4	2	SPATS2-like protein OS=Homo sapiens GN=SPATS2L PE=1 SV=2	558	61.7	9.64
P06748	5	3	5	1	Nucleophosmin OS=Homo sapiens GN=NPM1 PE=1 SV=2	294	32.6	4.78
A0A087WV73	5	4	2	2	Probable 28S rRNA (cytosine(4447)-C(5))-methyltransferase OS=Homo sapiens GN=NOP2 PE=1 SV=1	855	94	9.11
Q9NWT1	5	2	3	2	p21-activated protein kinase-interacting protein 1 OS=Homo sapiens GN=PAK1IP1 PE=1 SV=2	392	43.9	8.91
Q00577	4	5	8	6	Transcriptional activator protein Pur-alpha OS=Homo sapiens GN=PURA PE=1 SV=2	322	34.9	6.44
P35232	4	6	5	5	Prohibitin OS=Homo sapiens GN=PHB PE=1 SV=1	272	29.8	5.76
P29372	4	5	4	3	DNA-3-methyladenine glycosylase OS=Homo sapiens GN=MPG PE=1 SV=3	298	32.8	9.57
Q13243	4	3	4	5	Serine/arginine-rich splicing factor 5 OS=Homo sapiens GN=SRSF5 PE=1 SV=1	272	31.2	11.59
Q9H0D6	4	5	2	3	5'-3' exoribonuclease 2 OS=Homo sapiens GN=XRN2 PE=1 SV=1	950	108.5	7.47
P46783	4	5	3	4	40S ribosomal protein S10 OS=Homo sapiens GN=RPS10 PE=1 SV=1	165	18.9	10.15
Q86UE4	4	6	5	4	Protein LYRIC OS=Homo sapiens GN=MTDH PE=1 SV=2	582	63.8	9.32
P20930	4	2	3	3	Filaggrin OS=Homo sapiens GN=FLG PE=1 SV=3	4061	434.9	9.25
P31689	4	2	2	3	DnaJ homolog subfamily A member 1 OS=Homo sapiens GN=DNAJA1 PE=1 SV=2	397	44.8	7.08
D6W592	4	4	2	3	Heterogeneous nuclear ribonucleoprotein L-like OS=Homo sapiens GN=HNRPLL PE=1 SV=1	542	60.1	7.85
P83731	4	4	4	4	60S ribosomal protein L24 OS=Homo sapiens GN=RPL24 PE=1 SV=1	157	17.8	11.25
G8JLB6	4	3	5	3	Heterogeneous nuclear ribonucleoprotein H OS=Homo sapiens GN=HNRNPH1 PE=1 SV=1	472	51.2	6.8
P62266	4	3	1	3	40S ribosomal protein S23 OS=Homo sapiens GN=RPS23 PE=1 SV=3	143	15.8	10.49
Q12905	4	2	2	3	Interleukin enhancer-binding factor 2 OS=Homo sapiens GN=ILF2 PE=1 SV=2	390	43	5.26
A6NEL0	4	3	1	3	Non-histone chromosomal protein HMG-14 OS=Homo sapiens GN=HMGN1 PE=1 SV=1	116	12.4	9.41
Q9NVP1	4	4	4	2	ATP-dependent RNA helicase DDX18 OS=Homo sapiens GN=DDX18 PE=1 SV=2	670	75.4	9.5
P62847	4	2	2	2	40S ribosomal protein S24 OS=Homo sapiens GN=RPS24 PE=1 SV=1	133	15.4	10.78
P18077	4	4	5	3	60S ribosomal protein L35a OS=Homo sapiens GN=RPL35A PE=1 SV=2	110	12.5	11.06
P14923	4	2	3	2	Junction plakoglobin OS=Homo sapiens GN=JUP PE=1 SV=3	745	81.7	6.14
Q96FX7	4	2	4	1	tRNA (adenine(58)-N(1))-methyltransferase catalytic subunit TRMT61A OS=Homo sapiens GN=TRMT61A PE=1 SV=1	289	31.4	7.36
Q9UQE7	4	3	1	2	Structural maintenance of chromosomes protein 3 OS=Homo sapiens GN=SMC3 PE=1 SV=2	1217	141.5	7.18
P61254	4		4		60S ribosomal protein L26 OS=Homo sapiens GN=RPL26 PE=1 SV=1	145	17.2	10.55
Q99459	4	2	3		Cell division cycle 5-like protein OS=Homo sapiens GN=CDC5L PE=1 SV=2	802	92.2	8.18
P46013	4	1	2		Antigen KI-67 OS=Homo sapiens GN=MKI67 PE=1 SV=2	3256	358.5	9.45
Q14152	4	1		2	Eukaryotic translation initiation factor 3 subunit A OS=Homo sapiens GN=EIF3A PE=1 SV=1	1382	166.5	6.79
P08651	4	2			Nuclear factor 1 C-type OS=Homo sapiens GN=NFIC PE=1 SV=2	508	55.6	8.38
Q5T9A4	4				ATPase family AAA domain-containing protein 3B OS=Homo sapiens GN=ATAD3B PE=1 SV=1	648	72.5	9.2
A0A0G2JIW1	3	4	3	6	Heat shock 70 kDa protein 1B OS=Homo sapiens GN=HSPA1B PE=1 SV=1	642	70.1	5.66
P62263	3	5	4	4	40S ribosomal protein S14 OS=Homo sapiens GN=RPS14 PE=1 SV=3	151	16.3	10.05
P62906	3	4	4	6	60S ribosomal protein L10a OS=Homo sapiens GN=RPL10A PE=1 SV=2	217	24.8	9.94
Q9Y3F4	3	3	5	4	Serine-threonine kinase receptor-associated protein OS=Homo sapiens GN=STRAP PE=1 SV=1	350	38.4	5.12
Q01081	3	3	3	3	Splicing factor U2AF 35 kDa subunit OS=Homo sapiens GN=U2AF1 PE=1 SV=3	240	27.9	8.81
P51571	3	4	3	4	Translocon-associated protein subunit delta OS=Homo sapiens GN=SSR4 PE=1 SV=1	173	19	6.15
Q14498	3	5	4	5	RNA-binding protein 39 OS=Homo sapiens GN=RBM39 PE=1 SV=2	530	59.3	10.1
P20042	3	2	2	4	Eukaryotic translation initiation factor 2 subunit 2 OS=Homo sapiens GN=EIF2S2 PE=1 SV=2	333	38.4	5.8
Q96QR8	3	5	5	5	Transcriptional activator protein Pur-beta OS=Homo sapiens GN=PURB PE=1 SV=3	312	33.2	5.43
O60264	3	3	7	3	SWI/SNF-related matrix-associated actin-dependent regulator of chromatin subfamily A member 5 OS=Homo sapiens GN=SMARCA5 PE=1 SV=1	1052	121.8	8.09
P05783	3	4	3	6	Keratin, type I cytoskeletal 18 OS=Homo sapiens GN=KRT18 PE=1 SV=2	430	48	5.45
Q92804	3		3	4	TATA-binding protein-associated factor 2N OS=Homo sapiens GN=TAF15 PE=1 SV=1	592	61.8	8.02
P46776	3	3	3	3	60S ribosomal protein L27a OS=Homo sapiens GN=RPL27A PE=1 SV=2	148	16.6	11
Q9Y446	3	2	2	5	Plakophilin-3 OS=Homo sapiens GN=PKP3 PE=1 SV=1	797	87	9.32
Q9Y3U8	3	3	2	3	60S ribosomal protein L36 OS=Homo sapiens GN=RPL36 PE=1 SV=3	105	12.2	11.59
P08708	3	3	2	4	40S ribosomal protein S17 OS=Homo sapiens GN=RPS17 PE=1 SV=2	135	15.5	9.85
Q5SSJ5	3	4	4	3	Heterochromatin protein 1-binding protein 3 OS=Homo sapiens GN=HP1BP3 PE=1 SV=1	553	61.2	9.67
Q9NZ01	3	2	3	3	Very-long-chain enoyl-CoA reductase OS=Homo sapiens GN=TECR PE=1 SV=1	308	36	9.45
P63173	3	2	2	3	60S ribosomal protein L38 OS=Homo sapiens GN=RPL38 PE=1 SV=2	70	8.2	10.1
Q08170	3	5	3	2	Serine/arginine-rich splicing factor 4 OS=Homo sapiens GN=SRSF4 PE=1 SV=2	494	56.6	11.52
P05198	3	3	3	3	Eukaryotic translation initiation factor 2 subunit 1 OS=Homo sapiens GN=EIF2S1 PE=1 SV=3	315	36.1	5.08
P61353	3	2	3	3	60S ribosomal protein L27 OS=Homo sapiens GN=RPL27 PE=1 SV=2	136	15.8	10.56
P38159	3	3	3	2	RNA-binding motif protein, X chromosome OS=Homo sapiens GN=RBMX PE=1 SV=3	391	42.3	10.05
A0A0C4DG89	3	3	2	2	Probable ATP-dependent RNA helicase DDX46 OS=Homo sapiens GN=DDX46 PE=1 SV=1	1032	117.4	9.29
E9PIE3	3	3	2	2	Protein kinase C delta-binding protein OS=Homo sapiens GN=PRKCDBP PE=1 SV=1	293	31.1	6.81
A0A087WVQ6	3	3	3	2	Clathrin heavy chain OS=Homo sapiens GN=CLTC PE=1 SV=1	1679	191.9	5.69
Q9UMS4	3	2	2	4	Pre-mRNA-processing factor 19 OS=Homo sapiens GN=PRPF19 PE=1 SV=1	504	55.1	6.61
P35268	3	3	2	2	60S ribosomal protein L22 OS=Homo sapiens GN=RPL22 PE=1 SV=2	128	14.8	9.19
M0R0R2	3	4	4	2	40S ribosomal protein S5 OS=Homo sapiens GN=RPS5 PE=1 SV=1	225	25.3	9.76
Q969Q0	3	3	3	2	60S ribosomal protein L36a-like OS=Homo sapiens GN=RPL36AL PE=1 SV=3	106	12.5	10.65
P56270	3	2	2	2	Myc-associated zinc finger protein OS=Homo sapiens GN=MAZ PE=1 SV=1	477	48.6	8.95
O60884	3	3	2	2	DnaJ homolog subfamily A member 2 OS=Homo sapiens GN=DNAJA2 PE=1 SV=1	412	45.7	6.48
P62241	3	5	4	3	40S ribosomal protein S8 OS=Homo sapiens GN=RPS8 PE=1 SV=2	208	24.2	10.32
P62851	3	3	2	2	40S ribosomal protein S25 OS=Homo sapiens GN=RPS25 PE=1 SV=1	125	13.7	10.11
Q15717	3	4	2	2	ELAV-like protein 1 OS=Homo sapiens GN=ELAVL1 PE=1 SV=2	326	36.1	9.17
Q13247	3	7	3	2	Serine/arginine-rich splicing factor 6 OS=Homo sapiens GN=SRSF6 PE=1 SV=2	344	39.6	11.43
O76021	3	2	2	1	Ribosomal L1 domain-containing protein 1 OS=Homo sapiens GN=RSL1D1 PE=1 SV=3	490	54.9	10.13
P17096	3	3	2	2	High mobility group protein HMG-I/HMG-Y OS=Homo sapiens GN=HMGA1 PE=1 SV=3	107	11.7	10.32
Q9NSU2	3	2	3	1	Three-prime repair exonuclease 1 OS=Homo sapiens GN=TREX1 PE=1 SV=1	369	38.9	8.41
P39748	3	4	2	1	Flap endonuclease 1 OS=Homo sapiens GN=FEN1 PE=1 SV=1	380	42.6	8.62
Q6FI13	3	4	3		Histone H2A type 2-A OS=Homo sapiens GN=HIST2H2AA3 PE=1 SV=3	130	14.1	10.9
Q15397	3	1	3		Pumilio homolog 3 OS=Homo sapiens GN=PUM3 PE=1 SV=3	648	73.5	9.64
Q15029	3	2	3		116 kDa U5 small nuclear ribonucleoprotein component OS=Homo sapiens GN=EFTUD2 PE=1 SV=1	972	109.4	5
Q00059	3		3		Transcription factor A, mitochondrial OS=Homo sapiens GN=TFAM PE=1 SV=1	246	29.1	9.72
A0A0D9SGE8	3		3		PHD finger protein 6 OS=Homo sapiens GN=PHF6 PE=1 SV=1	366	41.3	8.68
Q13428	3		3		Treacle protein OS=Homo sapiens GN=TCOF1 PE=1 SV=3	1488	152	9.04
F8W1S1	3	3	2		Keratin, type II cytoskeletal 74 OS=Homo sapiens GN=KRT74 PE=1 SV=1	543	59.4	7.44
P49207	3	3	2		60S ribosomal protein L34 OS=Homo sapiens GN=RPL34 PE=1 SV=3	117	13.3	11.47
P29558	3	4		2	RNA-binding motif, single-stranded-interacting protein 1 OS=Homo sapiens GN=RBMS1 PE=1 SV=3	406	44.5	8.79
Q9UGN5	3	3			Poly [ADP-ribose] polymerase 2 OS=Homo sapiens GN=PARP2 PE=1 SV=2	583	66.2	8.88
P31947	3				14-3-3 protein sigma OS=Homo sapiens GN=SFN PE=1 SV=1	248	27.8	4.74
Q9Y383	3				Putative RNA-binding protein Luc7-like 2 OS=Homo sapiens GN=LUC7L2 PE=1 SV=2	392	46.5	10.01
Q9NZT1	3				Calmodulin-like protein 5 OS=Homo sapiens GN=CALML5 PE=1 SV=2	146	15.9	4.44
Q99613	3				Eukaryotic translation initiation factor 3 subunit C OS=Homo sapiens GN=EIF3C PE=1 SV=1	913	105.3	5.68
Q86V48	2	4	1	5	Leucine zipper protein 1 OS=Homo sapiens GN=LUZP1 PE=1 SV=2	1076	120.2	8.5
A0A0A0MRV0	2	3	3	4	Ribosome-binding protein 1 OS=Homo sapiens GN=RRBP1 PE=1 SV=1	1410	152.4	8.6
P62314	2	2	2	2	Small nuclear ribonucleoprotein Sm D1 OS=Homo sapiens GN=SNRPD1 PE=1 SV=1	119	13.3	11.56
Q9P0U4	2	2	2	4	CXXC-type zinc finger protein 1 OS=Homo sapiens GN=CXXC1 PE=1 SV=2	656	75.7	8.24
B7Z4C8	2	4	4	4	60S ribosomal protein L31 OS=Homo sapiens GN=RPL31 PE=1 SV=1	130	15.1	10.37
Q01844	2	3	4	3	RNA-binding protein EWS OS=Homo sapiens GN=EWSR1 PE=1 SV=1	656	68.4	9.33
Q14683	2	4	2	4	Structural maintenance of chromosomes protein 1A OS=Homo sapiens GN=SMC1A PE=1 SV=2	1233	143.1	7.64
P48634	2	1	2	5	Protein PRRC2A OS=Homo sapiens GN=PRRC2A PE=1 SV=3	2157	228.7	9.45
O95758	2	4	3	3	Polypyrimidine tract-binding protein 3 OS=Homo sapiens GN=PTBP3 PE=1 SV=2	552	59.7	9.04
Q96AG4	2	3	4	2	Leucine-rich repeat-containing protein 59 OS=Homo sapiens GN=LRRC59 PE=1 SV=1	307	34.9	9.57
Q9UBU9	2	2	3	3	Nuclear RNA export factor 1 OS=Homo sapiens GN=NXF1 PE=1 SV=1	619	70.1	8.51
P41091	2	2	2	2	Eukaryotic translation initiation factor 2 subunit 3 OS=Homo sapiens GN=EIF2S3 PE=1 SV=3	472	51.1	8.4
Q07666	2	2	4	3	KH domain-containing, RNA-binding, signal transduction-associated protein 1 OS=Homo sapiens GN=KHDRBS1 PE=1 SV=1	443	48.2	8.66
Q96FZ2	2	2	1	2	Embryonic stem cell-specific 5-hydroxymethylcytosine-binding protein OS=Homo sapiens GN=HMCES PE=1 SV=1	354	40.5	8.15
Q96GQ7	2	3	2	2	Probable ATP-dependent RNA helicase DDX27 OS=Homo sapiens GN=DDX27 PE=1 SV=2	796	89.8	9.28
Q9P0L0	2	3	2	2	Vesicle-associated membrane protein-associated protein A OS=Homo sapiens GN=VAPA PE=1 SV=3	249	27.9	8.62
P46778	2	3	3	2	60S ribosomal protein L21 OS=Homo sapiens GN=RPL21 PE=1 SV=2	160	18.6	10.49
E7EVA0	2	4	4	3	Microtubule-associated protein OS=Homo sapiens GN=MAP4 PE=1 SV=1	2297	245.3	6.23
P63244	2	3	3	2	Guanine nucleotide-binding protein subunit beta-2-like 1 OS=Homo sapiens GN=GNB2L1 PE=1 SV=3	317	35.1	7.69
Q9Y3Y2	2	2	2	2	Chromatin target of PRMT1 protein OS=Homo sapiens GN=CHTOP PE=1 SV=2	248	26.4	12.23
Q9GZR7	2	6	3	3	ATP-dependent RNA helicase DDX24 OS=Homo sapiens GN=DDX24 PE=1 SV=1	859	96.3	9.06
Q9Y4P3	2	2	1	2	Transducin beta-like protein 2 OS=Homo sapiens GN=TBL2 PE=1 SV=1	447	49.8	9.44
Q9H2P0	2	2	2	3	Activity-dependent neuroprotector homeobox protein OS=Homo sapiens GN=ADNP PE=1 SV=1	1102	123.5	7.34
P27635	2	2	2	2	60S ribosomal protein L10 OS=Homo sapiens GN=RPL10 PE=1 SV=4	214	24.6	10.08
J3KTL2	2	2	2	3	Serine/arginine-rich-splicing factor 1 OS=Homo sapiens GN=SRSF1 PE=1 SV=1	253	28.3	10.08
P62249	2		2	2	40S ribosomal protein S16 OS=Homo sapiens GN=RPS16 PE=1 SV=2	146	16.4	10.21
P62857	2	1	3	2	40S ribosomal protein S28 OS=Homo sapiens GN=RPS28 PE=1 SV=1	69	7.8	10.7
O94906	2	3	3	3	Pre-mRNA-processing factor 6 OS=Homo sapiens GN=PRPF6 PE=1 SV=1	941	106.9	8.25
Q16831	2	2	2	2	Uridine phosphorylase 1 OS=Homo sapiens GN=UPP1 PE=1 SV=1	310	33.9	7.88
Q04637	2	3	4	2	Eukaryotic translation initiation factor 4 gamma 1 OS=Homo sapiens GN=EIF4G1 PE=1 SV=4	1599	175.4	5.33
P42677	2	3	2	2	40S ribosomal protein S27 OS=Homo sapiens GN=RPS27 PE=1 SV=3	84	9.5	9.45
O75934	2	1	3	1	Pre-mRNA-splicing factor SPF27 OS=Homo sapiens GN=BCAS2 PE=1 SV=1	225	26.1	5.66
O60248	2		1	1	Protein SOX-15 OS=Homo sapiens GN=SOX15 PE=1 SV=1	233	25.2	9.76
Q14739	2	1	1	2	Lamin-B receptor OS=Homo sapiens GN=LBR PE=1 SV=2	615	70.7	9.36
P04844	2	3	1	2	Dolichyl-diphosphooligosaccharide--protein glycosyltransferase subunit 2 OS=Homo sapiens GN=RPN2 PE=1 SV=3	631	69.2	5.69
Q15393	2	4	2	2	Splicing factor 3B subunit 3 OS=Homo sapiens GN=SF3B3 PE=1 SV=4	1217	135.5	5.26
Q14331	2	2	2	2	Protein FRG1 OS=Homo sapiens GN=FRG1 PE=1 SV=1	258	29.2	9.01
P42766	2	1	1	2	60S ribosomal protein L35 OS=Homo sapiens GN=RPL35 PE=1 SV=2	123	14.5	11.05
Q6UN15	2		1	1	Pre-mRNA 3'-end-processing factor FIP1 OS=Homo sapiens GN=FIP1L1 PE=1 SV=1	594	66.5	5.59
F8WAR4	2	2	2	1	MICOS complex subunit MIC19 OS=Homo sapiens GN=CHCHD3 PE=1 SV=1	241	27.7	6.64
Q8NE71	2	2	4	1	ATP-binding cassette sub-family F member 1 OS=Homo sapiens GN=ABCF1 PE=1 SV=2	845	95.9	6.8
P08579	2	3	2	1	U2 small nuclear ribonucleoprotein B'' OS=Homo sapiens GN=SNRPB2 PE=1 SV=1	225	25.5	9.72
P26583	2	1	1	1	High mobility group protein B2 OS=Homo sapiens GN=HMGB2 PE=1 SV=2	209	24	7.81
Q8TDD1	2	2	1	1	ATP-dependent RNA helicase DDX54 OS=Homo sapiens GN=DDX54 PE=1 SV=2	881	98.5	10.02
P52597	2	2	2	1	Heterogeneous nuclear ribonucleoprotein F OS=Homo sapiens GN=HNRNPF PE=1 SV=3	415	45.6	5.58
Q9UG63	2	2	3	1	ATP-binding cassette sub-family F member 2 OS=Homo sapiens GN=ABCF2 PE=1 SV=2	623	71.2	7.37
Q14966	2		2	1	Zinc finger protein 638 OS=Homo sapiens GN=ZNF638 PE=1 SV=2	1978	220.5	6.38
P42285	2	3	1	2	Superkiller viralicidic activity 2-like 2 OS=Homo sapiens GN=SKIV2L2 PE=1 SV=3	1042	117.7	6.52
A0A0J9YXX4	2	2	1	1	Trypsin-2 OS=Homo sapiens GN=PRSS2 PE=1 SV=1	261	28.2	5.41
P32969	2		2	1	60S ribosomal protein L9 OS=Homo sapiens GN=RPL9 PE=1 SV=1	192	21.9	9.95
P04406	2		1	1	Glyceraldehyde-3-phosphate dehydrogenase OS=Homo sapiens GN=GAPDH PE=1 SV=3	335	36	8.46
A0A075B6F9	2	1	1	1	Nitric oxide synthase-interacting protein OS=Homo sapiens GN=NOSIP PE=1 SV=1	304	33.4	8.72
Q9Y3T9	2	2	1	1	Nucleolar complex protein 2 homolog OS=Homo sapiens GN=NOC2L PE=1 SV=4	749	84.9	5.62
Q9UJA5	2		3		tRNA (adenine(58)-N(1))-methyltransferase non-catalytic subunit TRM6 OS=Homo sapiens GN=TRMT6 PE=1 SV=1	497	55.8	7.55
P05412	2		2		Transcription factor AP-1 OS=Homo sapiens GN=JUN PE=1 SV=2	331	35.7	8.76
Q9UKV8	2		3		Protein argonaute-2 OS=Homo sapiens GN=AGO2 PE=1 SV=3	859	97.1	9.19
Q9UIG0	2		3		Tyrosine-protein kinase BAZ1B OS=Homo sapiens GN=BAZ1B PE=1 SV=2	1483	170.8	8.48
Q99986	2		2		Serine/threonine-protein kinase VRK1 OS=Homo sapiens GN=VRK1 PE=1 SV=1	396	45.4	8.91
Q8IVT2	2	1	2		Mitotic interactor and substrate of PLK1 OS=Homo sapiens GN=MISP PE=1 SV=1	679	75.3	6.83
Q16352	2		2		Alpha-internexin OS=Homo sapiens GN=INA PE=1 SV=2	499	55.4	5.4
Q14241	2		2		Transcription elongation factor B polypeptide 3 OS=Homo sapiens GN=TCEB3 PE=1 SV=2	798	89.9	9.57
Q12906	2	2	1		Interleukin enhancer-binding factor 3 OS=Homo sapiens GN=ILF3 PE=1 SV=3	894	95.3	8.76
Q9UHB9	2	1		3	Signal recognition particle subunit SRP68 OS=Homo sapiens GN=SRP68 PE=1 SV=2	627	70.7	8.56
P07355	2	3		2	Annexin A2 OS=Homo sapiens GN=ANXA2 PE=1 SV=2	339	38.6	7.75
P05386	2	1		2	60S acidic ribosomal protein P1 OS=Homo sapiens GN=RPLP1 PE=1 SV=1	114	11.5	4.32
P62829	2	3		2	60S ribosomal protein L23 OS=Homo sapiens GN=RPL23 PE=1 SV=1	140	14.9	10.51
Q9Y305	2			1	Acyl-coenzyme A thioesterase 9, mitochondrial OS=Homo sapiens GN=ACOT9 PE=1 SV=2	439	49.9	8.6
P21796	2	2		1	Voltage-dependent anion-selective channel protein 1 OS=Homo sapiens GN=VDAC1 PE=1 SV=2	283	30.8	8.54
Q9Y277	2	2		1	Voltage-dependent anion-selective channel protein 3 OS=Homo sapiens GN=VDAC3 PE=1 SV=1	283	30.6	8.66
Q00325	2	2		1	Phosphate carrier protein, mitochondrial OS=Homo sapiens GN=SLC25A3 PE=1 SV=2	362	40.1	9.38
P62979	2	1		1	Ubiquitin-40S ribosomal protein S27a OS=Homo sapiens GN=RPS27A PE=1 SV=2	156	18	9.64
Q9NUX5	2	2			Protection of telomeres protein 1 OS=Homo sapiens GN=POT1 PE=1 SV=1	634	71.4	6.73
G3V1L9	2	1			Tight junction protein 1 (Zona occludens 1), isoform CRA_a OS=Homo sapiens GN=TJP1 PE=1 SV=1	1768	197.3	6.67
Q9Y224	2	1			UPF0568 protein C14orf166 OS=Homo sapiens GN=C14orf166 PE=1 SV=1	244	28.1	6.65
E7EX29	2				14-3-3 protein zeta/delta (Fragment) OS=Homo sapiens GN=YWHAZ PE=1 SV=1	246	28	4.92
Q8N1N4	2				Keratin, type II cytoskeletal 78 OS=Homo sapiens GN=KRT78 PE=2 SV=2	520	56.8	6.02
Q08945	2				FACT complex subunit SSRP1 OS=Homo sapiens GN=SSRP1 PE=1 SV=1	709	81	6.87
C9IZQ1	2				Translocon-associated protein subunit alpha OS=Homo sapiens GN=SSR1 PE=1 SV=1	298	33.9	4.69
Q86UP2	1	3	2	5	Kinectin OS=Homo sapiens GN=KTN1 PE=1 SV=1	1357	156.2	5.64
P49790	1	1	2	3	Nuclear pore complex protein Nup153 OS=Homo sapiens GN=NUP153 PE=1 SV=2	1475	153.8	8.73
Q9H0A0	1	2	2	4	RNA cytidine acetyltransferase OS=Homo sapiens GN=NAT10 PE=1 SV=2	1025	115.7	8.27
P49792	1	1	2	4	E3 SUMO-protein ligase RanBP2 OS=Homo sapiens GN=RANBP2 PE=1 SV=2	3224	358	6.2
P04843	1	2	1	3	Dolichyl-diphosphooligosaccharide--protein glycosyltransferase subunit 1 OS=Homo sapiens GN=RPN1 PE=1 SV=1	607	68.5	6.38
P18887	1	1	2	3	DNA repair protein XRCC1 OS=Homo sapiens GN=XRCC1 PE=1 SV=2	633	69.4	6.39
B3KS98	1	1	1	1	Eukaryotic translation initiation factor 3 subunit H OS=Homo sapiens GN=EIF3H PE=1 SV=1	366	41.6	7.33
P62854	1	2	1	2	40S ribosomal protein S26 OS=Homo sapiens GN=RPS26 PE=1 SV=3	115	13	11
Q9NTI5	1	3	1	3	Sister chromatid cohesion protein PDS5 homolog B OS=Homo sapiens GN=PDS5B PE=1 SV=1	1447	164.6	8.47
Q9Y2K7	1	2	2	2	Lysine-specific demethylase 2A OS=Homo sapiens GN=KDM2A PE=1 SV=3	1162	132.7	7.58
P15927	1	1	1	2	Replication protein A 32 kDa subunit OS=Homo sapiens GN=RPA2 PE=1 SV=1	270	29.2	6.15
F8W930	1	2	2	2	Insulin-like growth factor 2 mRNA-binding protein 2 OS=Homo sapiens GN=IGF2BP2 PE=1 SV=1	605	66.7	8.46
P50402	1	1	1	2	Emerin OS=Homo sapiens GN=EMD PE=1 SV=1	254	29	5.5
P62913	1	1	1	1	60S ribosomal protein L11 OS=Homo sapiens GN=RPL11 PE=1 SV=2	178	20.2	9.6
Q8IYL3	1		1	1	UPF0688 protein C1orf174 OS=Homo sapiens GN=C1orf174 PE=1 SV=2	243	26	6.9
Q5VV52	1	1	2	1	Zinc finger protein 691 OS=Homo sapiens GN=ZNF691 PE=1 SV=1	312	35.7	7.9
Q9NRY2	1		1	1	SOSS complex subunit C OS=Homo sapiens GN=INIP PE=1 SV=1	104	11.4	9.25
E7EX17	1	1	2	1	Eukaryotic translation initiation factor 4B OS=Homo sapiens GN=EIF4B PE=1 SV=1	616	69.7	5.67
Q96N66	1	1	1	1	Lysophospholipid acyltransferase 7 OS=Homo sapiens GN=MBOAT7 PE=1 SV=2	472	52.7	8.97
P62318	1	1	2	1	Small nuclear ribonucleoprotein Sm D3 OS=Homo sapiens GN=SNRPD3 PE=1 SV=1	126	13.9	10.32
O95793	1	2	2	1	Double-stranded RNA-binding protein Staufen homolog 1 OS=Homo sapiens GN=STAU1 PE=1 SV=2	577	63.1	9.44
K7ELC2	1	1	2	1	40S ribosomal protein S15 OS=Homo sapiens GN=RPS15 PE=1 SV=1	152	17.7	10.39
Q9UHB6	1	1	1	1	LIM domain and actin-binding protein 1 OS=Homo sapiens GN=LIMA1 PE=1 SV=1	759	85.2	6.84
B7Z6Z4	1	1	1	1	Myosin light polypeptide 6 OS=Homo sapiens GN=MYL6 PE=1 SV=1	238	26.7	5.08
O00461	1		1	1	Golgi integral membrane protein 4 OS=Homo sapiens GN=GOLIM4 PE=1 SV=1	696	81.8	4.77
O43823	1		1	1	A-kinase anchor protein 8 OS=Homo sapiens GN=AKAP8 PE=1 SV=1	692	76.1	5.15
P05204	1		2	1	Non-histone chromosomal protein HMG-17 OS=Homo sapiens GN=HMGN2 PE=1 SV=3	90	9.4	9.99
P09661	1	2	1	1	U2 small nuclear ribonucleoprotein A' OS=Homo sapiens GN=SNRPA1 PE=1 SV=2	255	28.4	8.62
E9PR30	1	1	1	1	40S ribosomal protein S30 OS=Homo sapiens GN=FAU PE=1 SV=1	98	10.9	11.56
P63220	1	1	2	1	40S ribosomal protein S21 OS=Homo sapiens GN=RPS21 PE=1 SV=1	83	9.1	8.5
P62891	1	2	1	1	60S ribosomal protein L39 OS=Homo sapiens GN=RPL39 PE=1 SV=2	51	6.4	12.56
O96008	1		1	1	Mitochondrial import receptor subunit TOM40 homolog OS=Homo sapiens GN=TOMM40 PE=1 SV=1	361	37.9	7.25
O76094	1	2	1	1	Signal recognition particle subunit SRP72 OS=Homo sapiens GN=SRP72 PE=1 SV=3	671	74.6	9.26
P84090	1	1	1	1	Enhancer of rudimentary homolog OS=Homo sapiens GN=ERH PE=1 SV=1	104	12.3	5.92
H7C2Q8	1	1	1	1	EBNA1 binding protein 2, isoform CRA_d OS=Homo sapiens GN=EBNA1BP2 PE=1 SV=1	361	40.7	9.98
Q96P11	1		1	1	Probable 28S rRNA (cytosine-C(5))-methyltransferase OS=Homo sapiens GN=NSUN5 PE=1 SV=2	429	46.7	8.62
Q9BXK1	1	1	1	1	Krueppel-like factor 16 OS=Homo sapiens GN=KLF16 PE=1 SV=1	252	25.4	9.88
P15954	1		1	1	Cytochrome c oxidase subunit 7C, mitochondrial OS=Homo sapiens GN=COX7C PE=1 SV=1	63	7.2	10.27
Q9H7E9	1	1	1	1	UPF0488 protein C8orf33 OS=Homo sapiens GN=C8orf33 PE=1 SV=1	229	25	9.95
P37108	1		1	1	Signal recognition particle 14 kDa protein OS=Homo sapiens GN=SRP14 PE=1 SV=2	136	14.6	10.04
O75477	1		1	1	Erlin-1 OS=Homo sapiens GN=ERLIN1 PE=1 SV=1	346	38.9	7.87
Q9ULV4	1		3	1	Coronin-1C OS=Homo sapiens GN=CORO1C PE=1 SV=1	474	53.2	7.08
Q14694	1	4	4		Ubiquitin carboxyl-terminal hydrolase 10 OS=Homo sapiens GN=USP10 PE=1 SV=2	798	87.1	5.31
Q02413	1		3		Desmoglein-1 OS=Homo sapiens GN=DSG1 PE=1 SV=2	1049	113.7	5.03
P81605	1	1	2		Dermcidin OS=Homo sapiens GN=DCD PE=1 SV=2	110	11.3	6.54
Q6PJG2	1		1		ELM2 and SANT domain-containing protein 1 OS=Homo sapiens GN=ELMSAN1 PE=1 SV=2	1045	114.9	9.19
O75475	1	1	1		PC4 and SFRS1-interacting protein OS=Homo sapiens GN=PSIP1 PE=1 SV=1	530	60.1	9.13
Q9NPA5	1		2		Zinc finger protein 64 homolog, isoforms 1 and 2 OS=Homo sapiens GN=ZFP64 PE=1 SV=3	681	74.6	8.4
Q3KQU3	1		2		MAP7 domain-containing protein 1 OS=Homo sapiens GN=MAP7D1 PE=1 SV=1	841	92.8	10.11
Q9NUW8	1	1	2		Tyrosyl-DNA phosphodiesterase 1 OS=Homo sapiens GN=TDP1 PE=1 SV=2	608	68.4	7.65
Q14669	1		1		E3 ubiquitin-protein ligase TRIP12 OS=Homo sapiens GN=TRIP12 PE=1 SV=1	1992	220.3	8.48
Q7LGA3	1	3	1		Heparan sulfate 2-O-sulfotransferase 1 OS=Homo sapiens GN=HS2ST1 PE=1 SV=1	356	41.9	8.69
Q15014	1		2		Mortality factor 4-like protein 2 OS=Homo sapiens GN=MORF4L2 PE=1 SV=1	288	32.3	9.72
Q92878	1		2		DNA repair protein RAD50 OS=Homo sapiens GN=RAD50 PE=1 SV=1	1312	153.8	6.89
K7ER00	1	1	1		Phenylalanine--tRNA ligase alpha subunit OS=Homo sapiens GN=FARSA PE=1 SV=1	548	62.4	7.84
F8W727	1	1	1		60S ribosomal protein L32 OS=Homo sapiens GN=RPL32 PE=1 SV=1	153	18	10.59
P33993	1		1		DNA replication licensing factor MCM7 OS=Homo sapiens GN=MCM7 PE=1 SV=4	719	81.3	6.46
Q15363	1	1	1		Transmembrane emp24 domain-containing protein 2 OS=Homo sapiens GN=TMED2 PE=1 SV=1	201	22.7	5.17
Q8TDN6	1		1		Ribosome biogenesis protein BRX1 homolog OS=Homo sapiens GN=BRIX1 PE=1 SV=2	353	41.4	9.92
P55265	1		1		Double-stranded RNA-specific adenosine deaminase OS=Homo sapiens GN=ADAR PE=1 SV=4	1226	136	8.65
P68371	1		1		Tubulin beta-4B chain OS=Homo sapiens GN=TUBB4B PE=1 SV=1	445	49.8	4.89
Q06330	1	1	1		Recombining binding protein suppressor of hairless OS=Homo sapiens GN=RBPJ PE=1 SV=3	500	55.6	7.18
Q14684	1	1	1		Ribosomal RNA processing protein 1 homolog B OS=Homo sapiens GN=RRP1B PE=1 SV=3	758	84.4	9.76
Q9Y512	1	1	1		Sorting and assembly machinery component 50 homolog OS=Homo sapiens GN=SAMM50 PE=1 SV=3	469	51.9	6.9
Q13123	1	1	1		Protein Red OS=Homo sapiens GN=IK PE=1 SV=3	557	65.6	6.64
Q7Z417	1		1		Nuclear fragile X mental retardation-interacting protein 2 OS=Homo sapiens GN=NUFIP2 PE=1 SV=1	695	76.1	8.7
Q8N4V1	1		1		Membrane magnesium transporter 1 OS=Homo sapiens GN=MMGT1 PE=1 SV=1	131	14.7	9.16
Q9Y5M8	1	2		2	Signal recognition particle receptor subunit beta OS=Homo sapiens GN=SRPRB PE=1 SV=3	271	29.7	9.04
Q5JTH9	1			3	RRP12-like protein OS=Homo sapiens GN=RRP12 PE=1 SV=2	1297	143.6	8.75
P35251	1			1	Replication factor C subunit 1 OS=Homo sapiens GN=RFC1 PE=1 SV=4	1148	128.2	9.36
P23258	1	1		2	Tubulin gamma-1 chain OS=Homo sapiens GN=TUBG1 PE=1 SV=2	451	51.1	6.14
P25398	1			2	40S ribosomal protein S12 OS=Homo sapiens GN=RPS12 PE=1 SV=3	132	14.5	7.21
P14866	1	1		1	Heterogeneous nuclear ribonucleoprotein L OS=Homo sapiens GN=HNRNPL PE=1 SV=2	589	64.1	8.22
Q14938	1	1		1	Nuclear factor 1 X-type OS=Homo sapiens GN=NFIX PE=1 SV=2	502	55.1	8.68
O15371	1	1		1	Eukaryotic translation initiation factor 3 subunit D OS=Homo sapiens GN=EIF3D PE=1 SV=1	548	63.9	6.05
B4DR61	1	2		1	Protein transport protein Sec61 subunit alpha isoform 1 OS=Homo sapiens GN=SEC61A1 PE=1 SV=1	482	52.9	8.24
P45880	1	1		1	Voltage-dependent anion-selective channel protein 2 OS=Homo sapiens GN=VDAC2 PE=1 SV=2	294	31.5	7.56
P62805	1	1		1	Histone H4 OS=Homo sapiens GN=HIST1H4A PE=1 SV=2	103	11.4	11.36
Q8NFW8	1	1		1	N-acylneuraminate cytidylyltransferase OS=Homo sapiens GN=CMAS PE=1 SV=2	434	48.3	7.93
Q12797	1	1		1	Aspartyl/asparaginyl beta-hydroxylase OS=Homo sapiens GN=ASPH PE=1 SV=3	758	85.8	5.01
P16520	1			1	Guanine nucleotide-binding protein G(I)/G(S)/G(T) subunit beta-3 OS=Homo sapiens GN=GNB3 PE=1 SV=1	340	37.2	5.67
Q9H6S0	1	1		1	Probable ATP-dependent RNA helicase YTHDC2 OS=Homo sapiens GN=YTHDC2 PE=1 SV=2	1430	160.1	8.4
Q15149	1			1	Plectin OS=Homo sapiens GN=PLEC PE=1 SV=3	4684	531.5	5.96
Q7KZI7	1	1		1	Serine/threonine-protein kinase MARK2 OS=Homo sapiens GN=MARK2 PE=1 SV=2	788	87.9	9.72
P61513	1	1		1	60S ribosomal protein L37a OS=Homo sapiens GN=RPL37A PE=1 SV=2	92	10.3	10.43
P11021	1			1	78 kDa glucose-regulated protein OS=Homo sapiens GN=HSPA5 PE=1 SV=2	654	72.3	5.16
Q6NZY4	1	1		1	Zinc finger CCHC domain-containing protein 8 OS=Homo sapiens GN=ZCCHC8 PE=1 SV=2	707	78.5	4.87
P55884	1	3			Eukaryotic translation initiation factor 3 subunit B OS=Homo sapiens GN=EIF3B PE=1 SV=3	814	92.4	5
Q9BWJ5	1	2			Splicing factor 3B subunit 5 OS=Homo sapiens GN=SF3B5 PE=1 SV=1	86	10.1	6.35
Q9Y2R4	1	2			Probable ATP-dependent RNA helicase DDX52 OS=Homo sapiens GN=DDX52 PE=1 SV=3	599	67.5	9.67
Q6UWP8	1	1			Suprabasin OS=Homo sapiens GN=SBSN PE=1 SV=2	590	60.5	7.01
P53539	1	1			Protein fosB OS=Homo sapiens GN=FOSB PE=2 SV=1	338	35.9	4.86
P50570	1	1			Dynamin-2 OS=Homo sapiens GN=DNM2 PE=1 SV=2	870	98	7.44
P40227	1	1			T-complex protein 1 subunit zeta OS=Homo sapiens GN=CCT6A PE=1 SV=3	531	58	6.68
A0A0J9YWL0	1	1			Absent in melanoma 1 protein OS=Homo sapiens GN=AIM1 PE=1 SV=1	2131	231.6	5.81
Q9BVP2	1				Guanine nucleotide-binding protein-like 3 OS=Homo sapiens GN=GNL3 PE=1 SV=2	549	62	9.16
P35244	1				Replication protein A 14 kDa subunit OS=Homo sapiens GN=RPA3 PE=1 SV=1	121	13.6	5.08
Q9H8H2	1				Probable ATP-dependent RNA helicase DDX31 OS=Homo sapiens GN=DDX31 PE=1 SV=2	851	94	9.99
Q9UNL2	1				Translocon-associated protein subunit gamma OS=Homo sapiens GN=SSR3 PE=1 SV=1	185	21.1	9.61
Q8WVV4	1				Protein POF1B OS=Homo sapiens GN=POF1B PE=1 SV=3	589	68	6.32
P47929	1				Galectin-7 OS=Homo sapiens GN=LGALS7 PE=1 SV=2	136	15.1	7.62
Q96AP0	1				Adrenocortical dysplasia protein homolog OS=Homo sapiens GN=ACD PE=1 SV=3	544	57.7	6.74
D3DQV9	1				Eukaryotic translation initiation factor 4 gamma 2 (Fragment) OS=Homo sapiens GN=EIF4G2 PE=1 SV=1	907	102.3	7.14
Q5T749	1				Keratinocyte proline-rich protein OS=Homo sapiens GN=KPRP PE=1 SV=1	579	64.1	8.27
Q9GZR2	1				RNA exonuclease 4 OS=Homo sapiens GN=REXO4 PE=1 SV=2	422	46.6	9.77
Q12873	1				Chromodomain-helicase-DNA-binding protein 3 OS=Homo sapiens GN=CHD3 PE=1 SV=3	2000	226.5	7.3
P07476	1				Involucrin OS=Homo sapiens GN=IVL PE=1 SV=2	585	68.4	4.61
Q96AY2	1				Crossover junction endonuclease EME1 OS=Homo sapiens GN=EME1 PE=1 SV=2	570	63.2	7.05
Q9BQ67	1				Glutamate-rich WD repeat-containing protein 1 OS=Homo sapiens GN=GRWD1 PE=1 SV=1	446	49.4	4.92
Q9UQ80	1				Proliferation-associated protein 2G4 OS=Homo sapiens GN=PA2G4 PE=1 SV=3	394	43.8	6.55
P62316	1				Small nuclear ribonucleoprotein Sm D2 OS=Homo sapiens GN=SNRPD2 PE=1 SV=1	118	13.5	9.91
P06733	1				Alpha-enolase OS=Homo sapiens GN=ENO1 PE=1 SV=2	434	47.1	7.39
Q96FQ6	1				Protein S100-A16 OS=Homo sapiens GN=S100A16 PE=1 SV=1	103	11.8	6.79
P11940	1				Polyadenylate-binding protein 1 OS=Homo sapiens GN=PABPC1 PE=1 SV=2	636	70.6	9.5
Q8WTT2	1				Nucleolar complex protein 3 homolog OS=Homo sapiens GN=NOC3L PE=1 SV=1	800	92.5	9.17
P15408	1				Fos-related antigen 2 OS=Homo sapiens GN=FOSL2 PE=1 SV=1	326	35.2	7.49
Q5R363	1				SRSF protein kinase 1 OS=Homo sapiens GN=SRPK1 PE=1 SV=2	826	92.3	7.71
Q13472	1				DNA topoisomerase 3-alpha OS=Homo sapiens GN=TOP3A PE=1 SV=1	1001	112.3	8.34
O95104	1				Splicing factor, arginine/serine-rich 15 OS=Homo sapiens GN=SCAF4 PE=1 SV=3	1147	125.8	9.55
E7EMB3	1				Calmodulin OS=Homo sapiens GN=CALM2 PE=1 SV=1	196	21.7	4.56
Q9Y4W2	1				Ribosomal biogenesis protein LAS1L OS=Homo sapiens GN=LAS1L PE=1 SV=2	734	83	4.73
Q6KB66	1				Keratin, type II cytoskeletal 80 OS=Homo sapiens GN=KRT80 PE=1 SV=2	452	50.5	5.67
H3BS72	1				Very-long-chain (3R)-3-hydroxyacyl-CoA dehydratase 3 OS=Homo sapiens GN=HACD3 PE=1 SV=1	400	47.1	8.85
P35711	1				Transcription factor SOX-5 OS=Homo sapiens GN=SOX5 PE=1 SV=3	763	84	6.6
F8W8Z9	1				Mitochondrial import receptor subunit TOM5 homolog OS=Homo sapiens GN=TOMM5 PE=1 SV=1	98	11	7.02
P04259		19	25	14	Keratin, type II cytoskeletal 6B OS=Homo sapiens GN=KRT6B PE=1 SV=5	564	60	8
A0A087WTW0		5	10	5	E3 ubiquitin-protein ligase UHRF1 OS=Homo sapiens GN=UHRF1 PE=1 SV=1	857	96.6	8.34
H0Y2W2		4	4	5	ATPase family AAA domain-containing protein 3A (Fragment) OS=Homo sapiens GN=ATAD3A PE=1 SV=1	572	64.3	9.44
P19367		2	1	3	Hexokinase-1 OS=Homo sapiens GN=HK1 PE=1 SV=3	917	102.4	6.8
J3KPD3		2	3	3	RNA binding motif protein 7, isoform CRA_c OS=Homo sapiens GN=RBM7 PE=1 SV=1	267	30.6	9.57
Q9UNZ5		3	1	4	Leydig cell tumor 10 kDa protein homolog OS=Homo sapiens GN=C19orf53 PE=1 SV=1	99	10.6	11.55
Q99590		2	1	2	Protein SCAF11 OS=Homo sapiens GN=SCAF11 PE=1 SV=2	1463	164.6	8.41
Q15434		2	1	2	RNA-binding motif, single-stranded-interacting protein 2 OS=Homo sapiens GN=RBMS2 PE=1 SV=1	407	43.9	9.07
Q15424		2	1	2	Scaffold attachment factor B1 OS=Homo sapiens GN=SAFB PE=1 SV=4	915	102.6	5.47
A0A0A6YYJ8		1	1	2	Putative RNA-binding protein Luc7-like 2 OS=Homo sapiens GN=LUC7L2 PE=4 SV=1	458	54.2	10.13
Q15428		1	1	1	Splicing factor 3A subunit 2 OS=Homo sapiens GN=SF3A2 PE=1 SV=2	464	49.2	9.64
O75683		1	1	1	Surfeit locus protein 6 OS=Homo sapiens GN=SURF6 PE=1 SV=3	361	41.4	10.64
B5ME19		2	1	1	Eukaryotic translation initiation factor 3 subunit C-like protein OS=Homo sapiens GN=EIF3CL PE=3 SV=1	914	105.4	5.64
Q7KZF4		2	3	1	Staphylococcal nuclease domain-containing protein 1 OS=Homo sapiens GN=SND1 PE=1 SV=1	910	101.9	7.17
H3BVG0		2	3		Nuclear pore complex protein Nup93 OS=Homo sapiens GN=NUP93 PE=1 SV=1	880	99.5	5.73
P19013		4	2		Keratin, type II cytoskeletal 4 OS=Homo sapiens GN=KRT4 PE=1 SV=4	534	57.3	6.61
Q9UDY2		1	1		Tight junction protein ZO-2 OS=Homo sapiens GN=TJP2 PE=1 SV=2	1190	133.9	7.4
Q96T37		2	1		Putative RNA-binding protein 15 OS=Homo sapiens GN=RBM15 PE=1 SV=2	977	107.1	10.08
Q9Y6A4		1	1		Cilia- and flagella-associated protein 20 OS=Homo sapiens GN=CFAP20 PE=1 SV=1	193	22.8	9.76
Q96HS1		1	1		Serine/threonine-protein phosphatase PGAM5, mitochondrial OS=Homo sapiens GN=PGAM5 PE=1 SV=2	289	32	8.68
Q09028		1	1		Histone-binding protein RBBP4 OS=Homo sapiens GN=RBBP4 PE=1 SV=3	425	47.6	4.89
P06899		6		4	Histone H2B type 1-J OS=Homo sapiens GN=HIST1H2BJ PE=1 SV=3	126	13.9	10.32
Q9NTW7		3		4	Zinc finger protein 64 homolog, isoforms 3 and 4 OS=Homo sapiens GN=ZFP64 PE=1 SV=3	645	72.2	8.43
Q9UNX3		4		3	60S ribosomal protein L26-like 1 OS=Homo sapiens GN=RPL26L1 PE=1 SV=1	145	17.2	10.55
Q13347		2		3	Eukaryotic translation initiation factor 3 subunit I OS=Homo sapiens GN=EIF3I PE=1 SV=1	325	36.5	5.64
Q8WXF1		1		1	Paraspeckle component 1 OS=Homo sapiens GN=PSPC1 PE=1 SV=1	523	58.7	6.67
Q9BU76		2		1	Multiple myeloma tumor-associated protein 2 OS=Homo sapiens GN=MMTAG2 PE=1 SV=1	263	29.4	10.02
P60866		1		1	40S ribosomal protein S20 OS=Homo sapiens GN=RPS20 PE=1 SV=1	119	13.4	9.94
H7BYT1		1		1	Casein kinase I isoform delta OS=Homo sapiens GN=CSNK1D PE=1 SV=2	427	49	9.94
O95292		1		1	Vesicle-associated membrane protein-associated protein B/C OS=Homo sapiens GN=VAPB PE=1 SV=3	243	27.2	7.3
P39656		1		1	Dolichyl-diphosphooligosaccharide--protein glycosyltransferase 48 kDa subunit OS=Homo sapiens GN=DDOST PE=1 SV=4	456	50.8	6.55
A0A087WU53		1		1	Magnesium transporter protein 1 OS=Homo sapiens GN=MAGT1 PE=1 SV=1	367	41.5	9.94
Q14004		1		1	Cyclin-dependent kinase 13 OS=Homo sapiens GN=CDK13 PE=1 SV=2	1512	164.8	9.69
P47914		1		1	60S ribosomal protein L29 OS=Homo sapiens GN=RPL29 PE=1 SV=2	159	17.7	11.66
Q9NZM5		1		1	Glioma tumor suppressor candidate region gene 2 protein OS=Homo sapiens GN=GLTSCR2 PE=1 SV=2	478	54.4	10.32
G3V4C1		25			Heterogeneous nuclear ribonucleoproteins C1/C2 OS=Homo sapiens GN=HNRNPC PE=1 SV=1	292	32.2	5.08
Q9P258		2			Protein RCC2 OS=Homo sapiens GN=RCC2 PE=1 SV=2	522	56	8.78
Q6IPX4		2			40S ribosomal protein S16 OS=Homo sapiens GN=RPS16 PE=1 SV=1	152	17.1	10.96
Q9BX40		1			Protein LSM14 homolog B OS=Homo sapiens GN=LSM14B PE=1 SV=1	385	42	9.69
O43242		1			26S proteasome non-ATPase regulatory subunit 3 OS=Homo sapiens GN=PSMD3 PE=1 SV=2	534	60.9	8.44
Q92769		2			Histone deacetylase 2 OS=Homo sapiens GN=HDAC2 PE=1 SV=2	488	55.3	5.91
Q7Z3Y9		2			Keratin, type I cytoskeletal 26 OS=Homo sapiens GN=KRT26 PE=1 SV=2	468	51.9	4.92
Q9Y230		1			RuvB-like 2 OS=Homo sapiens GN=RUVBL2 PE=1 SV=3	463	51.1	5.64
Q9NRX1		1			RNA-binding protein PNO1 OS=Homo sapiens GN=PNO1 PE=1 SV=1	252	27.9	9.73
P60903		1			Protein S100-A10 OS=Homo sapiens GN=S100A10 PE=1 SV=2	97	11.2	7.37
P26196		1			Probable ATP-dependent RNA helicase DDX6 OS=Homo sapiens GN=DDX6 PE=1 SV=2	483	54.4	8.66
Q9NRW3		1			DNA dC->dU-editing enzyme APOBEC-3C OS=Homo sapiens GN=APOBEC3C PE=1 SV=2	190	22.8	7.59
P60468		1			Protein transport protein Sec61 subunit beta OS=Homo sapiens GN=SEC61B PE=1 SV=2	96	10	11.56
Q9BZJ0		1			Crooked neck-like protein 1 OS=Homo sapiens GN=CRNKL1 PE=1 SV=4	848	100.4	8
Q9NV58		1			E3 ubiquitin-protein ligase RNF19A OS=Homo sapiens GN=RNF19A PE=1 SV=3	838	90.6	7.01
B1AKN8		1			Nuclear factor 1 OS=Homo sapiens GN=NFIA PE=1 SV=1	532	58.5	8.56
P07814		1			Bifunctional glutamate/proline--tRNA ligase OS=Homo sapiens GN=EPRS PE=1 SV=5	1512	170.5	7.33
Q5JWF2		1			Guanine nucleotide-binding protein G(s) subunit alpha isoforms XLas OS=Homo sapiens GN=GNAS PE=1 SV=2	1037	111	5.03
P49458		1			Signal recognition particle 9 kDa protein OS=Homo sapiens GN=SRP9 PE=1 SV=2	86	10.1	7.97
Q15125		1			3-beta-hydroxysteroid-Delta(8),Delta(7)-isomerase OS=Homo sapiens GN=EBP PE=1 SV=3	230	26.3	7.9
Q49A26		1			Putative oxidoreductase GLYR1 OS=Homo sapiens GN=GLYR1 PE=1 SV=3	553	60.5	9.17
Q8WU90		1			Zinc finger CCCH domain-containing protein 15 OS=Homo sapiens GN=ZC3H15 PE=1 SV=1	426	48.6	5.31
K7ES00		1			Histone H3.3 (Fragment) OS=Homo sapiens GN=H3F3B PE=1 SV=1	151	16.6	11.84
P49116			4	3	Nuclear receptor subfamily 2 group C member 2 OS=Homo sapiens GN=NR2C2 PE=1 SV=1	596	65.4	6.28
Q13951			3	2	Core-binding factor subunit beta OS=Homo sapiens GN=CBFB PE=1 SV=2	182	21.5	6.6
Q02447			1	1	Transcription factor Sp3 OS=Homo sapiens GN=SP3 PE=1 SV=3	781	81.9	5.26
Q9UKD2			1	1	mRNA turnover protein 4 homolog OS=Homo sapiens GN=MRTO4 PE=1 SV=2	239	27.5	8.29
A0A0B4J1V8			1	1	HCG2039996 OS=Homo sapiens GN=PPAN-P2RY11 PE=3 SV=1	794	87.9	9.51
P51114			1	1	Fragile X mental retardation syndrome-related protein 1 OS=Homo sapiens GN=FXR1 PE=1 SV=3	621	69.7	6.15
Q9NWT8			1	1	Aurora kinase A-interacting protein OS=Homo sapiens GN=AURKAIP1 PE=1 SV=1	199	22.3	10.76
P28288			2	1	ATP-binding cassette sub-family D member 3 OS=Homo sapiens GN=ABCD3 PE=1 SV=1	659	75.4	9.36
Q9ULW0			4		Targeting protein for Xklp2 OS=Homo sapiens GN=TPX2 PE=1 SV=2	747	85.6	9.23
P62987			3		Ubiquitin-60S ribosomal protein L40 OS=Homo sapiens GN=UBA52 PE=1 SV=2	128	14.7	9.83
P62633			3		Cellular nucleic acid-binding protein OS=Homo sapiens GN=CNBP PE=1 SV=1	177	19.5	7.71
P11474			2		Steroid hormone receptor ERR1 OS=Homo sapiens GN=ESRRA PE=1 SV=3	423	45.5	6.38
Q14157			2		Ubiquitin-associated protein 2-like OS=Homo sapiens GN=UBAP2L PE=1 SV=2	1087	114.5	7.11
O00567			2		Nucleolar protein 56 OS=Homo sapiens GN=NOP56 PE=1 SV=4	594	66	9.19
Q9H6F5			2		Coiled-coil domain-containing protein 86 OS=Homo sapiens GN=CCDC86 PE=1 SV=1	360	40.2	10.33
Q13547			2		Histone deacetylase 1 OS=Homo sapiens GN=HDAC1 PE=1 SV=1	482	55.1	5.48
Q9BTD8			2		RNA-binding protein 42 OS=Homo sapiens GN=RBM42 PE=1 SV=1	480	50.4	9.63
B0QYD3			2		DNA dC->dU-editing enzyme APOBEC-3B OS=Homo sapiens GN=APOBEC3B PE=1 SV=1	490	57.2	6.81
Q53GS9			2		U4/U6.U5 tri-snRNP-associated protein 2 OS=Homo sapiens GN=USP39 PE=1 SV=2	565	65.3	8.91
P16401			2		Histone H1.5 OS=Homo sapiens GN=HIST1H1B PE=1 SV=3	226	22.6	10.92
E9PJ27			1		Poly [ADP-ribose] polymerase 2 OS=Homo sapiens GN=PARP2 PE=1 SV=2	110	12	9.83
P61803			1		Dolichyl-diphosphooligosaccharide--protein glycosyltransferase subunit DAD1 OS=Homo sapiens GN=DAD1 PE=1 SV=3	113	12.5	7.08
P48729			1		Casein kinase I isoform alpha OS=Homo sapiens GN=CSNK1A1 PE=1 SV=2	337	38.9	9.57
O94776			1		Metastasis-associated protein MTA2 OS=Homo sapiens GN=MTA2 PE=1 SV=1	668	75	9.66
O95239			1		Chromosome-associated kinesin KIF4A OS=Homo sapiens GN=KIF4A PE=1 SV=3	1232	139.8	6.27
Q9NX58			1		Cell growth-regulating nucleolar protein OS=Homo sapiens GN=LYAR PE=1 SV=2	379	43.6	9.54
Q96HA1			1		Nuclear envelope pore membrane protein POM 121 OS=Homo sapiens GN=POM121 PE=1 SV=2	1249	127.6	10.56
Q96DR8			1		Mucin-like protein 1 OS=Homo sapiens GN=MUCL1 PE=1 SV=1	90	9	4.64
P55084			1		Trifunctional enzyme subunit beta, mitochondrial OS=Homo sapiens GN=HADHB PE=1 SV=3	474	51.3	9.41
Q6Y1H2			1		Very-long-chain (3R)-3-hydroxyacyl-CoA dehydratase 2 OS=Homo sapiens GN=HACD2 PE=1 SV=1	254	28.4	9.55
P53985			1		Monocarboxylate transporter 1 OS=Homo sapiens GN=SLC16A1 PE=1 SV=3	500	53.9	8.66
Q14CN4				3	Keratin, type II cytoskeletal 72 OS=Homo sapiens GN=KRT72 PE=1 SV=2	511	55.8	6.89
Q9Y520				4	Protein PRRC2C OS=Homo sapiens GN=PRRC2C PE=1 SV=4	2896	316.7	9.13
E7ETY2				2	Treacle protein OS=Homo sapiens GN=TCOF1 PE=1 SV=1	1488	152.2	8.85
Q8IZQ5				2	Selenoprotein H OS=Homo sapiens GN=SELH PE=1 SV=2	122	13.4	9.74
O95470				1	Sphingosine-1-phosphate lyase 1 OS=Homo sapiens GN=SGPL1 PE=1 SV=3	568	63.5	9.16
Q9BVK6				1	Transmembrane emp24 domain-containing protein 9 OS=Homo sapiens GN=TMED9 PE=1 SV=2	235	27.3	8.02
P04908				1	Histone H2A type 1-B/E OS=Homo sapiens GN=HIST1H2AB PE=1 SV=2	130	14.1	11.05
A0A087WYF7				1	MICOS complex subunit MIC27 OS=Homo sapiens GN=APOOL PE=1 SV=1	268	29.2	9.45
Q9UMD9				1	Collagen alpha-1(XVII) chain OS=Homo sapiens GN=COL17A1 PE=1 SV=3	1497	150.3	8.79
P35250				1	Replication factor C subunit 2 OS=Homo sapiens GN=RFC2 PE=1 SV=3	354	39.1	6.44
E7EWD9				1	Steroid hormone receptor ERR2 (Fragment) OS=Homo sapiens GN=ESRRB PE=1 SV=1	508	56.2	8.35
P50281				1	Matrix metalloproteinase-14 OS=Homo sapiens GN=MMP14 PE=1 SV=3	582	65.9	7.77
I1E4Y6				1	PERQ amino acid-rich with GYF domain-containing protein 2 OS=Homo sapiens GN=GIGYF2 PE=1 SV=1	1321	152.4	5.6
O43166				1	Signal-induced proliferation-associated 1-like protein 1 OS=Homo sapiens GN=SIPA1L1 PE=1 SV=4	1804	199.9	8.19
P61626				1	Lysozyme C OS=Homo sapiens GN=LYZ PE=1 SV=1	148	16.5	9.16
P49759				1	Dual specificity protein kinase CLK1 OS=Homo sapiens GN=CLK1 PE=1 SV=2	484	57.3	8.87
Q13185				1	Chromobox protein homolog 3 OS=Homo sapiens GN=CBX3 PE=1 SV=4	183	20.8	5.33
Q6ZRV2				1	Protein FAM83H OS=Homo sapiens GN=FAM83H PE=1 SV=3	1179	127	6.98
Q9UHD8				1	Septin-9 OS=Homo sapiens GN=SEPT9 PE=1 SV=2	586	65.4	8.97
Q5SXQ8				1	Uncharacterized protein C10orf67 (Fragment) OS=Homo sapiens GN=C10orf67 PE=4 SV=1	296	34.8	5.26
P53007				1	Tricarboxylate transport protein, mitochondrial OS=Homo sapiens GN=SLC25A1 PE=1 SV=2	311	34	9.89
C9J6P4				1	Zinc finger CCCH-type antiviral protein 1 OS=Homo sapiens GN=ZC3HAV1 PE=1 SV=1	1024	114	8.56
Q9UHQ9				1	NADH-cytochrome b5 reductase 1 OS=Homo sapiens GN=CYB5R1 PE=1 SV=1	305	34.1	9.38
P46977				1	Dolichyl-diphosphooligosaccharide--protein glycosyltransferase subunit STT3A OS=Homo sapiens GN=STT3A PE=1 SV=2	705	80.5	8.07
Q92504				1	Zinc transporter SLC39A7 OS=Homo sapiens GN=SLC39A7 PE=1 SV=2	469	50.1	6.87
Q9NVH1				1	DnaJ homolog subfamily C member 11 OS=Homo sapiens GN=DNAJC11 PE=1 SV=2	559	63.2	8.4
Q9UHX1				1	Poly(U)-binding-splicing factor PUF60 OS=Homo sapiens GN=PUF60 PE=1 SV=1	559	59.8	5.29
