# Supplementary material for: A genome-wide analysis of YY1 and TFAP2 competition on overlapping motifs reveals their roles in HPV-induced carcinogenesis
Source: PLoS Pathog. 2025 Sep 15;21(9):e1013524. doi: 10.1371/journal.ppat.1013524 (PMC12445741; doi:10.1371/journal.ppat.1013524)
Supplement: S2 Table — (XLSX) [file ppat.1013524.s002.xlsx]

## Sheet: YY1 and TFAP2
Table S2 3726 potential YY1 and TFAP2 competition sites by JASPAR
	seqnames	start	end	width	strand	score1....YY1.score1	score2....YY1.score2	annotation	geneChr	geneStart	geneEnd	geneLength	geneStrand	geneId	transcriptId	distanceToTSS	ENSEMBL	SYMBOL	GENENAME
1	chr18	2958873	2958885	13	*	960	522	Intron (uc002klo.3/9663, intron 2 of 19)	18	2943213	2946621	3409	2	727896	uc010wyu.2	-12252	NA	CHORDC1P4	CHORDC1 pseudogene 4
2	chr18	6497076	6497088	13	*	978	564	Distal Intergenic	18	6511415	6590652	79238	1	100130480	uc021ugs.1	-14327	ENSG00000265944	LINC01387	long intergenic non-protein coding RNA 1387
3	chr18	6918677	6918689	13	*	976	559	Distal Intergenic	18	6925477	6928551	3075	2	400643	uc002kni.1	9862	ENSG00000265933	LINC00668	long intergenic non-protein coding RNA 668
4	chr18	7144256	7144268	13	*	973	549	Distal Intergenic	18	6941743	7117813	176071	2	284217	uc010wzj.2	-26443	ENSG00000101680	LAMA1	laminin subunit alpha 1
5	chr18	7367718	7367730	13	*	966	536	Distal Intergenic	18	7231137	7232042	906	1	339291	uc010wzk.2	136581	ENSG00000206422	LRRC30	leucine rich repeat containing 30
6	chr18	8642516	8642528	13	*	969	541	Distal Intergenic	18	8609443	8639380	29938	1	201475	uc002knp.3	33073	ENSG00000206418	RAB12	RAB12, member RAS oncogene family
7	chr18	9059102	9059114	13	*	990	627	Distal Intergenic	18	9102628	9134343	31716	1	4729	uc002knu.3	-43514	ENSG00000178127	NDUFV2	NADH:ubiquinone oxidoreductase core subunit V2
8	chr18	10536399	10536411	13	*	986	599	Intron (uc002kon.3/8774, intron 5 of 11)	18	10539121	10552766	13646	1	8774	uc002kop.3	-2710	ENSG00000134265	NAPG	NSF attachment protein gamma
9	chr18	12050527	12050539	13	*	972	547	Distal Intergenic	18	12093848	12129748	35901	1	342850	uc031rhk.1	-43309	ENSG00000181626	ANKRD62	ankyrin repeat domain 62
10	chr18	13698565	13698577	13	*	985	592	Intron (uc002ksj.4/125228, intron 1 of 4)	18	13663346	13682104	18759	2	125228	uc010dlg.3	-16461	ENSG00000177150	FAM210A	family with sequence similarity 210 member A
11	chr18	14342221	14342233	13	*	981	577	Exon (uc002ktb.3/284233, exon 4 of 4)	18	14337422	14342523	5102	1	284233	uc002ktb.3	4799	ENSG00000265787	CYP4F35P	cytochrome P450 family 4 subfamily F member 35, pseudogene
12	chr18	14546391	14546403	13	*	974	553	Distal Intergenic	18	14511737	14543599	31863	2	388468	uc010xaj.2	-2792	ENSG00000183206	POTEC	POTE ankyrin domain family member C
13	chr18	21027102	21027114	13	*	971	544	Distal Intergenic	18	21032787	21063099	30313	1	8780	uc002kui.4	-5673	ENSG00000101782	RIOK3	RIO kinase 3
14	chr18	21503598	21503610	13	*	967	539	Intron (uc002kuq.3/3909, intron 62 of 74)	18	21452984	21535029	82046	1	3909	uc002kut.4	50614	ENSG00000053747	LAMA3	laminin subunit alpha 3
15	chr18	22162785	22162797	13	*	975	557	Distal Intergenic	18	22208146	22242162	34017	1	729950	uc002kvj.1	-45349	ENSG00000265485	LINC01915	long intergenic non-protein coding RNA 1915
16	chr18	23109154	23109166	13	*	975	554	Distal Intergenic	18	22641888	22932214	290327	2	25925	uc010xbe.1	-176940	ENSG00000198795	ZNF521	zinc finger protein 521
17	chr18	23309002	23309014	13	*	976	562	Distal Intergenic	18	23596217	23670611	74395	2	6760	uc002kvm.3	361597	ENSG00000141380	SS18	SS18 subunit of BAF chromatin remodeling complex
18	chr18	24160621	24160633	13	*	973	549	Intron (uc010xbk.3/284252, intron 2 of 5)	18	24034874	24129778	94905	2	284252	uc031rht.1	-30843	ENSG00000134504	KCTD1	potassium channel tetramerization domain containing 1
19	chr18	24233391	24233403	13	*	966	536	Intron (uc031rhu.1/284252, intron 1 of 4)	18	24034874	24237365	202492	2	284252	uc031rhu.1	3962	ENSG00000134504	KCTD1	potassium channel tetramerization domain containing 1
20	chr18	24338197	24338209	13	*	979	570	Distal Intergenic	18	24267585	24283602	16018	2	728606	uc010xbl.1	-54595	ENSG00000265369	PCAT18	prostate cancer associated transcript 18
21	chr18	24974754	24974766	13	*	996	674	Intron (uc002kwf.2/uc002kwf.2, intron 3 of 4)	18	24495595	24765302	269708	2	83539	uc021uij.2	-209452	ENSG00000154080	CHST9	carbohydrate sulfotransferase 9
22	chr18	25505290	25505302	13	*	961	525	Distal Intergenic	18	25530930	25616539	85610	2	1000	uc010xbn.1	111237	ENSG00000170558	CDH2	cadherin 2
23	chr18	25784553	25784565	13	*	990	627	Distal Intergenic	18	25530930	25757445	226516	2	1000	uc002kwg.2	-27108	ENSG00000170558	CDH2	cadherin 2
24	chr18	27021965	27021977	13	*	965	532	Distal Intergenic	18	27878876	27878926	51	1	100302131	uc021uim.1	-856899	ENSG00000283218	MIR302F	microRNA 302f
25	chr18	27650183	27650195	13	*	962	526	Distal Intergenic	18	27878876	27878926	51	1	100302131	uc021uim.1	-228681	ENSG00000283218	MIR302F	microRNA 302f
26	chr18	27700653	27700665	13	*	961	525	Distal Intergenic	18	27878876	27878926	51	1	100302131	uc021uim.1	-178211	ENSG00000283218	MIR302F	microRNA 302f
27	chr18	28441673	28441685	13	*	982	579	Distal Intergenic	18	28570052	28622781	52730	2	1825	uc002kwi.4	181096	ENSG00000134762	DSC3	desmocollin 3
28	chr18	29391620	29391632	13	*	985	592	Distal Intergenic	18	29339659	29340843	1185	2	147407	uc002kxa.3	-50777	ENSG00000141437	SLC25A52	solute carrier family 25 member 52
29	chr18	29818920	29818932	13	*	972	547	Distal Intergenic	18	29769987	29800366	30380	1	4225	uc002kxj.4	48933	ENSG00000141434	MEP1B	meprin A subunit beta
30	chr18	30663962	30663974	13	*	965	534	Intron (uc010xbq.1/374864, intron 1 of 2)	18	30517366	30716041	198676	2	374864	uc010xbq.1	52067	ENSG00000166960	CCDC178	coiled-coil domain containing 178
31	chr18	30895641	30895653	13	*	960	523	Intron (uc002kxn.2/374864, intron 10 of 21)	18	30517366	30847016	329651	2	374864	uc010dme.1	-48625	ENSG00000166960	CCDC178	coiled-coil domain containing 178
32	chr18	31483800	31483812	13	*	961	523	Intron (uc010xbs.2/8715, intron 5 of 6)	18	31523029	31603560	80532	2	8715	uc010xbv.1	119748	ENSG00000101746	NOL4	nucleolar protein 4
33	chr18	32376721	32376733	13	*	967	539	Intron (uc002kxu.2/1837, intron 5 of 12)	18	32397926	32471808	73883	1	1837	uc010xby.1	-21193	ENSG00000134769	DTNA	dystrobrevin alpha
34	chr18	32386213	32386225	13	*	978	564	Exon (uc002kxu.2/1837, exon 6 of 13)	18	32397926	32471808	73883	1	1837	uc010xby.1	-11701	ENSG00000134769	DTNA	dystrobrevin alpha
35	chr18	32921479	32921491	13	*	967	538	Intron (uc002kyt.2/7572, intron 1 of 3)	18	32918848	32920697	1850	2	7572	uc002kyu.1	-782	ENSG00000172466	ZNF24	zinc finger protein 24
36	chr18	34070213	34070225	13	*	971	544	Intron (uc002kzr.1/80206, intron 3 of 13)	18	34124514	34238151	113638	1	80206	uc002kzu.1	-54289	ENSG00000134775	FHOD3	formin homology 2 domain containing 3
37	chr18	34320771	34320783	13	*	966	535	Exon (uc002kzs.1/80206, exon 18 of 25)	18	34310609	34360018	49410	1	80206	uc010dnb.1	10162	ENSG00000134775	FHOD3	formin homology 2 domain containing 3
38	chr18	34922143	34922155	13	*	978	565	Intron (uc002lae.2/56853, intron 2 of 12)	18	34851241	34854641	3401	2	56853	uc002laj.1	-67502	ENSG00000101489	CELF4	CUGBP Elav-like family member 4
39	chr18	35252382	35252394	13	*	967	538	Distal Intergenic	18	35237098	35237178	81	1	100422857	uc021uiz.1	15284	ENSG00000266530	MIR4318	microRNA 4318
40	chr18	37042784	37042796	13	*	970	543	Intron (uc010xcj.1/647946, intron 3 of 3)	18	36786888	36920602	133715	2	647946	uc002lak.1	-122182	ENSG00000267374	MIR924HG	MIR924 host gene
41	chr18	37059866	37059878	13	*	979	570	Intron (uc010xcj.1/647946, intron 3 of 3)	18	36786888	36920602	133715	2	647946	uc002lak.1	-139264	ENSG00000267374	MIR924HG	MIR924 host gene
42	chr18	37448096	37448108	13	*	975	554	Intron (uc010xck.2/uc010xck.2, intron 3 of 4)	18	36786888	37380282	593395	2	647946	uc002lal.1	-67814	ENSG00000267374	MIR924HG	MIR924 host gene
43	chr18	38622333	38622345	13	*	963	529	Distal Intergenic	18	39060236	39100561	40326	2	641516	uc002lan.3	478216	ENSG00000267313	KC6	keratoconus gene 6
44	chr18	38789537	38789549	13	*	981	577	Distal Intergenic	18	39060236	39100561	40326	2	641516	uc002lan.3	311012	ENSG00000267313	KC6	keratoconus gene 6
45	chr18	39093436	39093448	13	*	975	554	Intron (uc002lan.3/641516, intron 2 of 5)	18	39060236	39100561	40326	2	641516	uc002lan.3	7113	ENSG00000267313	KC6	keratoconus gene 6
46	chr18	39989232	39989244	13	*	990	614	Intron (uc021ujb.2/284260, intron 5 of 7)	18	39766633	40271389	504757	1	284260	uc002lau.4	222599	ENSG00000267586	LINC00907	long intergenic non-protein coding RNA 907
47	chr18	40655687	40655699	13	*	966	536	Intron (uc002lav.4/6014, intron 1 of 4)	18	40323183	40695657	372475	2	6014	uc002lav.4	39958	ENSG00000152214	RIT2	Ras like without CAAX 2
48	chr18	41019784	41019796	13	*	980	573	Distal Intergenic	18	40847857	40857615	9759	2	6860	uc010xcm.2	-162169	ENSG00000132872	SYT4	synaptotagmin 4
49	chr18	41150954	41150966	13	*	961	524	Distal Intergenic	18	40847857	40857615	9759	2	6860	uc010xcm.2	-293339	ENSG00000132872	SYT4	synaptotagmin 4
50	chr18	41213895	41213907	13	*	961	524	Distal Intergenic	18	40847857	40857615	9759	2	6860	uc010xcm.2	-356280	ENSG00000132872	SYT4	synaptotagmin 4
51	chr18	41756032	41756044	13	*	976	559	Distal Intergenic	18	42260138	42457379	197242	1	26040	uc002lay.3	-504094	ENSG00000152217	SETBP1	SET binding protein 1
52	chr18	42885179	42885191	13	*	967	539	Intron (uc002lbb.3/8170, intron 4 of 13)	18	42792947	43263060	470114	1	8170	uc010dnj.3	92232	ENSG00000132874	SLC14A2	solute carrier family 14 member 2
53	chr18	43040720	43040732	13	*	964	532	Intron (uc002lbb.3/8170, intron 4 of 13)	18	43194766	43263060	68295	1	8170	uc002lbe.3	-154034	ENSG00000132874	SLC14A2	solute carrier family 14 member 2
54	chr18	44609012	44609024	13	*	965	532	Intron (uc010dnq.1/83473, intron 5 of 6)	18	44558943	44561988	3046	2	51224	uc002lcr.1	-47024	ENSG00000206181	ELOA2	elongin A2
55	chr18	45145581	45145593	13	*	967	539	Distal Intergenic	18	45359466	45456970	97505	2	4087	uc002lcy.4	311377	ENSG00000175387	SMAD2	SMAD family member 2
56	chr18	46099766	46099778	13	*	990	614	Intron (uc002ldc.3/9811, intron 1 of 11)	18	46065427	46389586	324160	1	9811	uc002ldd.3	34339	ENSG00000134030	CTIF	cap binding complex dependent translation initiation factor
57	chr18	46596512	46596524	13	*	970	543	Intron (uc002ldi.1/54808, intron 16 of 16)	18	46576057	46576138	82	2	100616420	uc021ujs.1	-20374	ENSG00000263849	MIR4744	microRNA 4744
58	chr18	47232538	47232550	13	*	964	531	Distal Intergenic	18	47309874	47340251	30378	2	10449	uc002ldw.4	107701	ENSG00000167315	ACAA2	acetyl-CoA acyltransferase 2
59	chr18	47233525	47233537	13	*	993	644	Distal Intergenic	18	47309874	47340251	30378	2	10449	uc002ldw.4	106714	ENSG00000167315	ACAA2	acetyl-CoA acyltransferase 2
60	chr18	47390496	47390508	13	*	964	531	Intron (uc002lea.2/4645, intron 8 of 18)	18	47349156	47376177	27022	2	4645	uc002ldz.3	-14319	ENSG00000167306	MYO5B	myosin VB
61	chr18	47852327	47852339	13	*	968	539	Distal Intergenic	18	47808713	47814692	5980	2	30827	uc010doy.3	-37635	ENSG00000154832	CXXC1	CXXC finger protein 1
62	chr18	48165473	48165485	13	*	962	526	Intron (uc002lev.3/5596, intron 1 of 5)	18	48087012	48232509	145498	1	5596	uc031rig.1	78461	ENSG00000141639	MAPK4	mitogen-activated protein kinase 4
63	chr18	49882059	49882071	13	*	962	526	Intron (uc002lfe.2/1630, intron 1 of 28)	18	49866542	51062273	1195732	1	1630	uc002lfe.2	15517	ENSG00000187323	DCC	DCC netrin 1 receptor
64	chr18	50292477	50292489	13	*	979	566	Intron (uc002lfe.2/1630, intron 2 of 28)	18	50278424	50942785	664362	1	1630	uc010xdr.1	14053	ENSG00000187323	DCC	DCC netrin 1 receptor
65	chr18	50599035	50599047	13	*	982	580	Intron (uc002lfe.2/1630, intron 7 of 28)	18	50461142	51062273	601132	1	1630	uc010dpf.2	137893	ENSG00000187323	DCC	DCC netrin 1 receptor
66	chr18	51913679	51913691	13	*	993	637	Distal Intergenic	18	51885144	51908404	23261	1	162681	uc031rij.1	28535	ENSG00000166845	C18orf54	chromosome 18 open reading frame 54
67	chr18	52507511	52507523	13	*	975	554	Intron (uc002lfr.3/5874, intron 1 of 5)	18	52495708	52562747	67040	1	5874	uc002lfr.3	11803	ENSG00000041353	RAB27B	RAB27B, member RAS oncogene family
68	chr18	53709631	53709643	13	*	961	525	Distal Intergenic	18	53750587	53804767	54181	2	100505474	uc002lgf.1	95124	ENSG00000267712	LINC01539	long intergenic non-protein coding RNA 1539
69	chr18	53802594	53802606	13	*	978	565	Intron (uc002lgf.1/100505474, intron 1 of 8)	18	53750587	53804767	54181	2	100505474	uc002lgf.1	2161	ENSG00000267712	LINC01539	long intergenic non-protein coding RNA 1539
70	chr18	53955842	53955854	13	*	972	547	Distal Intergenic	18	53750587	53804767	54181	2	100505474	uc010dpj.1	-151075	ENSG00000267712	LINC01539	long intergenic non-protein coding RNA 1539
71	chr18	54707981	54707993	13	*	979	570	Distal Intergenic	18	54721804	54739350	17547	2	100885779	uc031ril.1	31357	ENSG00000258609	LINC-ROR	long intergenic non-protein coding RNA, regulator of reprogramming
72	chr18	55020086	55020098	13	*	967	538	Promoter	18	55019721	55036161	16441	1	51046	uc002lgn.3	365	ENSG00000177511	ST8SIA3	ST8 alpha-N-acetyl-neuraminide alpha-2,8-sialyltransferase 3
73	chr18	55185433	55185445	13	*	969	541	Distal Intergenic	18	55212073	55253969	41897	2	2235	uc002lgp.4	68524	ENSG00000066926	FECH	ferrochelatase
74	chr18	55402767	55402779	13	*	993	637	Exon (uc002lgv.1/100505549, exon 5 of 6)	18	55313659	55470327	156669	2	5205	uc002lgw.3	67548	ENSG00000081923	ATP8B1	ATPase phospholipid transporting 8B1
75	chr18	56032759	56032771	13	*	961	524	Intron (uc002lgx.3/23327, intron 19 of 29)	18	55990464	56024484	34021	1	23327	uc010dpm.1	42295	ENSG00000049759	NEDD4L	NEDD4 like E3 ubiquitin protein ligase
76	chr18	56078954	56078966	13	*	981	577	Distal Intergenic	18	56118306	56118390	85	1	406906	uc010xef.1	-39340	ENSG00000284440	MIR122	microRNA 122
77	chr18	56113828	56113840	13	*	996	674	Distal Intergenic	18	56118306	56118390	85	1	406906	uc010xef.1	-4466	ENSG00000284440	MIR122	microRNA 122
78	chr18	56271937	56271949	13	*	980	573	Intron (uc002lhj.4/115701, intron 3 of 12)	18	56148482	56296189	147708	2	115701	uc002lhj.4	24240	ENSG00000198796	ALPK2	alpha kinase 2
79	chr18	59774257	59774269	13	*	996	674	Exon (uc021ulb.1/23556, exon 15 of 28)	18	59711458	59828618	117161	2	23556	uc021ulb.1	54349	ENSG00000197563	PIGN	phosphatidylinositol glycan anchor biosynthesis class N
80	chr18	62335296	62335308	13	*	984	586	Distal Intergenic	18	61880318	61927290	46973	2	400654	uc002ljy.3	-408006	ENSG00000266952	LINC01538	long intergenic non-protein coding RNA 1538
81	chr18	63652525	63652537	13	*	978	564	Distal Intergenic	18	63418157	63548175	130019	1	1005	uc002lkb.3	234368	ENSG00000081138	CDH7	cadherin 7
82	chr18	65879890	65879902	13	*	975	554	Distal Intergenic	18	66340925	66382353	41429	2	54495	uc002lkf.3	502451	ENSG00000166479	TMX3	thioredoxin related transmembrane protein 3
83	chr18	67043072	67043084	13	*	990	618	Distal Intergenic	18	67068284	67516322	448039	1	220164	uc002lkl.3	-25200	ENSG00000206052	DOK6	docking protein 6
84	chr18	67713529	67713541	13	*	974	553	Intron (uc010dqp.2/25914, intron 6 of 14)	18	67671043	67727278	56236	2	25914	uc010dqp.2	13737	ENSG00000176225	RTTN	rotatin
85	chr18	70508676	70508688	13	*	966	536	Intron (uc002lkw.3/81832, intron 4 of 10)	18	70501275	70532934	31660	2	81832	uc002lkz.3	24246	ENSG00000166342	NETO1	neuropilin and tolloid like 1
86	chr18	70721511	70721523	13	*	979	566	Distal Intergenic	18	70410991	70534810	123820	2	81832	uc002lky.2	-186701	ENSG00000166342	NETO1	neuropilin and tolloid like 1
87	chr18	73648808	73648820	13	*	961	524	Distal Intergenic	18	73834953	73857210	22258	1	339298	uc021ulo.1	-186133	ENSG00000263547	LOC339298	uncharacterized LOC339298
88	chr18	75053560	75053572	13	*	990	614	Distal Intergenic	18	74962008	74982096	20089	1	2587	uc002lms.4	91552	ENSG00000166573	GALR1	galanin receptor 1
89	chr18	75956748	75956760	13	*	983	584	Distal Intergenic	18	76740275	76758969	18695	1	27164	uc002lmt.3	-783515	ENSG00000256463	SALL3	spalt like transcription factor 3
90	chr18	77190102	77190114	13	*	969	541	Intron (uc002lnc.1/4772, intron 2 of 7)	18	77160326	77289323	128998	1	4772	uc010xfk.2	29776	ENSG00000131196	NFATC1	nuclear factor of activated T cells 1
91	chr18	77866411	77866423	13	*	987	602	Promoter	18	77866915	77898228	31314	1	22850	uc002lnw.3	-492	ENSG00000101544	ADNP2	ADNP homeobox 2
92	chr6_apd_hap1	73359	73371	13	*	965	534	Distal Intergenic	31	130803	134855	4053	2	401242	uc011ehh.1	61484	ENSG00000225595	LINC01623	long intergenic non-protein coding RNA 1623
93	chr6_apd_hap1	396800	396812	13	*	972	547	Distal Intergenic	31	383105	384040	936	1	442186	uc011ehq.2	13695	ENSG00000204701	OR2J3	olfactory receptor family 2 subfamily J member 3
94	chr6_apd_hap1	830215	830227	13	*	975	554	Intron (uc011eic.2/10537, intron 1 of 1)	31	826901	831215	4315	2	10537	uc011eic.2	988	ENSG00000213886	UBD	ubiquitin D
95	chr6_apd_hap1	3055935	3055947	13	*	963	529	Exon (uc011enq.2/80737, exon 6 of 17)	31	3048122	3059858	11737	2	80737	uc011enq.2	3911	ENSG00000204396	VWA7	von Willebrand factor A domain containing 7
96	chr6_apd_hap1	3358369	3358381	13	*	966	536	Intron (uc011eoz.1/uc011eoz.1, intron 2 of 2)	31	3430877	3434437	3561	2	80863	uc011epb.2	76056	ENSG00000204314	PRRT1	proline rich transmembrane protein 1
97	chr6_apd_hap1	3613970	3613982	13	*	961	525	Intron (uc021zjs.1/10665, intron 15 of 20)	31	3598271	3654041	55771	2	10665	uc021zjs.1	40059	ENSG00000204296	TSBP1	testis expressed basic protein 1
98	chr1	1334680	1334692	13	*	985	597	Promoter	1	1321091	1334718	13628	2	81669	uc001afi.2	26	ENSG00000221978	CCNL2	cyclin L2
99	chr1	2218656	2218668	13	*	976	558	Intron (uc001aja.4/6497, intron 1 of 6)	1	2160134	2241652	81519	1	6497	uc001aja.4	58522	ENSG00000157933	SKI	SKI proto-oncogene
100	chr1	3303984	3303996	13	*	979	566	Intron (uc001akc.3/63976, intron 4 of 16)	1	3371147	3397677	26531	1	27237	uc001akg.4	-67151	ENSG00000130762	ARHGEF16	Rho guanine nucleotide exchange factor 16
101	chr1	4962567	4962579	13	*	966	536	Distal Intergenic	1	4715105	4843851	128747	1	55966	uc001aln.3	247462	ENSG00000196581	AJAP1	adherens junctions associated protein 1
102	chr1	5076649	5076661	13	*	973	551	Distal Intergenic	1	4715105	4843851	128747	1	55966	uc001aln.3	361544	ENSG00000196581	AJAP1	adherens junctions associated protein 1
103	chr1	5469603	5469615	13	*	969	541	Distal Intergenic	1	5624131	5624203	73	1	100616489	uc021ofm.1	-154516	NA	NA	NA
104	chr1	6418418	6418430	13	*	963	529	Intron (uc001amq.3/11332, intron 1 of 8)	1	6324332	6419004	94673	2	11332	uc001amq.3	574	ENSG00000097021	ACOT7	acyl-CoA thioesterase 7
105	chr1	8280034	8280046	13	*	981	574	Distal Intergenic	1	8384390	8404227	19838	1	50651	uc001apb.3	-104344	ENSG00000162426	SLC45A1	solute carrier family 45 member 1
106	chr1	8743946	8743958	13	*	974	553	Intron (uc001ape.3/473, intron 2 of 23)	1	8525030	8813897	288868	2	473	uc001aph.1	69939	ENSG00000142599	RERE	arginine-glutamic acid dipeptide repeats
107	chr1	10197714	10197726	13	*	975	554	Intron (uc001aqr.4/10277, intron 16 of 26)	1	10231014	10241296	10283	1	10277	uc001aqu.3	-33288	ENSG00000130939	UBE4B	ubiquitination factor E4B
108	chr1	11072706	11072718	13	*	985	597	Promoter	1	11072679	11085549	12871	1	23435	uc010oap.2	27	ENSG00000120948	TARDBP	TAR DNA binding protein
109	chr1	12080471	12080483	13	*	993	644	Intron (uc001ato.2/60672, intron 1 of 9)	1	12079299	12092106	12808	1	60672	uc001ato.2	1172	ENSG00000116691	MIIP	migration and invasion inhibitory protein
110	chr1	12309463	12309475	13	*	976	558	Intron (uc001atv.3/55187, intron 6 of 69)	1	12290113	12572098	281986	1	55187	uc001atw.3	19350	ENSG00000048707	VPS13D	vacuolar protein sorting 13 homolog D
111	chr1	12778416	12778428	13	*	981	574	Intron (uc001aug.1/126767, intron 1 of 2)	1	12776118	12788726	12609	1	126767	uc009vnn.1	2298	ENSG00000188984	AADACL3	arylacetamide deacetylase like 3
112	chr1	13893032	13893044	13	*	975	554	Distal Intergenic	1	13910252	13944452	34201	1	10630	uc001avc.3	-17208	ENSG00000162493	PDPN	podoplanin
113	chr1	17618343	17618355	13	*	963	528	Distal Intergenic	1	17634690	17674911	40222	1	23569	uc009vpc.2	-16335	ENSG00000159339	PADI4	peptidyl arginine deiminase 4
114	chr1	17659851	17659863	13	*	988	611	Intron (uc009vpc.2/23569, intron 2 of 9)	1	17634690	17690495	55806	1	23569	uc001baj.2	25161	ENSG00000159339	PADI4	peptidyl arginine deiminase 4
115	chr1	17747288	17747300	13	*	979	566	Exon (uc001bal.3/55920, exon 6 of 12)	1	17733251	17765059	31809	2	55920	uc001bal.3	17759	ENSG00000179051	RCC2	regulator of chromosome condensation 2
116	chr1	19134775	19134787	13	*	963	528	Distal Intergenic	1	19166093	19186155	20063	2	80834	uc001bba.1	51368	ENSG00000179002	TAS1R2	taste 1 receptor member 2
117	chr1	19414221	19414233	13	*	982	579	Intron (uc010ocv.2/23352, intron 9 of 15)	1	19401000	19408140	7141	2	23352	uc001bbf.3	-6081	ENSG00000127481	UBR4	ubiquitin protein ligase E3 component n-recognin 4
118	chr1	19470837	19470849	13	*	966	536	Intron (uc001bbi.3/23352, intron 54 of 105)	1	19447683	19478353	30671	2	23352	uc001bbk.1	7504	ENSG00000127481	UBR4	ubiquitin protein ligase E3 component n-recognin 4
119	chr1	20300018	20300030	13	*	990	627	Distal Intergenic	1	20301924	20306152	4229	2	5320	uc001bcu.3	6122	ENSG00000188257	PLA2G2A	phospholipase A2 group IIA
120	chr1	20411023	20411035	13	*	973	549	Intron (uc001bcx.3/5322, intron 6 of 9)	1	20396701	20418394	21694	1	5322	uc001bcy.3	14322	ENSG00000127472	PLA2G5	phospholipase A2 group V
121	chr1	23514761	23514773	13	*	972	546	Distal Intergenic	1	23518388	23521222	2835	2	3352	uc001bgn.3	6449	ENSG00000179546	HTR1D	5-hydroxytryptamine receptor 1D
122	chr1	23597103	23597115	13	*	979	570	Distal Intergenic	1	23636276	23638386	2111	2	10236	uc001bgo.3	41271	ENSG00000125944	HNRNPR	heterogeneous nuclear ribonucleoprotein R
123	chr1	23886049	23886061	13	*	972	547	Promoter	1	23884421	23886285	1865	2	3399	uc001bhh.4	224	ENSG00000117318	ID3	inhibitor of DNA binding 3, HLH protein
124	chr1	24456033	24456045	13	*	990	614	Intron (uc010oeg.1/58985, intron 2 of 4)	1	24446261	24463799	17539	2	58985	uc010oeg.1	7754	ENSG00000142677	IL22RA1	interleukin 22 receptor subunit alpha 1
125	chr1	24511977	24511989	13	*	975	554	Intron (uc001bir.3/163702, intron 1 of 6)	1	24480647	24513765	33119	2	163702	uc001bir.3	1776	ENSG00000185436	IFNLR1	interferon lambda receptor 1
126	chr1	25286233	25286245	13	*	969	541	Intron (uc009vrj.3/864, intron 2 of 6)	1	25226002	25291475	65474	2	864	uc009vrj.3	5230	ENSG00000020633	RUNX3	RUNX family transcription factor 3
127	chr1	25754838	25754850	13	*	963	529	Intron (uc001bkj.3/6006, intron 2 of 11)	1	25688740	25756683	67944	2	6006	uc001bkj.3	1833	ENSG00000188672	RHCE	Rh blood group CcEe antigens
128	chr1	26184035	26184047	13	*	976	559	Intron (uc001bkw.1/79000, intron 1 of 2)	1	26160497	26185848	25352	2	79000	uc001bkw.1	1801	ENSG00000127423	AUNIP	aurora kinase A and ninein interacting protein
129	chr1	26258577	26258589	13	*	971	544	Distal Intergenic	1	26226607	26233368	6762	2	3925	uc001blc.3	-25209	ENSG00000117632	STMN1	stathmin 1
130	chr1	27330602	27330614	13	*	976	562	Intron (uc021ojq.1/uc021ojq.1, intron 1 of 1)	1	27331511	27339333	7823	2	115572	uc010ofj.2	8719	ENSG00000158246	TENT5B	terminal nucleotidyltransferase 5B
131	chr1	28945715	28945727	13	*	993	632	Intron (uc001bqx.3/6883, intron 2 of 5)	1	28929609	28969604	39996	2	6883	uc001bqx.3	23877	ENSG00000120656	TAF12	TATA-box binding protein associated factor 12
132	chr1	29328226	29328238	13	*	990	627	Intron (uc001brg.2/2035, intron 5 of 20)	1	29313960	29446558	132599	1	2035	uc009vtm.2	14266	ENSG00000159023	EPB41	erythrocyte membrane protein band 4.1
133	chr1	29346213	29346225	13	*	961	523	Intron (uc001brg.2/2035, intron 8 of 20)	1	29313960	29446558	132599	1	2035	uc009vtm.2	32253	ENSG00000159023	EPB41	erythrocyte membrane protein band 4.1
134	chr1	30136769	30136781	13	*	969	540	Distal Intergenic	1	29646722	29653325	6604	1	10076	uc001brx.3	490047	ENSG00000060656	PTPRU	protein tyrosine phosphatase receptor type U
135	chr1	30563547	30563559	13	*	979	570	Distal Intergenic	1	31191619	31199593	7975	1	100129196	uc001bsb.1	-628060	ENSG00000186056	MATN1-AS1	MATN1 antisense RNA 1
136	chr1	33327764	33327776	13	*	963	529	Distal Intergenic	1	33327869	33330398	2530	2	252995	uc001bwe.3	2622	ENSG00000160097	FNDC5	fibronectin type III domain containing 5
137	chr1	34469786	34469798	13	*	961	523	Intron (uc001bxm.1/114784, intron 3 of 70)	1	34334557	34351059	16503	1	402779	uc001bxr.3	135229	ENSG00000231163	CSMD2-AS1	CSMD2 antisense RNA 1
138	chr1	34734789	34734801	13	*	973	550	Distal Intergenic	1	34642553	34684731	42179	1	84970	uc001bxt.3	92236	ENSG00000142698	C1orf94	chromosome 1 open reading frame 94
139	chr1	36109520	36109532	13	*	990	618	Distal Intergenic	1	36065143	36107445	42303	2	5690	uc001bzf.2	-2075	ENSG00000126067	PSMB2	proteasome 20S subunit beta 2
140	chr1	38258067	38258079	13	*	982	580	Distal Intergenic	1	38259774	38267278	7505	1	149175	uc001cbx.2	-1695	ENSG00000185090	MANEAL	mannosidase endo-alpha like
141	chr1	38636510	38636522	13	*	990	614	Distal Intergenic	1	38674706	38680439	5734	2	339442	uc021olp.1	43917	ENSG00000237290	LINC01343	long intergenic non-protein coding RNA 1343
142	chr1	39067173	39067185	13	*	965	532	Distal Intergenic	1	39303869	39325495	21627	2	64121	uc001ccq.3	258310	ENSG00000116954	RRAGC	Ras related GTP binding C
143	chr1	39165688	39165700	13	*	985	594	Distal Intergenic	1	39303869	39325495	21627	2	64121	uc001ccq.3	159795	ENSG00000116954	RRAGC	Ras related GTP binding C
144	chr1	41915253	41915265	13	*	968	539	Distal Intergenic	1	41944446	41949874	5429	2	1907	uc001cgu.3	34609	ENSG00000127129	EDN2	endothelin 2
145	chr1	42056130	42056142	13	*	966	536	Intron (uc001cgz.4/59269, intron 3 of 8)	1	41972036	42050989	78954	2	59269	uc001cgy.3	-5141	ENSG00000127124	HIVEP3	HIVEP zinc finger 3
146	chr1	43535486	43535498	13	*	979	566	Distal Intergenic	1	43613594	43622067	8474	1	440585	uc009vwo.3	-78096	ENSG00000186973	FAM183A	family with sequence similarity 183 member A
147	chr1	43694379	43694391	13	*	973	550	Intron (uc021omk.1/149465, intron 18 of 23)	1	43735665	43739673	4009	1	128218	uc001cir.3	-41274	ENSG00000179178	TMEM125	transmembrane protein 125
148	chr1	44787006	44787018	13	*	973	549	Intron (uc010okv.2/79033, intron 1 of 6)	1	44686742	44818597	131856	2	79033	uc010okv.2	31579	ENSG00000117419	ERI3	ERI1 exoribonuclease family member 3
149	chr1	48021921	48021933	13	*	963	529	Distal Intergenic	1	47901689	47906363	4675	1	2306	uc001crm.3	120232	ENSG00000186564	FOXD2	forkhead box D2
150	chr1	51261474	51261486	13	*	978	565	Intron (uc009vyw.1/11124, intron 3 of 15)	1	50906935	51425525	518591	2	11124	uc009vyw.1	164039	ENSG00000185104	FAF1	Fas associated factor 1
151	chr1	52423623	52423635	13	*	976	558	Intron (uc001cth.3/5865, intron 2 of 4)	1	52373628	52456436	82809	2	5865	uc001cth.3	32801	ENSG00000169213	RAB3B	RAB3B, member RAS oncogene family
152	chr1	52485891	52485903	13	*	984	586	3' UTR	1	52497777	52499472	1696	2	112970	uc001ctj.1	13569	ENSG00000198841	KTI12	KTI12 chromatin associated homolog
153	chr1	54086667	54086679	13	*	960	522	Intron (uc001cvr.1/148979, intron 1 of 9)	1	53971906	54199877	227972	2	148979	uc001cvr.1	113198	ENSG00000174332	GLIS1	GLIS family zinc finger 1
154	chr1	54518855	54518867	13	*	964	531	Promoter	1	54497349	54519111	21763	2	9528	uc001cwp.3	244	ENSG00000116209	TMEM59	transmembrane protein 59
155	chr1	56212740	56212752	13	*	983	584	Distal Intergenic	1	55691314	55691396	83	1	100616272	uc021ony.1	521426	ENSG00000265822	MIR4422	microRNA 4422
156	chr1	56726290	56726302	13	*	972	547	Distal Intergenic	1	56960419	57045257	84839	2	8613	uc001cyj.2	318955	ENSG00000162407	PLPP3	phospholipid phosphatase 3
157	chr1	59253323	59253335	13	*	984	586	Intron (uc001czf.2/100131060, intron 1 of 3)	1	59250823	59365384	114562	1	100131060	uc010oop.1	2500	NA	LINC01135	long intergenic non-protein coding RNA 1135
158	chr1	60785143	60785155	13	*	985	594	Distal Intergenic	1	60454824	60539442	84619	2	127795	uc001czs.2	-245701	ENSG00000162598	C1orf87	chromosome 1 open reading frame 87
159	chr1	61399513	61399525	13	*	976	562	Distal Intergenic	1	61542946	61928460	385515	1	4774	uc001czy.3	-143421	ENSG00000162599	NFIA	nuclear factor I A
160	chr1	61592058	61592070	13	*	966	536	Intron (uc001czy.3/4774, intron 2 of 10)	1	61547980	61928460	380481	1	4774	uc001czw.3	44078	ENSG00000162599	NFIA	nuclear factor I A
161	chr1	62302106	62302118	13	*	976	559	Intron (uc009waf.1/10207, intron 17 of 35)	1	62271120	62629176	358057	1	10207	uc001dac.3	30986	ENSG00000132849	PATJ	PATJ crumbs cell polarity complex component
162	chr1	62427082	62427094	13	*	960	522	Intron (uc009waf.1/10207, intron 27 of 35)	1	62417926	62644347	226422	1	10207	uc009wag.3	9156	ENSG00000132849	PATJ	PATJ crumbs cell polarity complex component
163	chr1	62572320	62572332	13	*	993	644	Intron (uc009waf.1/10207, intron 34 of 35)	1	62660474	62678001	17528	1	54596	uc001dae.4	-88142	ENSG00000240563	L1TD1	LINE1 type transposase domain containing 1
164	chr1	64633207	64633219	13	*	996	674	Intron (uc001dbj.3/4919, intron 8 of 8)	1	64669490	64710027	40538	1	148581	uc001dbn.1	-36271	ENSG00000177414	UBE2U	ubiquitin conjugating enzyme E2 U
165	chr1	65951634	65951646	13	*	972	547	Intron (uc001dcg.3/3953, intron 2 of 19)	1	65991372	66091917	100546	1	3953	uc021ool.1	-39726	ENSG00000116678	LEPR	leptin receptor
166	chr1	66912238	66912250	13	*	967	539	Distal Intergenic	1	66999825	67210768	210944	1	84251	uc001dcr.3	-87575	ENSG00000118473	SGIP1	SH3GL interacting endocytic adaptor 1
167	chr1	68220975	68220987	13	*	972	547	Intron (uc001dea.2/55970, intron 2 of 3)	1	68150860	68154021	3162	1	1647	uc009wbd.2	70115	ENSG00000116717	GADD45A	growth arrest and DNA damage inducible alpha
168	chr1	68432600	68432612	13	*	985	594	Intron (uc001deb.2/100289178, intron 1 of 9)	1	68511645	68516481	4837	2	9077	uc001ded.3	83869	ENSG00000162595	DIRAS3	DIRAS family GTPase 3
169	chr1	68938821	68938833	13	*	963	529	Distal Intergenic	1	68939835	68947921	8087	2	55635	uc001dej.4	9088	ENSG00000024526	DEPDC1	DEP domain containing 1
170	chr1	70065143	70065155	13	*	993	632	Intron (uc001deo.1/57554, intron 1 of 7)	1	70032868	70340687	307820	1	57554	uc001deo.1	32275	ENSG00000033122	LRRC7	leucine rich repeat containing 7
171	chr1	70385622	70385634	13	*	993	644	3' UTR	1	70385005	70386000	996	1	5301	uc009wbh.2	617	ENSG00000229359	PIN1P1	peptidylprolyl cis/trans isomerase, NIMA-interacting 1 pseudogene 1
172	chr1	71547436	71547448	13	*	975	554	Promoter	1	71547007	71703406	156400	1	100852410	uc001dfu.2	429	NA	ZRANB2-DT	ZRANB2 divergent transcript
173	chr1	73205392	73205404	13	*	979	566	Distal Intergenic	1	71868625	72748405	879781	2	257194	uc010oqs.2	-456987	ENSG00000172260	NEGR1	neuronal growth regulator 1
174	chr1	74382016	74382028	13	*	965	534	Distal Intergenic	1	74491702	74663871	172170	2	127255	uc001dfy.4	281843	ENSG00000162620	LRRIQ3	leucine rich repeats and IQ motif containing 3
175	chr1	74601657	74601669	13	*	990	618	Intron (uc001dfy.4/127255, intron 4 of 7)	1	74491702	74663871	172170	2	127255	uc001dfy.4	62202	ENSG00000162620	LRRIQ3	leucine rich repeats and IQ motif containing 3
176	chr1	74721453	74721465	13	*	975	554	Intron (uc001dgc.2/100526835, intron 6 of 18)	1	74701071	75010116	309046	1	51086	uc001dgf.2	20382	ENSG00000116783	TNNI3K	TNNI3 interacting kinase
177	chr1	78172667	78172679	13	*	962	526	Intron (uc001dhs.3/23032, intron 12 of 13)	1	78161674	78194397	32724	2	23032	uc001dhs.3	21718	ENSG00000077254	USP33	ubiquitin specific peptidase 33
178	chr1	78376999	78377011	13	*	973	549	Intron (uc001dia.3/91624, intron 1 of 10)	1	78383645	78409576	25932	1	91624	uc001did.1	-6634	ENSG00000162614	NEXN	nexilin F-actin binding protein
179	chr1	78443983	78443995	13	*	962	526	Intron (uc001dih.4/8880, intron 1 of 20)	1	78412167	78444777	32611	2	8880	uc001dih.4	782	ENSG00000162613	FUBP1	far upstream element binding protein 1
180	chr1	78607772	78607784	13	*	972	547	Distal Intergenic	1	78695283	78759574	64292	1	149047	uc001dil.1	-87499	ENSG00000237413	MGC27382	uncharacterized MGC27382
181	chr1	79678371	79678383	13	*	963	529	Distal Intergenic	1	79355449	79472495	117047	2	64123	uc001diq.4	-205876	ENSG00000162618	ADGRL4	adhesion G protein-coupled receptor L4
182	chr1	81057895	81057907	13	*	993	637	Distal Intergenic	1	81771845	82458107	686263	1	23266	uc001dis.3	-713938	ENSG00000117114	ADGRL2	adhesion G protein-coupled receptor L2
183	chr1	83093412	83093424	13	*	987	602	Distal Intergenic	1	82435998	82447660	11663	1	23266	uc009wce.1	657414	ENSG00000117114	ADGRL2	adhesion G protein-coupled receptor L2
184	chr1	83142887	83142899	13	*	979	570	Distal Intergenic	1	82435998	82447660	11663	1	23266	uc009wce.1	706889	ENSG00000117114	ADGRL2	adhesion G protein-coupled receptor L2
185	chr1	84003290	84003302	13	*	975	554	Distal Intergenic	1	84259598	84379059	119462	2	100847084	uc031pmy.1	375757	ENSG00000264406	MIR548AP	microRNA 548ap
186	chr1	84204559	84204571	13	*	983	584	Intron (uc001diz.4/uc001diz.4, intron 2 of 2)	1	84259598	84379059	119462	2	100847084	uc031pmy.1	174488	ENSG00000264406	MIR548AP	microRNA 548ap
187	chr1	85782016	85782028	13	*	976	559	Intron (uc001dla.2/646626, intron 2 of 4)	1	85731460	85742587	11128	2	8915	uc021opd.1	-39429	ENSG00000142867	BCL10	BCL10 immune signaling adaptor
188	chr1	88034415	88034427	13	*	990	618	Distal Intergenic	1	87819210	87837338	18129	2	100505768	uc001dmk.3	-197077	ENSG00000227290	LINC01364	long intergenic non-protein coding RNA 1364
189	chr1	88692655	88692667	13	*	982	580	Distal Intergenic	1	89149922	89301938	152017	1	5586	uc001dmn.3	-457255	ENSG00000065243	PKN2	protein kinase N2
190	chr1	89195450	89195462	13	*	978	565	Intron (uc001dmn.3/5586, intron 1 of 21)	1	89149922	89301938	152017	1	5586	uc010osq.2	45528	ENSG00000065243	PKN2	protein kinase N2
191	chr1	90440350	90440362	13	*	978	564	Distal Intergenic	1	90458824	90460525	1702	2	492303	uc001dno.3	20163	NA	GEMIN8P4	gem nuclear organelle associated protein 8 pseudogene 4
192	chr1	90548225	90548237	13	*	990	618	Distal Intergenic	1	90460678	90494094	33417	1	284695	uc009wda.1	87547	ENSG00000162664	ZNF326	zinc finger protein 326
193	chr1	90825648	90825660	13	*	962	526	Distal Intergenic	1	91177579	91182794	5216	2	343472	uc001dns.3	357134	ENSG00000143032	BARHL2	BarH like homeobox 2
194	chr1	91260049	91260061	13	*	993	644	Distal Intergenic	1	91177579	91182794	5216	2	343472	uc001dns.3	-77255	ENSG00000143032	BARHL2	BarH like homeobox 2
195	chr1	91640684	91640696	13	*	973	549	Distal Intergenic	1	91380857	91487812	106956	2	84146	uc001dnx.3	-152872	ENSG00000122482	ZNF644	zinc finger protein 644
196	chr1	92235529	92235541	13	*	965	534	Intron (uc009wde.3/7049, intron 5 of 19)	1	92145900	92327603	181704	2	7049	uc009wde.3	92062	ENSG00000069702	TGFBR3	transforming growth factor beta receptor 3
197	chr1	92595243	92595255	13	*	962	526	Exon (uc031pnb.1/284697, exon 5 of 6)	1	92632609	92650280	17672	1	23285	uc010otd.2	-37354	NA	NA	NA
198	chr1	92903739	92903751	13	*	981	574	Distal Intergenic	1	92940318	92949356	9039	2	2672	uc001dou.4	45605	ENSG00000162676	GFI1	growth factor independent 1 transcriptional repressor
199	chr1	93544851	93544863	13	*	997	692	Promoter	1	93544792	93604638	59847	1	22823	uc010oti.2	59	ENSG00000143033	MTF2	metal response element binding transcription factor 2
200	chr1	93791536	93791548	13	*	979	566	Promoter	1	93775666	93791452	15787	2	100131564	uc021opy.1	-84	NA	CCDC18-AS1	CCDC18 antisense RNA 1
201	chr1	93885538	93885550	13	*	973	549	Distal Intergenic	1	93913688	94020218	106531	1	54874	uc001dpv.3	-28138	ENSG00000137942	FNBP1L	formin binding protein 1 like
202	chr1	94269817	94269829	13	*	990	614	Intron (uc001dqb.4/8412, intron 2 of 13)	1	94312388	94312467	80	1	100126348	uc021oqa.1	-42559	ENSG00000211575	MIR760	microRNA 760
203	chr1	95141007	95141019	13	*	966	535	Intron (uc001dqu.3/uc001dqu.3, intron 4 of 4)	1	95005813	95007413	1601	2	2152	uc001dqt.3	-133594	ENSG00000117525	F3	coagulation factor III, tissue factor
204	chr1	96258501	96258513	13	*	969	541	Distal Intergenic	1	95940293	95944912	4620	1	440594	uc021oqf.1	318208	ENSG00000233907	LINC01761	long intergenic non-protein coding RNA 1761
205	chr1	96355839	96355851	13	*	967	539	Distal Intergenic	1	95940293	95944912	4620	1	440594	uc021oqf.1	415546	ENSG00000233907	LINC01761	long intergenic non-protein coding RNA 1761
206	chr1	96912941	96912953	13	*	975	557	Distal Intergenic	1	97187175	97239518	52344	1	58155	uc001drm.2	-274222	ENSG00000117569	PTBP2	polypyrimidine tract binding protein 2
207	chr1	99113778	99113790	13	*	990	614	Distal Intergenic	1	99127236	99226056	98821	1	51375	uc001dsa.3	-13446	ENSG00000162627	SNX7	sorting nexin 7
208	chr1	99206842	99206854	13	*	984	588	Intron (uc001dsa.3/51375, intron 8 of 8)	1	99127236	99226056	98821	1	51375	uc010oud.2	79606	ENSG00000162627	SNX7	sorting nexin 7
209	chr1	99540311	99540323	13	*	974	553	Intron (uc001dsd.1/100129620, intron 1 of 2)	1	99355801	99470449	114649	2	163404	uc001dsc.3	-69862	ENSG00000117598	PLPPR5	phospholipid phosphatase related 5
210	chr1	101931538	101931550	13	*	959	521	Distal Intergenic	1	101806425	101806451	27	2	100873740	uc031pni.1	-125087	ENSG00000207116	RNU6-31P	RNA, U6 small nuclear 31, pseudogene
211	chr1	102512984	102512996	13	*	966	536	Distal Intergenic	1	102268127	102462790	194664	2	118427	uc001duj.2	-50194	ENSG00000118733	OLFM3	olfactomedin 3
212	chr1	102621941	102621953	13	*	973	549	Distal Intergenic	1	102268127	102462790	194664	2	118427	uc001duj.2	-159151	ENSG00000118733	OLFM3	olfactomedin 3
213	chr1	104981793	104981805	13	*	966	536	Distal Intergenic	1	104615645	104619693	4049	1	100129138	uc021oqw.1	366148	ENSG00000215869	LOC100129138	THAP domain containing 3 pseudogene
214	chr1	106848773	106848785	13	*	987	602	Distal Intergenic	1	107599267	107601916	2650	1	55170	uc010ous.2	-750482	ENSG00000198890	PRMT6	protein arginine methyltransferase 6
215	chr1	108076628	108076640	13	*	982	580	Distal Intergenic	1	107937776	108024475	86700	1	22854	uc009wem.3	138852	ENSG00000162631	NTNG1	netrin G1
216	chr1	109234927	109234939	13	*	964	531	Promoter	1	109234932	109244422	9491	1	55119	uc001dvv.4	0	ENSG00000134186	PRPF38B	pre-mRNA processing factor 38B
217	chr1	109651388	109651400	13	*	964	531	Intron (uc001dwp.4/127003, intron 1 of 2)	1	109648573	109655369	6797	2	127003	uc001dwp.4	3969	ENSG00000179902	CFAP276	cilia and flagella associated protein 276
218	chr1	110089152	110089164	13	*	996	674	Distal Intergenic	1	110091186	110138454	47269	1	2773	uc001dxz.3	-2022	ENSG00000065135	GNAI3	G protein subunit alpha i3
219	chr1	110701506	110701518	13	*	987	602	Intron (uc009wfq.3/388662, intron 1 of 11)	1	110693132	110744823	51692	1	388662	uc009wfq.3	8374	ENSG00000197106	SLC6A17	solute carrier family 6 member 17
220	chr1	110793102	110793114	13	*	967	539	Distal Intergenic	1	110753336	110776674	23339	1	3749	uc001dzi.3	39766	ENSG00000116396	KCNC4	potassium voltage-gated channel subfamily C member 4
221	chr1	111122563	111122575	13	*	969	541	Distal Intergenic	1	111145776	111148975	3200	2	3737	uc009wfw.3	26400	ENSG00000177301	KCNA2	potassium voltage-gated channel subfamily A member 2
222	chr1	111641519	111641531	13	*	986	599	Distal Intergenic	1	111682249	111703577	21329	1	10390	uc001eag.3	-40718	ENSG00000134255	CEPT1	choline/ethanolamine phosphotransferase 1
223	chr1	112009858	112009870	13	*	993	632	Distal Intergenic	1	112016604	112021134	4531	1	128346	uc001ebe.3	-6734	ENSG00000143110	C1orf162	chromosome 1 open reading frame 162
224	chr1	113332955	113332967	13	*	966	536	Distal Intergenic	1	113263189	113269856	6668	1	284467	uc010owl.2	69766	ENSG00000184599	TAFA3	TAFA chemokine like family member 3
225	chr1	113720260	113720272	13	*	968	539	Distal Intergenic	1	113739404	113748875	9472	2	643441	uc001edg.2	28603	NA	LOC643441	uncharacterized LOC643441
226	chr1	113805750	113805762	13	*	987	602	Distal Intergenic	1	113739404	113748875	9472	2	643441	uc001edg.2	-56875	NA	LOC643441	uncharacterized LOC643441
227	chr1	116311854	116311866	13	*	979	566	Promoter	1	116242626	116311426	68801	2	845	uc010owu.2	-428	ENSG00000118729	CASQ2	calsequestrin 2
228	chr1	116453668	116453680	13	*	961	523	Distal Intergenic	1	116519119	116574511	55393	1	55356	uc001ega.2	-65439	ENSG00000163393	SLC22A15	solute carrier family 22 member 15
229	chr1	118276708	118276720	13	*	979	566	Distal Intergenic	1	118148604	118171011	22408	1	54855	uc001ehe.3	128104	ENSG00000183508	TENT5C	terminal nucleotidyltransferase 5C
230	chr1	118510949	118510961	13	*	981	574	Intron (uc001ehk.2/200162, intron 46 of 48)	1	118472372	118503049	30678	1	10885	uc010oxe.1	38577	ENSG00000065183	WDR3	WD repeat domain 3
231	chr1	118641711	118641723	13	*	976	562	Intron (uc001ehk.2/200162, intron 6 of 48)	1	118584426	118623942	39517	2	200162	uc021oss.1	-17769	ENSG00000155761	SPAG17	sperm associated antigen 17
232	chr1	120852254	120852266	13	*	978	564	Intron (uc009whp.3/653820, intron 3 of 3)	1	120839412	120855681	16270	1	653820	uc001ein.4	12842	ENSG00000188610	FAM72B	family with sequence similarity 72 member B
233	chr1	143899866	143899878	13	*	978	564	Intron (uc002qvn.1/728833, intron 3 of 3)	1	143896452	143913143	16692	2	728833	uc002qvn.1	13265	ENSG00000215784	FAM72D	family with sequence similarity 72 member D
234	chr1	144997217	144997229	13	*	968	539	Promoter	1	144951761	144997111	45351	2	9659	uc021ouj.1	-106	ENSG00000178104	PDE4DIP	phosphodiesterase 4D interacting protein
235	chr1	145681917	145681929	13	*	993	644	Intron (uc021ott.2/100288142, intron 99 of 131)	1	145698953	145706827	7875	2	11126	uc010oyz.1	24898	ENSG00000117281	CD160	CD160 molecule
236	chr1	146860757	146860769	13	*	979	566	Intron (uc021ovk.1/100289211, intron 3 of 3)	1	146736039	146767447	31409	1	9557	uc009wji.4	124718	ENSG00000131778	CHD1L	chromodomain helicase DNA binding protein 1 like
237	chr1	149453276	149453288	13	*	978	564	Distal Intergenic	1	149370547	149375252	4706	1	100132417	uc009wkz.1	82729	ENSG00000265531	FCGR1CP	Fc fragment of IgG receptor Ic, pseudogene
238	chr1	150906657	150906669	13	*	981	574	Intron (uc001evw.4/9869, intron 3 of 8)	1	150898957	150936323	37367	1	9869	uc009wmg.2	7700	ENSG00000143379	SETDB1	SET domain bifurcated histone lysine methyltransferase 1
239	chr1	151432436	151432448	13	*	990	627	Promoter	1	151398679	151431941	33263	2	23126	uc001eyg.2	-495	ENSG00000143442	POGZ	pogo transposable element derived with ZNF domain
240	chr1	153377829	153377841	13	*	961	525	Distal Intergenic	1	153389000	153395701	6702	1	338324	uc001fbt.1	-11159	ENSG00000184330	S100A7A	S100 calcium binding protein A7A
241	chr1	153377848	153377860	13	*	965	532	Distal Intergenic	1	153389000	153395701	6702	1	338324	uc001fbt.1	-11140	ENSG00000184330	S100A7A	S100 calcium binding protein A7A
242	chr1	153437945	153437957	13	*	965	532	Distal Intergenic	1	153430220	153433137	2918	2	6278	uc001fbv.1	-4808	ENSG00000143556	S100A7	S100 calcium binding protein A7
243	chr1	153437964	153437976	13	*	961	525	Distal Intergenic	1	153430220	153433137	2918	2	6278	uc001fbv.1	-4827	ENSG00000143556	S100A7	S100 calcium binding protein A7
244	chr1	153775595	153775607	13	*	985	597	Distal Intergenic	1	153747768	153752633	4866	1	11000	uc009won.3	27827	ENSG00000143554	SLC27A3	solute carrier family 27 member 3
245	chr1	154431957	154431969	13	*	981	574	Intron (uc001fez.2/3570, intron 9 of 9)	1	154451954	154474526	22573	2	126669	uc001ffb.3	42557	ENSG00000169291	SHE	Src homology 2 domain containing E
246	chr1	154549785	154549797	13	*	984	586	3' UTR	1	154540257	154552353	12097	1	1141	uc001ffg.3	9528	ENSG00000160716	CHRNB2	cholinergic receptor nicotinic beta 2 subunit
247	chr1	155532198	155532210	13	*	982	582	Promoter	1	155305052	155532324	227273	2	55870	uc001fkt.3	114	ENSG00000116539	ASH1L	ASH1 like histone lysine methyltransferase
248	chr1	157555741	157555753	13	*	985	594	Intron (uc001fqw.3/83417, intron 6 of 11)	1	157543539	157567870	24332	2	83417	uc001fqw.3	12117	ENSG00000163518	FCRL4	Fc receptor like 4
249	chr1	157644827	157644839	13	*	985	594	Distal Intergenic	1	157647978	157667803	19826	2	115352	uc001fra.3	22964	ENSG00000160856	FCRL3	Fc receptor like 3
250	chr1	157759443	157759455	13	*	963	529	Distal Intergenic	1	157764194	157771952	7759	2	115350	uc001frf.3	12497	ENSG00000163534	FCRL1	Fc receptor like 1
251	chr1	158454411	158454423	13	*	993	632	Intron (uc001fso.1/uc001fso.1, intron 1 of 2)	1	158449668	158450675	1008	1	343406	uc010pik.2	4743	ENSG00000198965	OR10R2	olfactory receptor family 10 subfamily R member 2
252	chr1	158487111	158487123	13	*	972	547	Distal Intergenic	1	158516918	158517895	978	2	391112	uc010pil.2	30772	ENSG00000197532	OR6Y1	olfactory receptor family 6 subfamily Y member 1
253	chr1	159669810	159669822	13	*	977	563	Distal Intergenic	1	159682079	159684379	2301	2	1401	uc001ftw.3	14557	ENSG00000132693	CRP	C-reactive protein
254	chr1	160177349	160177361	13	*	964	532	Intron (uc001fvk.3/8682, intron 1 of 3)	1	160175125	160185162	10038	1	8682	uc001fvl.3	2224	ENSG00000162734	PEA15	proliferation and apoptosis adaptor protein 15
255	chr1	160334022	160334034	13	*	971	544	Distal Intergenic	1	160336861	160342638	5778	1	4807	uc001fwa.2	-2827	ENSG00000171786	NHLH1	nescient helix-loop-helix 1
256	chr1	160706223	160706235	13	*	968	539	Distal Intergenic	1	160709077	160724601	15525	1	57823	uc001fwq.3	-2842	ENSG00000026751	SLAMF7	SLAM family member 7
257	chr1	161122551	161122563	13	*	966	536	Distal Intergenic	1	161123534	161128646	5113	1	51506	uc001fyd.4	-971	ENSG00000143222	UFC1	ubiquitin-fold modifier conjugating enzyme 1
258	chr1	162124345	162124357	13	*	960	522	Intron (uc010pkr.1/9722, intron 2 of 7)	1	162126897	162126972	76	1	100616386	uc021pdp.1	-2540	ENSG00000266144	MIR4654	microRNA 4654
259	chr1	163012642	163012654	13	*	976	562	Distal Intergenic	1	163038396	163046592	8197	1	5999	uc001gcl.4	-25742	ENSG00000117152	RGS4	regulator of G protein signaling 4
260	chr1	163087494	163087506	13	*	966	536	Distal Intergenic	1	163041695	163046592	4898	1	5999	uc009wva.3	45799	ENSG00000117152	RGS4	regulator of G protein signaling 4
261	chr1	164606162	164606174	13	*	966	536	Intron (uc001gcs.3/5087, intron 2 of 7)	1	164558766	164854300	295535	1	5087	uc010pkw.1	47396	ENSG00000185630	PBX1	PBX homeobox 1
262	chr1	164914169	164914181	13	*	976	562	Distal Intergenic	1	164738353	164743878	5526	2	100505795	uc021pdx.1	-170291	ENSG00000233693	PBX1-AS1	PBX1 antisense RNA 1
263	chr1	165571087	165571099	13	*	964	531	Distal Intergenic	1	165446079	165551341	105263	2	400794	uc001gdd.2	-19746	ENSG00000237463	LRRC52-AS1	LRRC52 antisense RNA 1
264	chr1	165653266	165653278	13	*	968	539	Intron (uc010pky.1/223, intron 2 of 10)	1	165631449	165667823	36375	2	223	uc010pky.1	14545	ENSG00000143149	ALDH9A1	aldehyde dehydrogenase 9 family member A1
265	chr1	165754444	165754456	13	*	979	566	Intron (uc001gdn.4/54499, intron 3 of 8)	1	165693528	165738159	44632	2	54499	uc031pre.1	-16285	ENSG00000143183	TMCO1	transmembrane and coiled-coil domains 1
266	chr1	166206236	166206248	13	*	970	543	Distal Intergenic	1	166039069	166135958	96890	2	149297	uc021pef.1	-70278	ENSG00000188859	FAM78B	family with sequence similarity 78 member B
267	chr1	168943102	168943114	13	*	986	599	Distal Intergenic	1	169075947	169101960	26014	1	481	uc001gfr.1	-132833	ENSG00000143153	ATP1B1	ATPase Na+/K+ transporting subunit beta 1
268	chr1	169202929	169202941	13	*	985	594	Intron (uc001gft.3/29922, intron 9 of 11)	1	169075947	169101960	26014	1	481	uc001gfr.1	126982	ENSG00000143153	ATP1B1	ATPase Na+/K+ transporting subunit beta 1
269	chr1	169299627	169299639	13	*	978	564	Intron (uc001gft.3/29922, intron 1 of 11)	1	169101769	169337186	235418	2	29922	uc001gft.3	37547	ENSG00000143156	NME7	NME/NM23 family member 7
270	chr1	169459517	169459529	13	*	981	576	Distal Intergenic	1	169433149	169455208	22060	2	10560	uc001ggf.4	-4309	ENSG00000117479	SLC19A2	solute carrier family 19 member 2
271	chr1	171363915	171363927	13	*	967	538	Distal Intergenic	1	171308035	171310463	2429	1	7151	uc010pmf.2	55880	NA	TOP1P1	DNA topoisomerase I pseudogene 1
272	chr1	171635516	171635528	13	*	963	529	Distal Intergenic	1	171604557	171621823	17267	2	4653	uc010pmk.2	-13693	ENSG00000034971	MYOC	myocilin
273	chr1	171991597	171991609	13	*	987	604	Intron (uc001gid.5/26052, intron 4 of 14)	1	172107948	172108028	81	1	100422882	uc021pew.1	-116339	ENSG00000283152	MIR3120	microRNA 3120
274	chr1	172633579	172633591	13	*	973	549	Intron (uc001gis.3/356, intron 3 of 3)	1	172628185	172636012	7828	1	356	uc001git.3	5394	ENSG00000117560	FASLG	Fas ligand
275	chr1	174901032	174901044	13	*	965	534	Intron (uc001gjx.3/9910, intron 19 of 20)	1	174933905	174964445	30541	1	9910	uc010pmv.2	-32861	ENSG00000152061	RABGAP1L	RAB GTPase activating protein 1 like
276	chr1	175243578	175243590	13	*	988	611	Distal Intergenic	1	175126123	175162229	36107	2	9674	uc010pmy.1	-81349	ENSG00000235750	KIAA0040	KIAA0040
277	chr1	175613733	175613745	13	*	967	539	Intron (uc009wwu.1/7143, intron 1 of 22)	1	175291935	175712752	420818	2	7143	uc009wwu.1	99007	ENSG00000116147	TNR	tenascin R
278	chr1	176126524	176126536	13	*	963	529	Intron (uc009wwv.2/64326, intron 1 of 16)	1	175913967	176132124	218158	2	64326	uc009wwv.2	5588	ENSG00000143207	COP1	COP1 E3 ubiquitin ligase
279	chr1	176902995	176903007	13	*	964	532	Intron (uc001glb.1/460, intron 16 of 22)	1	176998499	176998581	83	2	574441	uc021pfc.1	95574	ENSG00000202609	MIR488	microRNA 488
280	chr1	177287650	177287662	13	*	962	527	Distal Intergenic	1	177225996	177251558	25563	1	57795	uc001glg.3	61654	ENSG00000198797	BRINP2	BMP/retinoic acid inducible neural specific 2
281	chr1	179077224	179077236	13	*	966	536	Exon (uc001gmg.4/27, exon 13 of 13)	1	179051112	179065129	14018	1	64222	uc010pnd.2	26112	ENSG00000186283	TOR3A	torsin family 3 member A
282	chr1	182102080	182102092	13	*	960	522	Distal Intergenic	1	182023705	182030847	7143	2	127665	uc001goz.3	-71233	ENSG00000179930	ZNF648	zinc finger protein 648
283	chr1	182222556	182222568	13	*	966	536	Distal Intergenic	1	182350839	182354717	3879	2	2752	uc010pnt.2	132149	ENSG00000135821	GLUL	glutamate-ammonia ligase
284	chr1	184021232	184021244	13	*	990	614	Promoter	1	184020811	184043344	22534	1	116461	uc009wyg.3	421	ENSG00000198860	TSEN15	tRNA splicing endonuclease subunit 15
285	chr1	184032247	184032259	13	*	965	534	Intron (uc001gqt.4/116461, intron 3 of 4)	1	184020811	184043344	22534	1	116461	uc009wyg.3	11436	ENSG00000198860	TSEN15	tRNA splicing endonuclease subunit 15
286	chr1	184131509	184131521	13	*	976	559	Distal Intergenic	1	184020811	184043344	22534	1	116461	uc009wyg.3	110698	ENSG00000198860	TSEN15	tRNA splicing endonuclease subunit 15
287	chr1	184409535	184409547	13	*	982	579	Intron (uc001gqv.1/81563, intron 1 of 5)	1	184356150	184598155	242006	1	81563	uc001gqv.1	53385	ENSG00000116667	C1orf21	chromosome 1 open reading frame 21
288	chr1	184605669	184605681	13	*	987	604	Distal Intergenic	1	184659625	184724041	64417	2	80267	uc010pok.2	118360	ENSG00000116406	EDEM3	ER degradation enhancing alpha-mannosidase like protein 3
289	chr1	184661433	184661445	13	*	973	549	3' UTR	1	184659625	184724041	64417	2	80267	uc010pok.2	62596	ENSG00000116406	EDEM3	ER degradation enhancing alpha-mannosidase like protein 3
290	chr1	185687094	185687106	13	*	987	604	Distal Intergenic	1	185703683	186160085	456403	1	83872	uc001grq.1	-16577	ENSG00000143341	HMCN1	hemicentin 1
291	chr1	185850248	185850260	13	*	975	554	Intron (uc001grq.1/83872, intron 4 of 106)	1	185926201	185962565	36365	1	83872	uc001grr.1	-75941	ENSG00000143341	HMCN1	hemicentin 1
292	chr1	185991652	185991664	13	*	980	573	Intron (uc001grq.1/83872, intron 35 of 106)	1	185926201	185962565	36365	1	83872	uc001grr.1	65451	ENSG00000143341	HMCN1	hemicentin 1
293	chr1	186395413	186395425	13	*	962	526	Intron (uc021pgf.1/100302192, intron 1 of 1)	1	186412698	186417856	5159	2	5132	uc001grz.3	22431	ENSG00000116703	PDC	phosducin
294	chr1	188334574	188334586	13	*	964	531	Distal Intergenic	1	186798032	186958113	160082	1	5321	uc010pos.2	1536542	ENSG00000116711	PLA2G4A	phospholipase A2 group IVA
295	chr1	188441699	188441711	13	*	975	557	Distal Intergenic	1	186798032	186958113	160082	1	5321	uc010pos.2	1643667	ENSG00000116711	PLA2G4A	phospholipase A2 group IVA
296	chr1	188498884	188498896	13	*	996	674	Distal Intergenic	1	186798032	186958113	160082	1	5321	uc010pos.2	1700852	ENSG00000116711	PLA2G4A	phospholipase A2 group IVA
297	chr1	188638560	188638572	13	*	968	539	Distal Intergenic	1	190066797	190444942	378146	2	339479	uc010pot.1	1806370	ENSG00000162670	BRINP3	BMP/retinoic acid inducible neural specific 3
298	chr1	189890115	189890127	13	*	965	532	Distal Intergenic	1	190066797	190444942	378146	2	339479	uc010pot.1	554815	ENSG00000162670	BRINP3	BMP/retinoic acid inducible neural specific 3
299	chr1	189919833	189919845	13	*	971	544	Distal Intergenic	1	190066797	190444942	378146	2	339479	uc010pot.1	525097	ENSG00000162670	BRINP3	BMP/retinoic acid inducible neural specific 3
300	chr1	190088601	190088613	13	*	962	527	Intron (uc010pot.1/339479, intron 6 of 6)	1	190066797	190444942	378146	2	339479	uc010pot.1	356329	ENSG00000162670	BRINP3	BMP/retinoic acid inducible neural specific 3
301	chr1	190562009	190562021	13	*	976	559	Distal Intergenic	1	190594020	190770788	176769	1	440704	uc021pgm.2	-31999	ENSG00000231175	LINC01720	long intergenic non-protein coding RNA 1720
302	chr1	191112291	191112303	13	*	976	562	Distal Intergenic	1	190594020	190770788	176769	1	440704	uc021pgm.2	518271	ENSG00000231175	LINC01720	long intergenic non-protein coding RNA 1720
303	chr1	192205928	192205940	13	*	982	579	Distal Intergenic	1	192127592	192154945	27354	1	64407	uc001gsg.3	78336	ENSG00000150681	RGS18	regulator of G protein signaling 18
304	chr1	192695889	192695901	13	*	968	539	Distal Intergenic	1	192778169	192781407	3239	1	5997	uc001gsl.3	-82268	ENSG00000116741	RGS2	regulator of G protein signaling 2
305	chr1	192784349	192784361	13	*	981	574	Distal Intergenic	1	192778169	192781407	3239	1	5997	uc001gsl.3	6180	ENSG00000116741	RGS2	regulator of G protein signaling 2
306	chr1	193310209	193310221	13	*	996	674	Distal Intergenic	1	193147860	193155743	7884	2	8707	uc001gtc.4	-154466	ENSG00000162630	B3GALT2	beta-1,3-galactosyltransferase 2
307	chr1	195041918	195041930	13	*	964	532	Distal Intergenic	1	196227219	196311379	84161	2	343450	uc001gth.1	1269449	ENSG00000162687	KCNT2	potassium sodium-activated channel subfamily T member 2
308	chr1	195702469	195702481	13	*	975	554	Distal Intergenic	1	196227219	196311379	84161	2	343450	uc001gth.1	608898	ENSG00000162687	KCNT2	potassium sodium-activated channel subfamily T member 2
309	chr1	196326787	196326799	13	*	975	557	Intron (uc009wyt.1/343450, intron 8 of 20)	1	196227219	196311379	84161	2	343450	uc001gth.1	-15408	ENSG00000162687	KCNT2	potassium sodium-activated channel subfamily T member 2
310	chr1	197064781	197064793	13	*	971	544	Intron (uc001gtu.3/259266, intron 19 of 27)	1	197008321	197036397	28077	2	2165	uc001gtt.1	-28384	ENSG00000143278	F13B	coagulation factor XIII B chain
311	chr1	197814649	197814661	13	*	972	547	Distal Intergenic	1	197871682	197876497	4816	1	388722	uc001guh.3	-57021	ENSG00000203724	C1orf53	chromosome 1 open reading frame 53
312	chr1	200016510	200016522	13	*	981	574	Intron (uc001gvb.4/2494, intron 4 of 7)	1	200011953	200146550	134598	1	2494	uc010pph.3	4557	ENSG00000116833	NR5A2	nuclear receptor subfamily 5 group A member 2
313	chr1	200417371	200417383	13	*	972	547	Intron (uc010ppi.1/uc010ppi.1, intron 1 of 1)	1	200375858	200379166	3309	2	23528	uc001gvg.1	-38205	ENSG00000162702	ZNF281	zinc finger protein 281
314	chr1	201054424	201054436	13	*	985	594	Intron (uc001gvv.3/779, intron 8 of 43)	1	201008640	201081694	73055	2	779	uc001gvv.3	27258	ENSG00000081248	CACNA1S	calcium voltage-gated channel subunit alpha1 S
315	chr1	201441780	201441792	13	*	978	565	Distal Intergenic	1	201434607	201438299	3693	2	23612	uc031prm.1	-3481	ENSG00000174307	PHLDA3	pleckstrin homology like domain family A member 3
316	chr1	202208118	202208130	13	*	982	582	Promoter	1	202208056	202276067	68012	1	59352	uc009xac.1	62	ENSG00000133067	LGR6	leucine rich repeat containing G protein-coupled receptor 6
317	chr1	202272328	202272340	13	*	966	536	Intron (uc001gxu.3/59352, intron 9 of 17)	1	202300785	202311094	10310	2	29089	uc001gxx.4	38754	ENSG00000077152	UBE2T	ubiquitin conjugating enzyme E2 T
318	chr1	202679945	202679957	13	*	965	532	Promoter	1	202559725	202679551	119827	2	127833	uc010pqb.2	-394	ENSG00000143858	SYT2	synaptotagmin 2
319	chr1	202769465	202769477	13	*	996	674	Intron (uc001gyf.3/10765, intron 1 of 26)	1	202698835	202776427	77593	2	10765	uc001gyg.1	6950	ENSG00000117139	KDM5B	lysine demethylase 5B
320	chr1	202995462	202995474	13	*	961	524	Distal Intergenic	1	203003612	203047864	44253	1	8497	uc009xaj.3	-8138	ENSG00000143847	PPFIA4	PTPRF interacting protein alpha 4
321	chr1	203285889	203285901	13	*	996	674	Distal Intergenic	1	203274664	203278729	4066	1	7832	uc001gzq.3	11225	ENSG00000159388	BTG2	BTG anti-proliferation factor 2
322	chr1	203932019	203932031	13	*	966	536	Distal Intergenic	1	204001575	204010392	8818	2	284573	uc001haj.2	78361	ENSG00000176754	LINC00303	long intergenic non-protein coding RNA 303
323	chr1	203980588	203980600	13	*	990	614	Distal Intergenic	1	204001575	204010392	8818	2	284573	uc001haj.2	29792	ENSG00000176754	LINC00303	long intergenic non-protein coding RNA 303
324	chr1	204380937	204380949	13	*	965	532	Promoter	1	204372492	204380944	8453	2	84919	uc001hav.4	0	ENSG00000158615	PPP1R15B	protein phosphatase 1 regulatory subunit 15B
325	chr1	204512319	204512331	13	*	969	541	Intron (uc010pqw.2/4194, intron 7 of 8)	1	204494368	204528188	33821	1	4194	uc009xbe.1	17951	ENSG00000198625	MDM4	MDM4 regulator of p53
326	chr1	204857934	204857946	13	*	978	565	Intron (uc001hbh.3/23114, intron 1 of 15)	1	204839990	204943811	103822	1	23114	uc009xbg.1	17944	ENSG00000163531	NFASC	neurofascin
327	chr1	206151719	206151731	13	*	978	564	Intron (uc001hdr.4/729533, intron 3 of 3)	1	206138911	206155074	16164	1	729533	uc001hdr.4	12808	ENSG00000196550	FAM72A	family with sequence similarity 72 member A
328	chr1	206758946	206758958	13	*	972	547	3' UTR	1	206756601	206762604	6004	1	83593	uc001heg.1	2345	ENSG00000266094	RASSF5	Ras association domain family member 5
329	chr1	208691678	208691690	13	*	969	541	Distal Intergenic	1	208195588	208417665	222078	2	5362	uc001hgz.3	-274013	ENSG00000076356	PLXNA2	plexin A2
330	chr1	209820368	209820380	13	*	966	536	Intron (uc001hhg.3/3914, intron 2 of 21)	1	209788218	209824679	36462	2	3914	uc001hhg.3	4299	ENSG00000196878	LAMB3	laminin subunit beta 3
331	chr1	211336585	211336597	13	*	984	586	Distal Intergenic	1	210851657	211307457	455801	2	3756	uc001hic.2	-29128	ENSG00000143473	KCNH1	potassium voltage-gated channel subfamily H member 1
332	chr1	212013024	212013036	13	*	990	614	Distal Intergenic	1	211916799	212004114	87316	2	9926	uc001hiv.3	-8910	ENSG00000123684	LPGAT1	lysophosphatidylglycerol acyltransferase 1
333	chr1	213556246	213556258	13	*	979	566	Distal Intergenic	1	213246212	213446808	200597	1	26750	uc001hke.3	310034	ENSG00000136643	RPS6KC1	ribosomal protein S6 kinase C1
334	chr1	214499066	214499078	13	*	974	553	Intron (uc021piw.1/56950, intron 5 of 7)	1	214454565	214510477	55913	1	56950	uc021pix.1	44501	ENSG00000143499	SMYD2	SET and MYND domain containing 2
335	chr1	215354702	215354714	13	*	966	536	Intron (uc001hko.3/3776, intron 5 of 6)	1	215256560	215410436	153877	1	3776	uc001hkr.4	98142	ENSG00000082482	KCNK2	potassium two pore domain channel subfamily K member 2
336	chr1	215502801	215502813	13	*	993	644	Distal Intergenic	1	215740735	215795149	54415	1	51133	uc001hks.3	-237922	ENSG00000136636	KCTD3	potassium channel tetramerization domain containing 3
337	chr1	215746067	215746079	13	*	981	574	Intron (uc001hks.3/51133, intron 1 of 17)	1	215740735	215795149	54415	1	51133	uc010pub.2	5332	ENSG00000136636	KCTD3	potassium channel tetramerization domain containing 3
338	chr1	216773504	216773516	13	*	960	522	Intron (uc001hkw.2/2104, intron 3 of 6)	1	216676588	216896814	220227	2	2104	uc001hkw.2	123298	ENSG00000196482	ESRRG	estrogen related receptor gamma
339	chr1	217617719	217617731	13	*	979	566	Intron (uc001hlf.1/55105, intron 9 of 9)	1	217622591	217680550	57960	2	55105	uc009xdq.1	62819	ENSG00000092978	GPATCH2	G-patch domain containing 2
340	chr1	218765325	218765337	13	*	990	614	Distal Intergenic	1	218517538	218519020	1483	2	728463	uc031psd.1	-246305	ENSG00000232480	TGFB2-AS1	TGFB2 antisense RNA 1 (head to head)
341	chr1	218908734	218908746	13	*	976	559	Distal Intergenic	1	218517538	218519020	1483	2	728463	uc031psd.1	-389714	ENSG00000232480	TGFB2-AS1	TGFB2 antisense RNA 1 (head to head)
342	chr1	219603063	219603075	13	*	993	632	Distal Intergenic	1	219347192	219386207	39016	1	127018	uc009xds.3	255871	ENSG00000143353	LYPLAL1	lysophospholipase like 1
343	chr1	220349687	220349699	13	*	961	524	Intron (uc001hmf.2/25782, intron 21 of 34)	1	220373884	220374018	135	2	677818	uc010pul.2	24319	ENSG00000222370	SNORA36B	small nucleolar RNA, H/ACA box 36B
344	chr1	220936202	220936214	13	*	967	539	Intron (uc001hmq.3/54996, intron 3 of 7)	1	220921676	220957596	35921	1	54996	uc009xdx.3	14526	ENSG00000117791	MTARC2	mitochondrial amidoxime reducing component 2
345	chr1	221058531	221058543	13	*	961	523	Downstream (<=300bp)	1	221052743	221058400	5658	1	3142	uc001hmv.4	5788	ENSG00000136630	HLX	H2.0 like homeobox
346	chr1	221414583	221414595	13	*	972	546	Distal Intergenic	1	221503270	221509638	6369	2	400804	uc001hmw.1	95043	ENSG00000234754	LINC02817	long intergenic non-protein coding RNA 2817
347	chr1	221422279	221422291	13	*	987	602	Distal Intergenic	1	221503270	221509638	6369	2	400804	uc001hmw.1	87347	ENSG00000234754	LINC02817	long intergenic non-protein coding RNA 2817
348	chr1	221554541	221554553	13	*	973	550	Distal Intergenic	1	221503270	221509638	6369	2	400804	uc001hmw.1	-44903	ENSG00000234754	LINC02817	long intergenic non-protein coding RNA 2817
349	chr1	221566494	221566506	13	*	979	566	Distal Intergenic	1	221503270	221509638	6369	2	400804	uc001hmw.1	-56856	ENSG00000234754	LINC02817	long intergenic non-protein coding RNA 2817
350	chr1	221685042	221685054	13	*	960	522	Distal Intergenic	1	221503270	221509638	6369	2	400804	uc001hmw.1	-175404	ENSG00000234754	LINC02817	long intergenic non-protein coding RNA 2817
351	chr1	221850530	221850542	13	*	963	529	Distal Intergenic	1	221874764	221910802	36039	2	11221	uc001hmx.2	60260	ENSG00000143507	DUSP10	dual specificity phosphatase 10
352	chr1	222884241	222884253	13	*	971	545	Intron (uc001hnn.3/64853, intron 1 of 9)	1	222841355	222885864	44510	2	64853	uc001hnn.3	1611	ENSG00000186063	AIDA	axin interactor, dorsalization associated
353	chr1	223175904	223175916	13	*	987	604	Exon (uc001hnu.2/84976, exon 10 of 10)	1	223282748	223308206	25459	2	7100	uc001hnv.2	132290	ENSG00000187554	TLR5	toll like receptor 5
354	chr1	226090197	226090209	13	*	975	554	Intron (uc010pvj.3/10637, intron 5 of 7)	1	226075236	226076846	1611	2	10637	uc009xej.2	-13351	ENSG00000243709	LEFTY1	left-right determination factor 1
355	chr1	227242126	227242138	13	*	984	586	Intron (uc001hqp.3/8476, intron 5 of 20)	1	227191765	227222495	30731	2	8476	uc001hqt.2	-19631	ENSG00000143776	CDC42BPA	CDC42 binding protein kinase alpha
356	chr1	228208346	228208358	13	*	961	525	Intron (uc001hrp.2/89780, intron 1 of 4)	1	228194723	228248972	54250	1	89780	uc001hrq.2	13623	ENSG00000154342	WNT3A	Wnt family member 3A
357	chr1	229912204	229912216	13	*	982	580	Distal Intergenic	1	229761981	229795946	33966	1	9816	uc009xfd.1	150223	ENSG00000135763	URB2	URB2 ribosome biogenesis homolog
358	chr1	230553284	230553296	13	*	966	536	Intron (uc031psq.1/79605, intron 1 of 6)	1	230457392	230561674	104283	2	79605	uc031psq.1	8378	ENSG00000177614	PGBD5	piggyBac transposable element derived 5
359	chr1	230857030	230857042	13	*	981	577	Distal Intergenic	1	230838272	230850336	12065	2	183	uc009xff.3	-6694	ENSG00000135744	AGT	angiotensinogen
360	chr1	231261009	231261021	13	*	975	554	Distal Intergenic	1	231298674	231357314	58641	1	440730	uc009xfn.1	-37653	ENSG00000119283	TRIM67	tripartite motif containing 67
361	chr1	231562995	231563007	13	*	967	539	Distal Intergenic	1	231499497	231560790	61294	2	54583	uc001huv.2	-2205	ENSG00000135766	EGLN1	egl-9 family hypoxia inducible factor 1
362	chr1	232245287	232245299	13	*	981	574	Distal Intergenic	1	231950372	231954263	3892	2	27184	uc001hvd.3	-291024	NA	DISC2	disrupted in schizophrenia 2
363	chr1	233215380	233215392	13	*	976	562	Intron (uc001hvm.2/80003, intron 10 of 19)	1	233119882	233194264	74383	2	80003	uc001hvk.1	-21116	ENSG00000135749	PCNX2	pecanex 2
364	chr1	233434130	233434142	13	*	976	562	Distal Intergenic	1	233119882	233431459	311578	2	80003	uc001hvl.2	-2671	ENSG00000135749	PCNX2	pecanex 2
365	chr1	234208482	234208494	13	*	981	574	Intron (uc001hvy.1/148641, intron 2 of 7)	1	234350017	234460262	110246	1	148641	uc001hwa.1	-141523	ENSG00000183780	SLC35F3	solute carrier family 35 member F3
366	chr1	235085830	235085842	13	*	972	546	Distal Intergenic	1	235291118	235291252	135	2	677802	uc001hwm.1	205410	ENSG00000207181	SNORA14B	small nucleolar RNA, H/ACA box 14B
367	chr1	235309464	235309476	13	*	966	536	Intron (uc001hwn.3/23029, intron 6 of 10)	1	235294498	235324772	30275	2	23029	uc001hwn.3	15296	ENSG00000188739	RBM34	RNA binding motif protein 34
368	chr1	236273354	236273366	13	*	982	580	Distal Intergenic	1	236305832	236372209	66378	1	7107	uc001hxq.3	-32466	ENSG00000077585	GPR137B	G protein-coupled receptor 137B
369	chr1	237012000	237012012	13	*	969	541	Intron (uc001hyi.4/4548, intron 15 of 32)	1	236973803	236992568	18766	1	4548	uc009xgj.1	38197	ENSG00000116984	MTR	5-methyltetrahydrofolate-homocysteine methyltransferase
370	chr1	237264516	237264528	13	*	982	579	Intron (uc001hyl.1/6262, intron 1 of 104)	1	237205702	237997288	791587	1	6262	uc001hyl.1	58814	ENSG00000198626	RYR2	ryanodine receptor 2
371	chr1	239655338	239655350	13	*	960	522	Intron (uc001hyo.1/1131, intron 1 of 8)	1	239549865	240049896	500032	1	1131	uc001hyo.1	105473	ENSG00000133019	CHRM3	cholinergic receptor muscarinic 3
372	chr1	240699875	240699887	13	*	977	563	Intron (uc001hys.3/64388, intron 1 of 1)	1	240652873	240775462	122590	2	64388	uc001hys.3	75575	ENSG00000180875	GREM2	gremlin 2, DAN family BMP antagonist
373	chr1	240699926	240699938	13	*	977	563	Intron (uc001hys.3/64388, intron 1 of 1)	1	240652873	240775462	122590	2	64388	uc001hys.3	75524	ENSG00000180875	GREM2	gremlin 2, DAN family BMP antagonist
374	chr1	240699977	240699989	13	*	977	563	Intron (uc001hys.3/64388, intron 1 of 1)	1	240652873	240775462	122590	2	64388	uc001hys.3	75473	ENSG00000180875	GREM2	gremlin 2, DAN family BMP antagonist
375	chr1	240700028	240700040	13	*	977	563	Intron (uc001hys.3/64388, intron 1 of 1)	1	240652873	240775462	122590	2	64388	uc001hys.3	75422	ENSG00000180875	GREM2	gremlin 2, DAN family BMP antagonist
376	chr1	240725728	240725740	13	*	982	580	Intron (uc001hys.3/64388, intron 1 of 1)	1	240652873	240775462	122590	2	64388	uc001hys.3	49722	ENSG00000180875	GREM2	gremlin 2, DAN family BMP antagonist
377	chr1	243046170	243046182	13	*	966	536	Distal Intergenic	1	243219616	243265046	45431	2	731275	uc001hzq.2	218864	ENSG00000214837	LINC01347	long intergenic non-protein coding RNA 1347
378	chr1	245887345	245887357	13	*	981	574	Distal Intergenic	1	245809394	245852109	42716	1	55083	uc001ibh.1	77951	ENSG00000162849	KIF26B	kinesin family member 26B
379	chr1	247248519	247248531	13	*	990	627	Distal Intergenic	1	247197940	247242115	44176	2	93474	uc021plz.1	-6404	ENSG00000277462	ZNF670	zinc finger protein 670
380	chr1	247562288	247562300	13	*	960	522	Distal Intergenic	1	247579458	247612406	32949	1	114548	uc001icr.3	-17158	ENSG00000162711	NLRP3	NLR family pyrin domain containing 3
381	chr1	248071749	248071761	13	*	973	549	Distal Intergenic	1	248084320	248085258	939	1	343172	uc010pzc.2	-12559	ENSG00000177462	OR2T8	olfactory receptor family 2 subfamily T member 8
382	chr1	248658515	248658527	13	*	972	547	Distal Intergenic	1	248651890	248652837	948	1	401993	uc001iem.1	6625	ENSG00000203661	OR2T5	olfactory receptor family 2 subfamily T member 5
383	chr1	248687468	248687480	13	*	973	549	Distal Intergenic	1	248684948	248685898	951	1	391211	uc001ien.1	2520	ENSG00000188558	OR2G6	olfactory receptor family 2 subfamily G member 6
384	chr1	248716157	248716169	13	*	972	547	Distal Intergenic	1	248721845	248722792	948	2	343563	uc001ieo.2	6623	ENSG00000182783	OR2T29	olfactory receptor family 2 subfamily T member 29
385	chr3	399948	399960	13	*	990	618	Intron (uc003bot.3/10752, intron 11 of 27)	3	361366	451097	89732	1	10752	uc011asi.2	38582	ENSG00000134121	CHL1	cell adhesion molecule L1 like
386	chr3	1228100	1228112	13	*	962	526	Intron (uc010hbo.2/27255, intron 3 of 7)	3	1134629	1445278	310650	1	27255	uc003bpa.3	93471	ENSG00000134115	CNTN6	contactin 6
387	chr3	1603254	1603266	13	*	981	577	Distal Intergenic	3	1134629	1445278	310650	1	27255	uc003bpa.3	468625	ENSG00000134115	CNTN6	contactin 6
388	chr3	2072715	2072727	13	*	986	599	Distal Intergenic	3	2140550	3084847	944298	1	152330	uc003bpb.1	-67823	ENSG00000144619	CNTN4	contactin 4
389	chr3	3423536	3423548	13	*	993	632	Distal Intergenic	3	3196431	3221401	24971	2	51185	uc011aso.2	-202135	ENSG00000113851	CRBN	cereblon
390	chr3	3707725	3707737	13	*	975	554	Distal Intergenic	3	3841121	3889387	48267	1	57633	uc003bpt.4	-133384	ENSG00000175928	LRRN1	leucine rich repeat neuronal 1
391	chr3	4550991	4551003	13	*	990	614	Intron (uc010hbz.3/3708, intron 2 of 9)	3	4535032	4889524	354493	1	3708	uc021wsj.1	15959	ENSG00000150995	ITPR1	inositol 1,4,5-trisphosphate receptor type 1
392	chr3	4729350	4729362	13	*	969	541	Intron (uc003bqc.3/3708, intron 29 of 60)	3	4790878	4793274	2397	2	100126791	uc003bqd.3	63912	ENSG00000235947	EGOT	eosinophil granule ontogeny transcript
393	chr3	5310085	5310097	13	*	966	536	Distal Intergenic	3	5291862	5291940	79	2	100616334	uc021wsm.1	-18145	ENSG00000265180	MIR4790	microRNA 4790
394	chr3	5529754	5529766	13	*	980	573	Distal Intergenic	3	5291862	5291940	79	2	100616334	uc021wsm.1	-237814	ENSG00000265180	MIR4790	microRNA 4790
395	chr3	5772520	5772532	13	*	967	538	Distal Intergenic	3	5291862	5291940	79	2	100616334	uc021wsm.1	-480580	ENSG00000265180	MIR4790	microRNA 4790
396	chr3	7529138	7529150	13	*	962	526	Intron (uc010hcf.2/2917, intron 7 of 11)	3	7493468	7678128	184661	1	2917	uc010hch.1	35670	ENSG00000196277	GRM7	glutamate metabotropic receptor 7
397	chr3	7590411	7590423	13	*	987	602	Intron (uc010hcf.2/2917, intron 7 of 11)	3	7493468	7678128	184661	1	2917	uc010hch.1	96943	ENSG00000196277	GRM7	glutamate metabotropic receptor 7
398	chr3	8272780	8272792	13	*	990	627	Intron (uc003bqp.3/100288428, intron 3 of 3)	3	8235936	8543344	307409	2	100288428	uc003bqp.3	270552	ENSG00000227110	LMCD1-AS1	LMCD1 antisense RNA 1
399	chr3	8613059	8613071	13	*	975	554	Promoter	3	8613468	8616354	2887	1	29931	uc010hci.3	-397	NA	LINC00312	long intergenic non-protein coding RNA 312
400	chr3	8908533	8908545	13	*	974	553	Distal Intergenic	3	8918880	9005159	86280	2	56852	uc003brd.3	96614	ENSG00000070950	RAD18	RAD18 E3 ubiquitin protein ligase
401	chr3	9008799	9008811	13	*	962	526	Distal Intergenic	3	8918880	9005159	86280	2	56852	uc003brd.3	-3640	ENSG00000070950	RAD18	RAD18 E3 ubiquitin protein ligase
402	chr3	9134462	9134474	13	*	975	554	Intron (uc003brf.2/9901, intron 3 of 21)	3	9075115	9122971	47857	2	9901	uc003brj.1	-11491	ENSG00000196220	SRGAP3	SLIT-ROBO Rho GTPase activating protein 3
403	chr3	9198026	9198038	13	*	975	554	Intron (uc003brf.2/9901, intron 1 of 21)	3	9056426	9258444	202019	2	9901	uc003bri.1	60406	ENSG00000196220	SRGAP3	SLIT-ROBO Rho GTPase activating protein 3
404	chr3	9290240	9290252	13	*	976	559	Intron (uc003brf.2/9901, intron 1 of 21)	3	9022276	9291369	269094	2	9901	uc003brf.2	1117	ENSG00000196220	SRGAP3	SLIT-ROBO Rho GTPase activating protein 3
405	chr3	9735684	9735696	13	*	973	549	Intron (uc003brz.3/64419, intron 17 of 18)	3	9726888	9744078	17191	1	64419	uc021wss.1	8796	ENSG00000163719	MTMR14	myotubularin related protein 14
406	chr3	9900403	9900415	13	*	981	577	Distal Intergenic	3	9881585	9885702	4118	2	285367	uc003btn.2	-14701	ENSG00000156990	RPUSD3	RNA pseudouridine synthase D3
407	chr3	10611662	10611674	13	*	976	559	Intron (uc003bvw.3/491, intron 2 of 21)	3	10429568	10547268	117701	2	491	uc010hdp.2	-64394	ENSG00000157087	ATP2B2	ATPase plasma membrane Ca2+ transporting 2
408	chr3	11829795	11829807	13	*	963	528	Distal Intergenic	3	11831919	11888352	56434	2	132001	uc003bwh.3	58545	ENSG00000144559	TAMM41	TAM41 mitochondrial translocator assembly and maintenance homolog
409	chr3	14351120	14351132	13	*	975	554	Distal Intergenic	3	14444076	14485850	41775	1	6533	uc010hee.2	-92944	ENSG00000131389	SLC6A6	solute carrier family 6 member 6
410	chr3	18927585	18927597	13	*	962	526	Distal Intergenic	3	19190017	19492896	302880	1	131096	uc011awe.1	-262420	ENSG00000183960	KCNH8	potassium voltage-gated channel subfamily H member 8
411	chr3	19073668	19073680	13	*	990	618	Distal Intergenic	3	19190017	19492896	302880	1	131096	uc011awe.1	-116337	ENSG00000183960	KCNH8	potassium voltage-gated channel subfamily H member 8
412	chr3	19258009	19258021	13	*	973	549	Intron (uc011awe.1/131096, intron 1 of 8)	3	19190017	19577135	387119	1	131096	uc010hex.1	67992	ENSG00000183960	KCNH8	potassium voltage-gated channel subfamily H member 8
413	chr3	19988149	19988161	13	*	967	539	Promoter	3	19920966	19988501	67536	2	151651	uc003cbm.3	340	ENSG00000163576	EFHB	EF-hand domain family member B
414	chr3	20182431	20182443	13	*	981	577	Intron (uc003cbq.3/8850, intron 13 of 17)	3	20215736	20227919	12184	1	100874028	uc031ryq.1	-33293	ENSG00000231304	SGO1-AS1	SGO1 antisense RNA 1
415	chr3	21136837	21136849	13	*	975	554	Distal Intergenic	3	21447218	21448177	960	1	391518	uc003ccd.4	-310369	NA	VENTXP7	VENT homeobox pseudogene 7
416	chr3	22455783	22455795	13	*	996	674	Distal Intergenic	3	21478462	22414123	935662	2	79750	uc010hfb.1	-41660	ENSG00000151789	ZNF385D	zinc finger protein 385D
417	chr3	23673286	23673298	13	*	982	580	Distal Intergenic	3	23847384	23933131	85748	1	7324	uc003cch.3	-174086	ENSG00000170142	UBE2E1	ubiquitin conjugating enzyme E2 E1
418	chr3	24891214	24891226	13	*	962	526	Distal Intergenic	3	25215823	25639422	423600	1	5915	uc011awl.2	-324597	ENSG00000077092	RARB	retinoic acid receptor beta
419	chr3	25307775	25307787	13	*	963	528	Intron (uc011awl.2/5915, intron 1 of 7)	3	25215823	25639422	423600	1	5915	uc011awl.2	91952	ENSG00000077092	RARB	retinoic acid receptor beta
420	chr3	25468273	25468285	13	*	981	577	Exon (uc003cdg.1/uc003cdg.1, exon 1 of 1)	3	25469754	25639422	169669	1	5915	uc003cdi.2	-1469	ENSG00000077092	RARB	retinoic acid receptor beta
421	chr3	26593417	26593429	13	*	976	562	Distal Intergenic	3	26664300	26752265	87966	1	116135	uc003cdp.3	-70871	ENSG00000179796	LRRC3B	leucine rich repeat containing 3B
422	chr3	27086598	27086610	13	*	969	541	Distal Intergenic	3	27152394	27257966	105573	2	152110	uc010hfk.3	171356	ENSG00000163491	NEK10	NIMA related kinase 10
423	chr3	28034198	28034210	13	*	982	580	Distal Intergenic	3	28283124	28361263	78140	1	152100	uc003cea.3	-248914	ENSG00000187118	CMC1	C-X9-C motif containing 1
424	chr3	28173391	28173403	13	*	981	577	Distal Intergenic	3	28283124	28361263	78140	1	152100	uc003cea.3	-109721	ENSG00000187118	CMC1	C-X9-C motif containing 1
425	chr3	31484568	31484580	13	*	976	562	Distal Intergenic	3	31574491	31661766	87276	1	201595	uc003cer.1	-89911	ENSG00000163527	STT3B	STT3 oligosaccharyltransferase complex catalytic subunit B
426	chr3	31584721	31584733	13	*	987	602	Intron (uc003cer.1/201595, intron 1 of 9)	3	31574491	31677556	103066	1	201595	uc011axe.2	10230	ENSG00000163527	STT3B	STT3 oligosaccharyltransferase complex catalytic subunit B
427	chr3	32500882	32500894	13	*	973	550	Distal Intergenic	3	32522804	32544403	21600	2	54918	uc003cfa.1	43509	ENSG00000091317	CMTM6	CKLF like MARVEL transmembrane domain containing 6
428	chr3	32612256	32612268	13	*	961	524	Promoter	3	32567463	32612366	44904	2	51143	uc003cfb.4	98	ENSG00000144635	DYNC1LI1	dynein cytoplasmic 1 light intermediate chain 1
429	chr3	36183429	36183441	13	*	973	549	Distal Intergenic	3	36422097	36547326	125230	1	6769	uc010hgd.1	-238656	ENSG00000144681	STAC	SH3 and cysteine rich domain
430	chr3	36807022	36807034	13	*	990	614	Distal Intergenic	3	36753913	36781352	27440	2	85443	uc003cgi.2	-25670	ENSG00000163673	DCLK3	doublecortin like kinase 3
431	chr3	37028420	37028432	13	*	978	564	3' UTR	3	37027357	37034795	7439	2	9852	uc003cgk.3	6363	ENSG00000178567	EPM2AIP1	EPM2A interacting protein 1
432	chr3	37458067	37458079	13	*	973	549	5' UTR	3	37440968	37476988	36021	1	339883	uc003cha.4	17099	ENSG00000198590	APRG1	APRG1 tumor suppressor candidate
433	chr3	37708106	37708118	13	*	962	526	Intron (uc003chd.3/3680, intron 17 of 27)	3	37903669	38025960	122292	1	10217	uc003chg.3	-195551	ENSG00000144677	CTDSPL	CTD small phosphatase like
434	chr3	38443442	38443454	13	*	961	525	Intron (uc003cic.2/9942, intron 18 of 18)	3	38401830	38442777	40948	1	9942	uc003cid.1	41612	ENSG00000093217	XYLB	xylulokinase
435	chr3	38579255	38579267	13	*	964	532	Distal Intergenic	3	38537763	38567796	30034	1	9941	uc011ayq.1	41492	ENSG00000157036	EXOG	exo/endonuclease G
436	chr3	39400490	39400502	13	*	975	557	Distal Intergenic	3	39424815	39438819	14005	1	54977	uc003cjo.2	-24313	ENSG00000144659	SLC25A38	solute carrier family 25 member 38
437	chr3	39431892	39431904	13	*	966	536	Intron (uc003cjo.2/54977, intron 2 of 6)	3	39424815	39438819	14005	1	54977	uc003cjo.2	7077	ENSG00000144659	SLC25A38	solute carrier family 25 member 38
438	chr3	39837060	39837072	13	*	985	594	Distal Intergenic	3	39851303	40301811	450509	1	25924	uc003cka.3	-14231	ENSG00000170011	MYRIP	myosin VIIA and Rab interacting protein
439	chr3	39959922	39959934	13	*	961	523	Intron (uc003cka.3/25924, intron 2 of 16)	3	39851978	40204453	352476	1	25924	uc010hhx.1	107944	ENSG00000170011	MYRIP	myosin VIIA and Rab interacting protein
440	chr3	40651347	40651359	13	*	975	554	Distal Intergenic	3	40567270	40581043	13774	1	285268	uc011aze.1	84077	ENSG00000172888	ZNF621	zinc finger protein 621
441	chr3	42180707	42180719	13	*	982	579	Intron (uc011azh.3/22906, intron 2 of 13)	3	42190727	42245681	54955	1	22906	uc003ckz.5	-10008	ENSG00000182606	TRAK1	trafficking kinesin protein 1
442	chr3	43171881	43171893	13	*	984	588	Distal Intergenic	3	43120721	43147575	26855	2	84892	uc003cmr.2	-24306	ENSG00000144647	POMGNT2	protein O-linked mannose N-acetylglucosaminyltransferase 2 (beta 1,4-)
443	chr3	43570044	43570056	13	*	986	599	Intron (uc003cmv.3/55129, intron 11 of 12)	3	43407818	43663560	255743	2	55129	uc003cmv.3	93504	ENSG00000160746	ANO10	anoctamin 10
444	chr3	43911456	43911468	13	*	969	541	Distal Intergenic	3	43732375	43764217	31843	1	51099	uc003cmx.3	179081	ENSG00000011198	ABHD5	abhydrolase domain containing 5, lysophosphatidic acid acyltransferase
445	chr3	44202256	44202268	13	*	966	536	Distal Intergenic	3	44155704	44155802	99	1	406929	uc011azu.1	46552	ENSG00000207954	MIR138-1	microRNA 138-1
446	chr3	46245961	46245973	13	*	966	536	Intron (uc003cpg.2/1232, intron 1 of 3)	3	46243200	46249832	6633	2	1230	uc003cph.1	3859	ENSG00000163823	CCR1	C-C motif chemokine receptor 1
447	chr3	46724926	46724938	13	*	966	536	Intron (uc003cqa.2/259173, intron 9 of 25)	3	46710485	46723088	12604	2	259173	uc003cpz.2	-1838	ENSG00000178038	ALS2CL	ALS2 C-terminal like
448	chr3	47786323	47786335	13	*	979	566	Intron (uc003crq.2/6599, intron 3 of 27)	3	47627378	47823405	196028	2	6599	uc003crq.2	37070	ENSG00000173473	SMARCC1	SWI/SNF related, matrix associated, actin dependent regulator of chromatin subfamily c member 1
449	chr3	48715937	48715949	13	*	965	534	Intron (uc003cum.3/51517, intron 12 of 12)	3	48662831	48709981	47151	2	1951	uc003cuf.1	-5956	ENSG00000008300	CELSR3	cadherin EGF LAG seven-pass G-type receptor 3
450	chr3	48754640	48754652	13	*	993	644	Promoter	3	48725436	48754920	29485	2	51447	uc003cup.3	268	ENSG00000068745	IP6K2	inositol hexakisphosphate kinase 2
451	chr3	48783970	48783982	13	*	979	566	Distal Intergenic	3	48730884	48754920	24037	2	51447	uc011bbv.2	-29050	ENSG00000068745	IP6K2	inositol hexakisphosphate kinase 2
452	chr3	49379597	49379609	13	*	984	586	Distal Intergenic	3	49349218	49377536	28319	2	7375	uc021wxv.1	-2061	ENSG00000114316	USP4	ubiquitin specific peptidase 4
453	chr3	50275426	50275438	13	*	980	573	Intron (uc003cyo.1/2771, intron 1 of 9)	3	50273647	50296786	23140	1	2771	uc010hlg.1	1779	ENSG00000114353	GNAI2	G protein subunit alpha i2
454	chr3	51233144	51233156	13	*	967	539	Intron (uc011bds.2/1795, intron 12 of 52)	3	51422692	51426828	4137	1	7873	uc003dbc.3	-189536	ENSG00000145050	MANF	mesencephalic astrocyte derived neurotrophic factor
455	chr3	51846011	51846023	13	*	973	549	Intron (uc003dbq.5/132141, intron 3 of 3)	3	51851619	51853651	2033	1	100506840	uc021wyw.1	-5596	ENSG00000224792	IQCF4P	IQ motif containing F4, pseudogene
456	chr3	52312634	52312646	13	*	982	582	Promoter	3	52288438	52312659	24222	2	80335	uc003ddl.2	13	ENSG00000164091	WDR82	WD repeat domain 82
457	chr3	52313967	52313979	13	*	969	541	Distal Intergenic	3	52288438	52312659	24222	2	80335	uc003ddl.2	-1308	ENSG00000164091	WDR82	WD repeat domain 82
458	chr3	54378957	54378969	13	*	979	566	Intron (uc003dhf.3/55799, intron 3 of 37)	3	54231398	54919613	688216	1	55799	uc010hmv.1	147559	ENSG00000157445	CACNA2D3	calcium voltage-gated channel auxiliary subunit alpha2delta 3
459	chr3	54829662	54829674	13	*	962	526	Intron (uc003dhf.3/55799, intron 13 of 37)	3	54908632	54935282	26651	2	100874237	uc003dhk.1	105608	ENSG00000243715	CACNA2D3-AS1	CACNA2D3 antisense RNA 1
460	chr3	55927635	55927647	13	*	962	527	Intron (uc003dhq.1/26059, intron 1 of 6)	3	55886520	55886622	103	2	100500875	uc021wzp.1	-41013	ENSG00000264013	MIR3938	microRNA 3938
461	chr3	56383322	56383334	13	*	972	547	Intron (uc003dhr.1/26059, intron 2 of 16)	3	55717822	56469175	751354	2	26059	uc021wzo.1	85841	ENSG00000187672	ERC2	ELKS/RAB6-interacting/CAST family member 2
462	chr3	56716910	56716922	13	*	1000	722	Promoter	3	56654160	56717135	62976	2	23272	uc003did.4	213	ENSG00000163946	TASOR	transcription activation suppressor
463	chr3	57986279	57986291	13	*	990	618	Distal Intergenic	3	57994127	58157982	163856	1	2317	uc003djj.2	-7836	ENSG00000136068	FLNB	filamin B
464	chr3	59238919	59238931	13	*	990	627	Distal Intergenic	3	58873072	59035758	162687	2	200844	uc011bfg.1	-203161	ENSG00000163689	CFAP20DC	CFAP20 domain containing
465	chr3	59276839	59276851	13	*	965	534	Distal Intergenic	3	58873072	59035758	162687	2	200844	uc011bfg.1	-241081	ENSG00000163689	CFAP20DC	CFAP20 domain containing
466	chr3	59764122	59764134	13	*	979	566	Intron (uc003dkx.4/2272, intron 8 of 9)	3	58873072	59035758	162687	2	200844	uc011bfg.1	-728364	ENSG00000163689	CFAP20DC	CFAP20 domain containing
467	chr3	60886842	60886854	13	*	990	614	Intron (uc003dkx.4/2272, intron 3 of 9)	3	59735036	61237133	1502098	2	2272	uc003dkx.4	350279	ENSG00000189283	FHIT	fragile histidine triad diadenosine triphosphatase
468	chr3	60972281	60972293	13	*	994	652	Intron (uc003dkx.4/2272, intron 3 of 9)	3	59735036	61237133	1502098	2	2272	uc003dkx.4	264840	ENSG00000189283	FHIT	fragile histidine triad diadenosine triphosphatase
469	chr3	61050004	61050016	13	*	982	580	Intron (uc003dkx.4/2272, intron 2 of 9)	3	59735036	61237133	1502098	2	2272	uc003dkx.4	187117	ENSG00000189283	FHIT	fragile histidine triad diadenosine triphosphatase
470	chr3	61231702	61231714	13	*	979	566	Intron (uc003dkx.4/2272, intron 1 of 9)	3	59735036	61237133	1502098	2	2272	uc003dkx.4	5419	ENSG00000189283	FHIT	fragile histidine triad diadenosine triphosphatase
471	chr3	61235833	61235845	13	*	975	554	Intron (uc003dkx.4/2272, intron 1 of 9)	3	59735036	61237133	1502098	2	2272	uc003dkx.4	1288	ENSG00000189283	FHIT	fragile histidine triad diadenosine triphosphatase
472	chr3	61490987	61490999	13	*	979	566	Distal Intergenic	3	61547243	61757059	209817	1	5793	uc003dla.4	-56244	ENSG00000144724	PTPRG	protein tyrosine phosphatase receptor type G
473	chr3	61677417	61677429	13	*	962	527	Intron (uc003dla.4/5793, intron 1 of 2)	3	61547243	62280573	733331	1	5793	uc003dlc.3	130174	ENSG00000144724	PTPRG	protein tyrosine phosphatase receptor type G
474	chr3	62768233	62768245	13	*	973	549	Intron (uc003dll.2/8618, intron 1 of 29)	3	62384021	62861064	477044	2	8618	uc003dll.2	92819	ENSG00000163618	CADPS	calcium dependent secretion activator
475	chr3	62914021	62914033	13	*	984	586	Distal Intergenic	3	62936133	63110737	174605	1	285401	uc003dlo.3	-22100	ENSG00000244342	LINC00698	long intergenic non-protein coding RNA 698
476	chr3	64630345	64630357	13	*	993	632	Intron (uc003dmg.3/56999, intron 11 of 39)	3	64507157	64601846	94690	2	56999	uc011bfp.1	-28499	ENSG00000163638	ADAMTS9	ADAM metallopeptidase with thrombospondin type 1 motif 9
477	chr3	65194190	65194202	13	*	987	602	Distal Intergenic	3	65364936	65387379	22444	2	9223	uc010hnx.1	193177	ENSG00000151276	MAGI1	membrane associated guanylate kinase, WW and PDZ domain containing 1
478	chr3	67856037	67856049	13	*	987	604	Intron (uc003dnc.3/uc003dnc.3, intron 3 of 6)	3	67425141	67705038	279898	2	8801	uc003dna.4	-150999	ENSG00000172340	SUCLG2	succinate-CoA ligase GDP-forming subunit beta
479	chr3	69752459	69752471	13	*	990	614	Distal Intergenic	3	69788586	70017488	228903	1	4286	uc003dnz.3	-36115	ENSG00000187098	MITF	melanocyte inducing transcription factor
480	chr3	71647647	71647659	13	*	963	528	Distal Intergenic	3	71247034	71633140	386107	2	27086	uc003dos.3	-14507	ENSG00000114861	FOXP1	forkhead box P1
481	chr3	72130383	72130395	13	*	990	627	Intron (uc003dpb.1/uc003dpb.1, intron 2 of 6)	3	72200408	72223490	23083	1	201617	uc003dpd.2	-70013	ENSG00000243083	LINC00870	long intergenic non-protein coding RNA 870
482	chr3	72240687	72240699	13	*	966	536	Distal Intergenic	3	72200408	72223490	23083	1	201617	uc003dpd.2	40279	ENSG00000243083	LINC00870	long intergenic non-protein coding RNA 870
483	chr3	72422962	72422974	13	*	975	554	Distal Intergenic	3	72423744	72495774	72031	2	23429	uc003dpe.3	72800	ENSG00000163602	RYBP	RING1 and YY1 binding protein
484	chr3	73394443	73394455	13	*	973	549	Distal Intergenic	3	73431652	73483001	51350	2	23024	uc011bgf.1	88546	ENSG00000121440	PDZRN3	PDZ domain containing ring finger 3
485	chr3	73943142	73943154	13	*	993	632	Distal Intergenic	3	73431652	73674072	242421	2	23024	uc003dpl.1	-269070	ENSG00000121440	PDZRN3	PDZ domain containing ring finger 3
486	chr3	74163974	74163986	13	*	985	594	Distal Intergenic	3	74311722	74570343	258622	2	5067	uc003dpm.1	406357	ENSG00000113805	CNTN3	contactin 3
487	chr3	76822961	76822973	13	*	967	538	Intron (uc021xat.1/6092, intron 1 of 25)	3	77089294	77699114	609821	1	6092	uc003dpy.4	-266321	ENSG00000185008	ROBO2	roundabout guidance receptor 2
488	chr3	78393088	78393100	13	*	993	637	Distal Intergenic	3	78655883	78719690	63808	2	6091	uc011bgl.1	326590	ENSG00000169855	ROBO1	roundabout guidance receptor 1
489	chr3	79055216	79055228	13	*	990	627	Intron (uc003dqb.2/6091, intron 1 of 28)	3	78646388	79068609	422222	2	6091	uc003dqb.2	13381	ENSG00000169855	ROBO1	roundabout guidance receptor 1
490	chr3	79666108	79666120	13	*	979	566	Intron (uc003dqe.2/6091, intron 1 of 30)	3	78646388	79817059	1170672	2	6091	uc003dqe.2	150939	ENSG00000169855	ROBO1	roundabout guidance receptor 1
491	chr3	82001950	82001962	13	*	987	602	Distal Intergenic	3	81538850	81810950	272101	2	2632	uc021xav.1	-191000	ENSG00000114480	GBE1	1,4-alpha-glucan branching enzyme 1
492	chr3	82822543	82822555	13	*	990	627	Distal Intergenic	3	81538850	81810950	272101	2	2632	uc021xav.1	-1011593	ENSG00000114480	GBE1	1,4-alpha-glucan branching enzyme 1
493	chr3	83096593	83096605	13	*	965	532	Distal Intergenic	3	81538850	81810950	272101	2	2632	uc021xav.1	-1285643	ENSG00000114480	GBE1	1,4-alpha-glucan branching enzyme 1
494	chr3	83273339	83273351	13	*	982	579	Distal Intergenic	3	81538850	81810950	272101	2	2632	uc021xav.1	-1462389	ENSG00000114480	GBE1	1,4-alpha-glucan branching enzyme 1
495	chr3	86346657	86346669	13	*	982	579	Distal Intergenic	3	85849137	85877200	28064	2	100874037	uc031saq.1	-469457	ENSG00000241648	CADM2-AS2	CADM2 antisense RNA 2
496	chr3	87946874	87946886	13	*	962	526	Distal Intergenic	3	88031726	88042919	11194	1	3355	uc003dqr.2	-84840	ENSG00000179097	HTR1F	5-hydroxytryptamine receptor 1F
497	chr3	87995055	87995067	13	*	993	637	Distal Intergenic	3	88031726	88042919	11194	1	3355	uc003dqr.2	-36659	ENSG00000179097	HTR1F	5-hydroxytryptamine receptor 1F
498	chr3	88806286	88806298	13	*	969	541	Distal Intergenic	3	89156674	89449495	292822	1	2042	uc003dqx.1	-350376	ENSG00000044524	EPHA3	EPH receptor A3
499	chr3	96650011	96650023	13	*	984	586	Intron (uc031sar.1/285220, intron 2 of 3)	3	96533425	97467786	934362	1	285220	uc010how.1	116586	ENSG00000080224	EPHA6	EPH receptor A6
500	chr3	99549325	99549337	13	*	993	644	Intron (uc003dtk.2/84319, intron 1 of 4)	3	99536678	99897476	360799	1	84319	uc003dtl.3	12647	ENSG00000184220	CMSS1	cms1 ribosomal small subunit homolog
501	chr3	100981865	100981877	13	*	962	526	Intron (uc011bhe.2/50939, intron 8 of 18)	3	100948224	100951835	3612	2	50939	uc010hpj.1	-30030	ENSG00000081148	IMPG2	interphotoreceptor matrix proteoglycan 2
502	chr3	101108513	101108525	13	*	979	566	Intron (uc003dut.3/57337, intron 6 of 23)	3	101043118	101052113	8996	2	57337	uc003dus.3	-56400	ENSG00000138468	SENP7	SUMO specific peptidase 7
503	chr3	101629310	101629322	13	*	961	524	Distal Intergenic	3	101659703	101716770	57068	1	152225	uc003dvr.1	-30381	ENSG00000214407	LINC02085	long intergenic non-protein coding RNA 2085
504	chr3	102451330	102451342	13	*	983	584	Distal Intergenic	3	102153859	102198685	44827	1	131368	uc011bhg.1	297471	ENSG00000170044	ZPLD1	zona pellucida like domain containing 1
505	chr3	103517306	103517318	13	*	965	532	Distal Intergenic	3	103903476	103946105	42630	2	693127	uc021xbz.1	428787	ENSG00000208032	MIR548A3	microRNA 548a-3
506	chr3	104271567	104271579	13	*	969	541	Distal Intergenic	3	103903476	103946105	42630	2	693127	uc021xbz.1	-325462	ENSG00000208032	MIR548A3	microRNA 548a-3
507	chr3	105624875	105624887	13	*	960	523	Distal Intergenic	3	105438891	105588266	149376	2	868	uc011bhj.1	-36609	ENSG00000114423	CBLB	Cbl proto-oncogene B
508	chr3	106501317	106501329	13	*	972	547	Distal Intergenic	3	106555658	106959485	403828	2	100302640	uc003dwf.4	458156	NA	LINC00882	long intergenic non-protein coding RNA 882
509	chr3	106633329	106633341	13	*	996	674	Intron (uc003dwf.4/100302640, intron 6 of 7)	3	106555658	106959485	403828	2	100302640	uc003dwf.4	326144	NA	LINC00882	long intergenic non-protein coding RNA 882
510	chr3	106848579	106848591	13	*	987	604	Intron (uc003dwf.4/100302640, intron 2 of 7)	3	106555658	106959485	403828	2	100302640	uc003dwf.4	110894	NA	LINC00882	long intergenic non-protein coding RNA 882
511	chr3	113968570	113968582	13	*	990	614	Distal Intergenic	3	113953480	113956425	2946	2	7634	uc010hqo.3	-12145	ENSG00000174255	ZNF80	zinc finger protein 80
512	chr3	114725487	114725499	13	*	968	539	Intron (uc003ebm.3/26137, intron 1 of 11)	3	114056947	114790261	733315	2	26137	uc003ebm.3	64762	ENSG00000181722	ZBTB20	zinc finger and BTB domain containing 20
513	chr3	115998154	115998166	13	*	971	544	Intron (uc003ebs.3/4045, intron 1 of 6)	3	115521210	116164385	643176	2	4045	uc003ebs.3	166219	ENSG00000185565	LSAMP	limbic system associated membrane protein
514	chr3	118204348	118204360	13	*	976	559	Distal Intergenic	3	118661923	118667088	5166	1	100506765	uc003eca.4	-457563	ENSG00000239877	IGSF11-AS1	IGSF11 antisense RNA 1
515	chr3	119222846	119222858	13	*	993	632	Exon (uc003ecn.3/51300, exon 4 of 7)	3	119217749	119243125	25377	1	51300	uc003ecp.3	5097	ENSG00000113845	TIMMDC1	translocase of inner mitochondrial membrane domain containing 1
516	chr3	119312988	119313000	13	*	979	570	Distal Intergenic	3	119316695	119348658	31964	1	51365	uc003ecu.3	-3695	ENSG00000144837	PLA1A	phospholipase A1 member A
517	chr3	121846984	121846996	13	*	964	531	Distal Intergenic	3	121796696	121839988	43293	1	942	uc021xcz.1	50288	ENSG00000114013	CD86	CD86 molecule
518	chr3	122209317	122209329	13	*	963	529	Intron (uc011bjr.1/3836, intron 1 of 13)	3	122140748	122215484	74737	2	3836	uc011bjr.1	6155	ENSG00000114030	KPNA1	karyopherin subunit alpha 1
519	chr3	122743434	122743446	13	*	961	523	Intron (uc003efz.2/54437, intron 1 of 22)	3	122628040	122746659	118620	2	54437	uc003efz.2	3213	ENSG00000082684	SEMA5B	semaphorin 5B
520	chr3	122892297	122892309	13	*	966	536	Distal Intergenic	3	122920774	122992982	72209	1	26984	uc003ege.3	-28465	ENSG00000121542	SEC22A	SEC22 homolog A, vesicle trafficking protein
521	chr3	123304324	123304336	13	*	983	584	Promoter	3	123304403	123349666	45264	1	100506826	uc003egk.3	-67	ENSG00000239523	MYLK-AS1	MYLK antisense RNA 1
522	chr3	123567571	123567583	13	*	981	577	Intron (uc003ego.3/4638, intron 2 of 33)	3	123471178	123550330	79153	2	4638	uc003egu.1	-17241	ENSG00000065534	MYLK	myosin light chain kinase
523	chr3	124620404	124620416	13	*	966	536	Distal Intergenic	3	124481795	124606144	124350	2	3693	uc003eho.3	-14260	ENSG00000082781	ITGB5	integrin subunit beta 5
524	chr3	125596582	125596594	13	*	979	570	Distal Intergenic	3	125635444	125648867	13424	1	100125556	uc003eid.4	-38850	ENSG00000171084	FAM86JP	family with sequence similarity 86, member A pseudogene
525	chr3	126486042	126486054	13	*	979	566	Intron (uc010hsj.2/84303, intron 4 of 6)	3	126423063	126679263	256201	1	84303	uc003ejf.2	62979	ENSG00000159685	CHCHD6	coiled-coil-helix-coiled-coil-helix domain containing 6
526	chr3	126941962	126941974	13	*	965	532	Distal Intergenic	3	126745228	126756235	11008	1	5361	uc003ejh.3	196734	ENSG00000114554	PLXNA1	plexin A1
527	chr3	127254324	127254336	13	*	962	526	Exon (uc003ejk.3/uc003ejk.3, exon 2 of 8)	3	127295664	127299280	3617	2	131601	uc031sbr.1	44944	ENSG00000163870	TPRA1	transmembrane protein adipocyte associated 1
528	chr3	127534916	127534928	13	*	972	547	Intron (uc003ejw.4/11343, intron 2 of 7)	3	127407905	127541725	133821	2	11343	uc003ejw.4	6797	ENSG00000074416	MGLL	monoglyceride lipase
529	chr3	128321230	128321242	13	*	981	577	Distal Intergenic	3	128290843	128294929	4087	2	23434	uc003ekq.3	-26301	ENSG00000198685	LINC01565	long intergenic non-protein coding RNA 1565
530	chr3	128335482	128335494	13	*	990	618	Distal Intergenic	3	128338813	128369719	30907	2	6184	uc003ekr.1	34225	ENSG00000163902	RPN1	ribophorin I
531	chr3	129056565	129056577	13	*	981	577	Distal Intergenic	3	129033614	129035120	1507	2	8971	uc003elx.3	-21445	ENSG00000184897	H1-10	H1.10 linker histone
532	chr3	129062002	129062014	13	*	981	577	Distal Intergenic	3	129033614	129035120	1507	2	8971	uc003elx.3	-26882	ENSG00000184897	H1-10	H1.10 linker histone
533	chr3	130521377	130521389	13	*	963	529	Distal Intergenic	3	130569369	130722046	152678	1	27032	uc011blg.2	-47980	ENSG00000017260	ATP2C1	ATPase secretory pathway Ca2+ transporting 1
534	chr3	130939004	130939016	13	*	975	554	Intron (uc003eny.3/79858, intron 14 of 17)	3	130799267	130871415	72149	1	79858	uc010hto.2	139737	ENSG00000114670	NEK11	NIMA related kinase 11
535	chr3	131024817	131024829	13	*	981	574	Intron (uc003eny.3/79858, intron 17 of 17)	3	131080689	131083966	3278	1	152195	uc003eod.3	-55860	ENSG00000246082	NUDT16L2P	nudix hydrolase 16 like 2, pseudogene
536	chr3	131167844	131167856	13	*	978	565	Distal Intergenic	3	131197842	131198077	236	2	677836	uc003eoi.2	30221	NA	SNORA58	small nucleolar RNA, H/ACA box 58
537	chr3	132426753	132426765	13	*	962	526	Intron (uc003epe.2/27031, intron 7 of 26)	3	132399453	132419292	19840	2	27031	uc003epd.2	-7461	ENSG00000113971	NPHP3	nephrocystin 3
538	chr3	133878805	133878817	13	*	963	529	Intron (uc003eqc.1/6259, intron 14 of 15)	3	133875978	133969586	93609	2	6259	uc003eqc.1	90769	ENSG00000163785	RYK	receptor like tyrosine kinase
539	chr3	133989396	133989408	13	*	966	536	Distal Intergenic	3	133875978	133969586	93609	2	6259	uc003eqd.1	-19810	ENSG00000163785	RYK	receptor like tyrosine kinase
540	chr3	135080812	135080824	13	*	973	549	Distal Intergenic	3	134786374	134979307	192934	1	2047	uc003equ.3	294438	ENSG00000154928	EPHB1	EPH receptor B1
541	chr3	135485692	135485704	13	*	963	529	Distal Intergenic	3	135684515	135866752	182238	1	5523	uc003eqv.2	-198811	ENSG00000073711	PPP2R3A	protein phosphatase 2 regulatory subunit B''alpha
542	chr3	136956417	136956429	13	*	987	602	Distal Intergenic	3	136699308	136729926	30619	1	53833	uc010hud.2	257109	ENSG00000174564	IL20RB	interleukin 20 receptor subunit beta
543	chr3	137169099	137169111	13	*	972	547	Distal Intergenic	3	137483134	137485172	2039	1	8403	uc003erm.2	-314023	ENSG00000168875	SOX14	SRY-box transcription factor 14
544	chr3	138544241	138544253	13	*	975	557	Distal Intergenic	3	138371540	138478201	106662	2	5291	uc011bmq.3	-66040	ENSG00000051382	PIK3CB	phosphatidylinositol-4,5-bisphosphate 3-kinase catalytic subunit beta
545	chr3	138635624	138635636	13	*	976	562	Distal Intergenic	3	138663066	138665982	2917	2	668	uc003esw.3	30346	ENSG00000183770	FOXL2	forkhead box L2
546	chr3	138670532	138670544	13	*	996	674	3' UTR	3	138666076	138672830	6755	1	401089	uc003esx.1	4456	ENSG00000206262	FOXL2NB	FOXL2 neighbor
547	chr3	139225984	139225996	13	*	972	547	Distal Intergenic	3	139171726	139195352	23627	2	5948	uc003eth.3	-30632	ENSG00000114113	RBP2	retinol binding protein 2
548	chr3	140127597	140127609	13	*	965	532	Intron (uc003etm.2/64084, intron 4 of 10)	3	140396866	140419992	23127	1	287015	uc003eto.2	-269257	ENSG00000155890	TRIM42	tripartite motif containing 42
549	chr3	140262353	140262365	13	*	978	564	Intron (uc003etm.2/64084, intron 9 of 10)	3	140396866	140419992	23127	1	287015	uc003eto.2	-134501	ENSG00000155890	TRIM42	tripartite motif containing 42
550	chr3	140788667	140788679	13	*	971	544	Intron (uc003ett.3/92369, intron 2 of 2)	3	140784794	140867453	82660	1	92369	uc010hum.3	3873	ENSG00000175093	SPSB4	splA/ryanodine receptor domain and SOCS box containing 4
551	chr3	140936179	140936191	13	*	964	532	Distal Intergenic	3	140950682	141013486	62805	1	92370	uc003etu.3	-14491	ENSG00000155893	PXYLP1	2-phosphoxylose phosphatase 1
552	chr3	141087700	141087712	13	*	964	531	Intron (uc003etw.3/253461, intron 2 of 7)	3	141106489	141168632	62144	1	253461	uc010hun.3	-18777	ENSG00000177311	ZBTB38	zinc finger and BTB domain containing 38
553	chr3	141339248	141339260	13	*	969	541	Distal Intergenic	3	141235170	141305804	70635	1	5922	uc011bnc.1	104078	ENSG00000155903	RASA2	RAS p21 protein activator 2
554	chr3	142333499	142333511	13	*	977	563	Intron (uc010huv.3/5357, intron 1 of 15)	3	142342266	142432505	90240	1	5357	uc003euz.3	-8755	ENSG00000120756	PLS1	plastin 1
555	chr3	142994979	142994991	13	*	966	535	Intron (uc003evn.3/285195, intron 14 of 15)	3	143061088	143065913	4826	1	100885796	uc031sbu.1	-66097	ENSG00000240012	SLC9A9-AS1	SLC9A9 antisense RNA 1
556	chr3	143997135	143997147	13	*	979	571	Distal Intergenic	3	143692167	143711210	19044	1	205428	uc011bnl.2	304968	ENSG00000181744	DIPK2A	divergent protein kinase domain 2A
557	chr3	144500324	144500336	13	*	981	574	Distal Intergenic	3	143692167	143711210	19044	1	205428	uc011bnl.2	808157	ENSG00000181744	DIPK2A	divergent protein kinase domain 2A
558	chr3	146778280	146778292	13	*	993	637	Distal Intergenic	3	147103835	147110217	6383	2	84107	uc021xfc.1	331925	ENSG00000174963	ZIC4	Zic family member 4
559	chr3	149088220	149088232	13	*	993	644	3' UTR	3	149086810	149093499	6690	2	4071	uc003exc.1	5267	ENSG00000169908	TM4SF1	transmembrane 4 L six family member 1
560	chr3	149874376	149874388	13	*	975	554	Distal Intergenic	3	149689066	149691029	1964	1	646903	uc021xfo.1	185310	NA	LOC646903	uncharacterized LOC646903
561	chr3	150565126	150565138	13	*	981	574	Distal Intergenic	3	150570271	150797617	227347	1	116933	uc011bny.1	-5133	NA	CLRN1-AS1	CLRN1 antisense RNA 1
562	chr3	150572500	150572512	13	*	993	637	Intron (uc011bny.1/116933, intron 1 of 4)	3	150570271	150797617	227347	1	116933	uc011bny.1	2229	NA	CLRN1-AS1	CLRN1 antisense RNA 1
563	chr3	154693571	154693583	13	*	973	549	Distal Intergenic	3	154741913	154901518	159606	1	4311	uc010hvr.1	-48330	ENSG00000196549	MME	membrane metalloendopeptidase
564	chr3	155099050	155099062	13	*	966	536	Distal Intergenic	3	155008021	155011489	3469	2	100507537	uc003fah.2	-87561	ENSG00000240045	STRIT1	small transmembrane regulator of ion transport 1
565	chr3	155400178	155400190	13	*	969	541	Intron (uc021xgf.1/23007, intron 1 of 21)	3	155197671	155394105	196435	2	23007	uc021xge.1	-6073	ENSG00000114805	PLCH1	phospholipase C eta 1
566	chr3	156101363	156101375	13	*	982	579	Intron (uc003far.2/7881, intron 1 of 13)	3	156158946	156164694	5749	2	100874084	uc031scd.1	63319	ENSG00000242370	KCNAB1-AS1	KCNAB1 antisense RNA 1
567	chr3	156844280	156844292	13	*	981	574	Distal Intergenic	3	156799456	156840791	41336	2	339894	uc003fbc.3	-3489	ENSG00000243629	LINC00880	long intergenic non-protein coding RNA 880
568	chr3	157454454	157454466	13	*	978	564	Distal Intergenic	3	157261133	157319021	57889	1	152078	uc010hvv.3	193321	ENSG00000174899	SLC66A1L	solute carrier family 66 member 1 like
569	chr3	157552576	157552588	13	*	968	539	Distal Intergenic	3	157813800	157823952	10153	2	6474	uc003fbr.3	271364	ENSG00000168779	SHOX2	short stature homeobox 2
570	chr3	157632542	157632554	13	*	973	549	Distal Intergenic	3	157813800	157823952	10153	2	6474	uc003fbr.3	191398	ENSG00000168779	SHOX2	short stature homeobox 2
571	chr3	158671417	158671429	13	*	966	536	Distal Intergenic	3	158787041	159615155	828115	1	100505385	uc003fcq.2	-115612	ENSG00000283154	IQCJ-SCHIP1	IQCJ-SCHIP1 readthrough
572	chr3	158870730	158870742	13	*	967	538	Intron (uc003fco.3/654502, intron 1 of 3)	3	158787041	158984096	197056	1	654502	uc010hvy.2	83689	ENSG00000214216	IQCJ	IQ motif containing J
573	chr3	159268597	159268609	13	*	990	618	Intron (uc003fcq.2/100505385, intron 4 of 10)	3	159481930	159612500	130571	1	100505385	uc010hvz.1	-213321	ENSG00000283154	IQCJ-SCHIP1	IQCJ-SCHIP1 readthrough
574	chr3	159605601	159605613	13	*	966	536	Exon (uc003fcq.2/100505385, exon 8 of 11)	3	159557650	159615155	57506	1	29970	uc003fcu.2	47951	ENSG00000151967	SCHIP1	schwannomin interacting protein 1
575	chr3	159649374	159649386	13	*	987	602	Intron (uc003fcw.1/uc003fcw.1, intron 9 of 9)	3	159706623	159713806	7184	1	3592	uc003fcx.3	-57237	ENSG00000168811	IL12A	interleukin 12A
576	chr3	159788201	159788213	13	*	996	674	Intron (uc003fcw.1/uc003fcw.1, intron 3 of 9)	3	159706623	159713806	7184	1	3592	uc003fcx.3	81578	ENSG00000168811	IL12A	interleukin 12A
577	chr3	159830205	159830217	13	*	966	536	Intron (uc003fcw.1/uc003fcw.1, intron 3 of 9)	3	159943423	159946000	2578	1	401097	uc021xgp.1	-113206	ENSG00000180044	C3orf80	chromosome 3 open reading frame 80
578	chr3	162144874	162144886	13	*	961	523	Distal Intergenic	3	162895031	163021089	126059	2	647107	uc003feh.3	876203	ENSG00000241369	LINC01192	long intergenic non-protein coding RNA 1192
579	chr3	163396632	163396644	13	*	986	599	Distal Intergenic	3	162895031	163021089	126059	2	647107	uc003feh.3	-375543	ENSG00000241369	LINC01192	long intergenic non-protein coding RNA 1192
580	chr3	166577783	166577795	13	*	984	586	Distal Intergenic	3	166958077	167098085	140009	2	79740	uc003fep.3	520290	ENSG00000169064	ZBBX	zinc finger B-box domain containing
581	chr3	167221172	167221184	13	*	993	637	Intron (uc003feu.1/151790, intron 11 of 12)	3	167159577	167191920	32344	2	5276	uc003fet.2	-29252	ENSG00000114204	SERPINI2	serpin family I member 2
582	chr3	167427769	167427781	13	*	963	529	Intron (uc003fex.3/11235, intron 3 of 8)	3	167401695	167452594	50900	2	11235	uc003fex.3	24813	ENSG00000114209	PDCD10	programmed cell death 10
583	chr3	169027906	169027918	13	*	981	577	Intron (uc003ffl.2/2122, intron 1 of 14)	3	168801287	169099312	298026	2	2122	uc003ffl.2	71394	ENSG00000085276	MECOM	MDS1 and EVI1 complex locus
584	chr3	170628805	170628817	13	*	972	547	Distal Intergenic	3	170606204	170626426	20223	2	56648	uc003fhd.3	-2379	ENSG00000163577	EIF5A2	eukaryotic translation initiation factor 5A2
585	chr3	170952470	170952482	13	*	970	543	Intron (uc003fhh.2/23043, intron 2 of 32)	3	170824453	170824548	96	2	693154	uc021xhh.1	-127922	ENSG00000207963	MIR569	microRNA 569
586	chr3	173772706	173772718	13	*	979	566	Intron (uc003fio.1/22871, intron 4 of 6)	3	173322069	174001116	679048	1	22871	uc021xhm.1	450637	ENSG00000169760	NLGN1	neuroligin 1
587	chr3	173881914	173881926	13	*	981	574	Intron (uc003fio.1/22871, intron 4 of 6)	3	173322069	174001116	679048	1	22871	uc021xhm.1	559845	ENSG00000169760	NLGN1	neuroligin 1
588	chr3	174942179	174942191	13	*	981	577	Intron (uc003fit.3/254827, intron 2 of 13)	3	174974200	175205437	231238	1	254827	uc010hwz.1	-32009	ENSG00000177694	NAALADL2	N-acetylated alpha-linked acidic dipeptidase like 2
589	chr3	174942198	174942210	13	*	961	525	Intron (uc003fit.3/254827, intron 2 of 13)	3	174974200	175205437	231238	1	254827	uc010hwz.1	-31990	ENSG00000177694	NAALADL2	N-acetylated alpha-linked acidic dipeptidase like 2
590	chr3	178246629	178246641	13	*	985	594	Intron (uc031scj.1/10242, intron 1 of 4)	3	178254224	178562217	307994	1	10242	uc003fjd.3	-7583	ENSG00000197584	KCNMB2	potassium calcium-activated channel subfamily M regulatory beta subunit 2
591	chr3	179124820	179124832	13	*	963	529	Intron (uc003fju.4/59345, intron 4 of 4)	3	179113876	179134344	20469	2	59345	uc003fju.4	9512	ENSG00000114450	GNB4	G protein subunit beta 4
592	chr3	179811957	179811969	13	*	963	529	Distal Intergenic	3	179512747	179754841	242095	2	51555	uc011bqh.2	-57116	ENSG00000114757	PEX5L	peroxisomal biogenesis factor 5 like
593	chr3	180177486	180177498	13	*	990	618	Distal Intergenic	3	180319918	180328918	9001	1	151613	uc003fkk.3	-142420	ENSG00000163728	TTC14	tetratricopeptide repeat domain 14
594	chr3	181523444	181523456	13	*	985	594	Distal Intergenic	3	181429712	181432223	2512	1	6657	uc003fkx.3	93732	ENSG00000181449	SOX2	SRY-box transcription factor 2
595	chr3	182181529	182181541	13	*	985	594	Intron (uc021xib.2/401103, intron 2 of 3)	3	182164758	182204150	39393	2	401103	uc021xib.2	22609	ENSG00000241098	LINC01994	long intergenic non-protein coding RNA 1994
596	chr3	182255269	182255281	13	*	980	573	Distal Intergenic	3	182164758	182204150	39393	2	401103	uc021xib.2	-51119	ENSG00000241098	LINC01994	long intergenic non-protein coding RNA 1994
597	chr3	183374960	183374972	13	*	966	536	Intron (uc003flv.3/54800, intron 3 of 7)	3	183368084	183390795	22712	1	54800	uc003flx.3	6876	ENSG00000114796	KLHL24	kelch like family member 24
598	chr3	184319888	184319900	13	*	966	536	Distal Intergenic	3	184279587	184300196	20610	1	2049	uc003foz.3	40301	ENSG00000182580	EPHB3	EPH receptor B3
599	chr3	185655209	185655221	13	*	985	597	Promoter	3	185632358	185655208	22851	2	6434	uc003fpu.3	-1	ENSG00000136527	TRA2B	transformer 2 beta homolog
600	chr3	186515173	186515185	13	*	996	674	Intron (uc003fqz.3/5984, intron 4 of 10)	3	186507682	186524290	16609	2	5984	uc003fqz.3	9105	ENSG00000163918	RFC4	replication factor C subunit 4
601	chr3	188068693	188068705	13	*	966	536	Intron (uc011bsg.2/4026, intron 1 of 9)	3	188059444	188430630	371187	1	4026	uc003frt.3	9249	ENSG00000145012	LPP	LIM domain containing preferred translocation partner in lipoma
602	chr3	188659031	188659043	13	*	964	531	Distal Intergenic	3	188665003	189041271	376269	1	285386	uc003frv.2	-5960	ENSG00000188001	TPRG1	tumor protein p63 regulated 1
603	chr3	188824904	188824916	13	*	968	539	Intron (uc003frv.2/285386, intron 4 of 10)	3	188889763	189041271	151509	1	285386	uc003frw.2	-64847	ENSG00000188001	TPRG1	tumor protein p63 regulated 1
604	chr3	188852997	188853009	13	*	966	536	Intron (uc003frv.2/285386, intron 6 of 10)	3	188889763	189041271	151509	1	285386	uc003frw.2	-36754	ENSG00000188001	TPRG1	tumor protein p63 regulated 1
605	chr3	189446479	189446491	13	*	986	599	Intron (uc003frx.2/8626, intron 1 of 10)	3	189507449	189591364	83916	1	8626	uc003fsa.2	-60958	ENSG00000073282	TP63	tumor protein p63
606	chr3	189764310	189764322	13	*	969	540	Intron (uc011bsk.2/55214, intron 1 of 14)	3	189674517	189838908	164392	2	55214	uc011bsk.2	74586	ENSG00000090530	P3H2	prolyl 3-hydroxylase 2
607	chr3	191377040	191377052	13	*	993	637	Distal Intergenic	3	191178952	191179245	294	1	152138	uc011bso.2	198088	ENSG00000253548	PYDC2	pyrin domain containing 2
608	chr3	192194453	192194465	13	*	985	594	Intron (uc003fsy.3/2257, intron 2 of 5)	3	191857182	192126838	269657	2	2257	uc003fsx.3	-67615	ENSG00000114279	FGF12	fibroblast growth factor 12
609	chr3	192860983	192860995	13	*	987	602	Distal Intergenic	3	192958917	192988644	29728	1	57110	uc003fta.4	-97922	ENSG00000127252	PLAAT1	phospholipase A and acyltransferase 1
610	chr3	193091688	193091700	13	*	973	549	Intron (uc011bsq.2/344905, intron 1 of 29)	3	192992831	193096514	103684	2	344905	uc011bsq.2	4814	ENSG00000187527	ATP13A5	ATPase 13A5
611	chr3	193296738	193296750	13	*	963	528	Distal Intergenic	3	193310933	193415600	104668	1	4976	uc003ftg.3	-14183	ENSG00000198836	OPA1	OPA1 mitochondrial dynamin like GTPase
612	chr3	194401969	194401981	13	*	987	602	Distal Intergenic	3	194406622	194409766	3145	1	131583	uc003fuj.3	-4641	ENSG00000185112	FAM43A	family with sequence similarity 43 member A
613	chr3	194767377	194767389	13	*	966	536	Distal Intergenic	3	194789013	194842924	53912	2	152002	uc003fuk.3	75535	ENSG00000173950	XXYLT1	xyloside xylosyltransferase 1
614	chr3	195870732	195870744	13	*	984	588	Intron (uc011bts.2/401109, intron 1 of 2)	3	195869626	195887761	18136	1	401109	uc011btt.2	1106	ENSG00000224652	LINC00885	long intergenic non-protein coding RNA 885
615	chr3	196351094	196351106	13	*	996	674	Distal Intergenic	3	196366656	196388874	22219	1	375387	uc003fwv.3	-15550	ENSG00000174004	NRROS	negative regulator of reactive oxygen species
616	chr3	196666935	196666947	13	*	990	614	Intron (uc003fxb.1/22916, intron 1 of 3)	3	196662273	196669248	6976	2	22916	uc003fxb.1	2301	ENSG00000114503	NCBP2	nuclear cap binding protein subunit 2
617	chr3	197707988	197708000	13	*	996	674	Intron (uc003fyt.3/89782, intron 6 of 16)	3	197687071	197770591	83521	1	89782	uc011buo.2	20917	ENSG00000185621	LMLN	leishmanolysin like peptidase
618	chr9	265648	265660	13	*	981	574	Intron (uc011lls.1/81704, intron 1 of 13)	9	273048	312941	39894	1	81704	uc010mgt.3	-7388	ENSG00000107099	DOCK8	dedicator of cytokinesis 8
619	chr9	634921	634933	13	*	973	549	Intron (uc003zgl.2/23189, intron 5 of 15)	9	684194	713464	29271	1	23189	uc003zgq.2	-49261	ENSG00000107104	KANK1	KN motif and ankyrin repeat domains 1
620	chr9	793519	793531	13	*	966	536	Distal Intergenic	9	841690	894985	53296	1	1761	uc003zgu.1	-48159	ENSG00000137090	DMRT1	doublesex and mab-3 related transcription factor 1
621	chr9	843368	843380	13	*	976	562	Intron (uc003zgu.1/1761, intron 1 of 2)	9	841690	969090	127401	1	1761	uc003zgv.3	1678	ENSG00000137090	DMRT1	doublesex and mab-3 related transcription factor 1
622	chr9	1673222	1673234	13	*	965	532	Distal Intergenic	9	2015342	2193623	178282	1	6595	uc003zhc.3	-342108	ENSG00000080503	SMARCA2	SWI/SNF related, matrix associated, actin dependent regulator of chromatin, subfamily a, member 2
623	chr9	2059940	2059952	13	*	976	562	Intron (uc003zhc.3/6595, intron 8 of 33)	9	2015342	2193623	178282	1	6595	uc010mha.3	44598	ENSG00000080503	SMARCA2	SWI/SNF related, matrix associated, actin dependent regulator of chromatin, subfamily a, member 2
624	chr9	2616661	2616673	13	*	966	536	Intron (uc003zhh.1/401491, intron 1 of 10)	9	2422702	2621413	198712	2	401491	uc003zhh.1	4740	ENSG00000236404	VLDLR-AS1	VLDLR antisense RNA 1
625	chr9	3795627	3795639	13	*	983	584	Distal Intergenic	9	3898646	3901248	2603	1	84850	uc003zia.3	-103007	ENSG00000237009	GLIS3-AS1	GLIS3 antisense RNA 1
626	chr9	5919828	5919840	13	*	987	602	Exon (uc010mht.3/158358, exon 4 of 4)	9	5890909	5909822	18914	1	2315	uc003zjo.1	28919	ENSG00000120215	MLANA	melan-A
627	chr9	7058193	7058205	13	*	973	549	Intron (uc010mhu.2/23081, intron 17 of 17)	9	6925501	7175648	250148	1	23081	uc011lml.2	132692	ENSG00000107077	KDM4C	lysine demethylase 4C
628	chr9	7369376	7369388	13	*	985	594	Distal Intergenic	9	7796491	7799767	3277	2	90871	uc022bdi.1	430379	ENSG00000137038	DMAC1	distal membrane arm assembly component 1
629	chr9	8070106	8070118	13	*	975	557	Distal Intergenic	9	7796491	7799799	3309	2	90871	uc003zkj.3	-270307	ENSG00000137038	DMAC1	distal membrane arm assembly component 1
630	chr9	9220791	9220803	13	*	978	565	Intron (uc003zkk.3/5789, intron 9 of 45)	9	8314246	8733946	419701	2	5789	uc022bdj.1	-486845	ENSG00000153707	PTPRD	protein tyrosine phosphatase receptor type D
631	chr9	10167688	10167700	13	*	975	557	Intron (uc003zkk.3/5789, intron 3 of 45)	9	8314246	10612723	2298478	2	5789	uc003zkk.3	445023	ENSG00000153707	PTPRD	protein tyrosine phosphatase receptor type D
632	chr9	10990031	10990043	13	*	976	562	Distal Intergenic	9	8528152	10612723	2084572	2	5789	uc003zkt.1	-377308	ENSG00000153707	PTPRD	protein tyrosine phosphatase receptor type D
633	chr9	11148463	11148475	13	*	982	579	Distal Intergenic	9	8528152	10612723	2084572	2	5789	uc003zkt.1	-535740	ENSG00000153707	PTPRD	protein tyrosine phosphatase receptor type D
634	chr9	11244508	11244520	13	*	981	574	Distal Intergenic	9	8528152	10612723	2084572	2	5789	uc003zkt.1	-631785	ENSG00000153707	PTPRD	protein tyrosine phosphatase receptor type D
635	chr9	11998431	11998443	13	*	965	532	Distal Intergenic	9	12693386	12710266	16881	1	7306	uc003zkv.4	-694943	ENSG00000107165	TYRP1	tyrosinase related protein 1
636	chr9	12872554	12872566	13	*	985	594	Distal Intergenic	9	12775012	12823059	48048	1	286343	uc003zkw.3	97542	ENSG00000153714	LURAP1L	leucine rich adaptor protein 1 like
637	chr9	13184519	13184531	13	*	972	547	Intron (uc003zlb.4/8777, intron 18 of 45)	9	13105703	13175891	70189	2	8777	uc003zkz.4	-8628	ENSG00000107186	MPDZ	multiple PDZ domain crumbs cell polarity complex component
638	chr9	14007241	14007253	13	*	969	541	Distal Intergenic	9	13927970	13945606	17637	1	100113404	uc022bdn.1	79271	ENSG00000205636	LINC00583	long intergenic non-protein coding RNA 583
639	chr9	14553483	14553495	13	*	987	604	Distal Intergenic	9	14555481	14693480	138000	2	340481	uc003zlg.2	139985	ENSG00000175893	ZDHHC21	zinc finger DHHC-type palmitoyltransferase 21
640	chr9	14742333	14742345	13	*	996	674	Intron (uc003zlk.3/158326, intron 9 of 10)	9	14719732	14722715	2984	2	9350	uc003zlj.3	-19618	ENSG00000147869	CER1	cerberus 1, DAN family BMP antagonist
641	chr9	15743451	15743463	13	*	973	549	Intron (uc010mih.1/203238, intron 16 of 16)	9	15744271	15876081	131811	1	203238	uc003zmf.1	-808	ENSG00000164989	CCDC171	coiled-coil domain containing 171
642	chr9	16237408	16237420	13	*	967	539	Intron (uc031tcu.1/100129385, intron 1 of 3)	9	16203933	16253105	49173	2	100129385	uc031tcu.1	15685	ENSG00000205549	C9orf92	chromosome 9 open reading frame 92
643	chr9	16281852	16281864	13	*	975	554	Distal Intergenic	9	16203933	16276311	72379	2	100129385	uc031tcv.1	-5541	ENSG00000205549	C9orf92	chromosome 9 open reading frame 92
644	chr9	16286795	16286807	13	*	979	566	Distal Intergenic	9	16203933	16276311	72379	2	100129385	uc031tcv.1	-10484	ENSG00000205549	C9orf92	chromosome 9 open reading frame 92
645	chr9	16754857	16754869	13	*	961	523	Intron (uc003zml.3/54796, intron 1 of 6)	9	16435553	16728163	292611	2	54796	uc003zmo.1	-26694	ENSG00000173068	BNC2	basonuclin 2
646	chr9	18333114	18333126	13	*	987	602	Distal Intergenic	9	18474079	18681481	207403	1	92949	uc003znb.3	-140953	ENSG00000178031	ADAMTSL1	ADAMTS like 1
647	chr9	18909531	18909543	13	*	962	526	3' UTR	9	18905489	18909659	4171	1	92949	uc003zng.1	4042	ENSG00000178031	ADAMTSL1	ADAMTS like 1
648	chr9	21476909	21476921	13	*	967	539	Exon (uc003zpe.2/554202, exon 3 of 4)	9	21480839	21482312	1474	2	338376	uc003zpg.3	5391	ENSG00000184995	IFNE	interferon epsilon
649	chr9	21727603	21727615	13	*	990	614	Distal Intergenic	9	21802635	21865969	63335	1	4507	uc003zph.3	-75020	ENSG00000099810	MTAP	methylthioadenosine phosphorylase
650	chr9	21978069	21978081	13	*	971	544	Intron (uc003zpi.1/4507, intron 4 of 4)	9	21967751	21975132	7382	2	1029	uc010miu.3	-2937	ENSG00000147889	CDKN2A	cyclin dependent kinase inhibitor 2A
651	chr9	22376482	22376494	13	*	973	549	Distal Intergenic	9	22446840	22452472	5633	1	63951	uc003zpp.1	-70346	ENSG00000176399	DMRTA1	DMRT like family A1
652	chr9	22741671	22741683	13	*	990	614	Intron (uc003zpq.1/441389, intron 4 of 5)	9	22646199	22824212	178014	1	441389	uc003zpq.1	95472	ENSG00000234840	LINC01239	long intergenic non-protein coding RNA 1239
653	chr9	22820000	22820012	13	*	962	526	Intron (uc003zpq.1/441389, intron 4 of 5)	9	22646199	22824212	178014	1	441389	uc003zpq.1	173801	ENSG00000234840	LINC01239	long intergenic non-protein coding RNA 1239
654	chr9	29900728	29900740	13	*	971	544	Distal Intergenic	9	30388933	30408452	19520	2	401497	uc031tdk.1	507712	NA	LINC01242	long intergenic non-protein coding RNA 1242
655	chr9	32639775	32639787	13	*	974	553	Intron (uc003zrh.1/uc003zrh.1, intron 1 of 1)	9	32629452	32635667	6216	2	138474	uc003zrg.1	-4108	ENSG00000122728	TAF1L	TATA-box binding protein associated factor 1 like
656	chr9	34415411	34415423	13	*	962	527	Intron (uc003zuj.3/203259, intron 1 of 5)	9	34379017	34397849	18833	2	84688	uc003zuh.1	-17562	ENSG00000164972	C9orf24	chromosome 9 open reading frame 24
657	chr9	35103359	35103371	13	*	963	529	Promoter	9	35099889	35103154	3266	2	30968	uc011lou.2	-205	ENSG00000165283	STOML2	stomatin like 2
658	chr9	37343379	37343391	13	*	965	534	Intron (uc003zzq.3/84186, intron 6 of 8)	9	37422681	37429051	6371	1	9380	uc010mlu.4	-79290	ENSG00000137106	GRHPR	glyoxylate and hydroxypyruvate reductase
659	chr9	38150473	38150485	13	*	979	566	Distal Intergenic	9	37915895	38069210	153316	2	6461	uc004aax.3	-81263	ENSG00000107338	SHB	SH2 domain containing adaptor protein B
660	chr9	38200561	38200573	13	*	987	604	Distal Intergenic	9	37915895	38069210	153316	2	6461	uc004aax.3	-131351	ENSG00000107338	SHB	SH2 domain containing adaptor protein B
661	chr9	42573053	42573065	13	*	978	564	Distal Intergenic	9	42468589	42474238	5650	1	100133036	uc004ach.3	104464	ENSG00000223839	FAM95B1	family with sequence similarity 95 member B1
662	chr9	42928844	42928856	13	*	978	564	Distal Intergenic	9	42844370	42859085	14716	2	286297	uc031tdv.1	-69759	NA	LOC286297	methylenetetrahydrofolate dehydrogenase (NADP+ dependent) 1 like pseudogene
663	chr9	44015904	44015916	13	*	981	577	Distal Intergenic	9	43905604	43922473	16870	1	728577	uc004adb.3	110300	ENSG00000154529	CNTNAP3B	contactin associated protein family member 3B
664	chr9	45678078	45678090	13	*	982	579	Distal Intergenic	9	45727029	45728283	1255	1	548321	uc004adn.4	-48939	NA	NA	NA
665	chr9	46064253	46064265	13	*	982	579	Distal Intergenic	9	45727029	45728283	1255	1	548321	uc004adn.4	337224	NA	NA	NA
666	chr9	66264398	66264410	13	*	978	564	Distal Intergenic	9	66496470	66503027	6558	1	442421	uc004aed.1	-232060	ENSG00000275450	PTGER4P2-CDK2AP2P2	PTGER4P2-CDK2AP2P2 readthrough, transcribed pseudogene
667	chr9	66321195	66321207	13	*	967	539	Distal Intergenic	9	66496470	66503027	6558	1	442421	uc004aed.1	-175263	ENSG00000275450	PTGER4P2-CDK2AP2P2	PTGER4P2-CDK2AP2P2 readthrough, transcribed pseudogene
668	chr9	66363341	66363353	13	*	981	577	Distal Intergenic	9	66496470	66503027	6558	1	442421	uc004aed.1	-133117	ENSG00000275450	PTGER4P2-CDK2AP2P2	PTGER4P2-CDK2AP2P2 readthrough, transcribed pseudogene
669	chr9	67218522	67218534	13	*	978	564	Distal Intergenic	9	67254267	67281904	27638	2	375719	uc004aem.1	63370	NA	AQP7P1	aquaporin 7 pseudogene 1
670	chr9	67843136	67843148	13	*	982	579	Distal Intergenic	9	67792929	67794189	1261	2	100133121	uc004aet.4	-48947	NA	FAM27B	family with sequence similarity 27 member B
671	chr9	71147557	71147569	13	*	963	529	Distal Intergenic	9	71151498	71155783	4286	2	169693	uc004agt.3	8214	ENSG00000181778	TMEM252	transmembrane protein 252
672	chr9	71259038	71259050	13	*	984	586	Distal Intergenic	9	71320330	71624092	303763	1	8395	uc004agu.4	-61280	ENSG00000107242	PIP5K1B	phosphatidylinositol-4-phosphate 5-kinase type 1 beta
673	chr9	72574230	72574242	13	*	962	526	Distal Intergenic	9	72658497	72841888	183392	1	256691	uc004ahm.2	-84255	ENSG00000165072	MAMDC2	MAM domain containing 2
674	chr9	73448741	73448753	13	*	979	566	Intron (uc004ahu.3/80036, intron 2 of 21)	9	73149966	73461507	311542	2	80036	uc004ahu.3	12754	ENSG00000083067	TRPM3	transient receptor potential cation channel subfamily M member 3
675	chr9	74039201	74039213	13	*	971	545	Intron (uc004aii.3/80036, intron 1 of 5)	9	73439360	74061820	622461	2	80036	uc004aii.3	22607	ENSG00000083067	TRPM3	transient receptor potential cation channel subfamily M member 3
676	chr9	76952217	76952229	13	*	975	554	Distal Intergenic	9	77112252	77302117	189866	1	6096	uc004ajh.3	-160023	ENSG00000198963	RORB	RAR related orphan receptor B
677	chr9	77308462	77308474	13	*	962	526	Distal Intergenic	9	77230467	77302117	71651	1	6096	uc004aji.3	77995	ENSG00000198963	RORB	RAR related orphan receptor B
678	chr9	77876601	77876613	13	*	996	674	Distal Intergenic	9	77703501	77762114	58614	1	26578	uc004ajx.4	173100	ENSG00000134996	OSTF1	osteoclast stimulating factor 1
679	chr9	77888178	77888190	13	*	975	554	Distal Intergenic	9	77703501	77762114	58614	1	26578	uc004ajx.4	184677	ENSG00000134996	OSTF1	osteoclast stimulating factor 1
680	chr9	78415511	78415523	13	*	982	579	Distal Intergenic	9	78118512	78338744	220233	2	100302287	uc022bie.1	-76767	ENSG00000221698	MIR548H3	microRNA 548h-3
681	chr9	78861806	78861818	13	*	993	637	Intron (uc004akc.2/5125, intron 24 of 36)	9	78796314	78808346	12033	1	5125	uc004akb.3	65492	ENSG00000099139	PCSK5	proprotein convertase subtilisin/kexin type 5
682	chr9	79581929	79581941	13	*	985	594	Distal Intergenic	9	79634571	79635869	1299	1	442425	uc004ako.1	-52630	ENSG00000204612	FOXB2	forkhead box B2
683	chr9	79643633	79643645	13	*	979	570	Distal Intergenic	9	79634571	79635869	1299	1	442425	uc004ako.1	9062	ENSG00000204612	FOXB2	forkhead box B2
684	chr9	81660063	81660075	13	*	961	523	Distal Intergenic	9	82186878	82341656	154779	1	7091	uc004alc.3	-526803	ENSG00000106829	TLE4	TLE family member 4, transcriptional corepressor
685	chr9	83481226	83481238	13	*	984	586	Distal Intergenic	9	84198598	84303596	104999	2	7088	uc004aly.3	822358	ENSG00000196781	TLE1	TLE family member 1, transcriptional corepressor
686	chr9	84373554	84373566	13	*	981	577	Intron (uc004amd.3/uc004amd.3, intron 3 of 3)	9	84226684	84303596	76913	2	7088	uc011lss.1	-69958	ENSG00000196781	TLE1	TLE family member 1, transcriptional corepressor
687	chr9	84944635	84944647	13	*	962	526	Distal Intergenic	9	84603687	84610171	6485	1	389763	uc004amn.3	340948	ENSG00000214929	SPATA31D1	SPATA31 subfamily D member 1
688	chr9	85427178	85427190	13	*	981	574	Distal Intergenic	9	85594500	85678043	83544	2	158158	uc004amo.2	250853	ENSG00000165105	RASEF	RAS and EF-hand domain containing
689	chr9	86205732	86205744	13	*	963	529	Distal Intergenic	9	86237964	86259045	21082	1	414328	uc004amt.2	-32220	ENSG00000148057	IDNK	IDNK gluconokinase
690	chr9	87571118	87571130	13	*	961	524	3' UTR	9	87366894	87492813	125920	1	4915	uc004aoc.3	204224	ENSG00000148053	NTRK2	neurotrophic receptor tyrosine kinase 2
691	chr9	87882501	87882513	13	*	966	536	Distal Intergenic	9	88161454	88258258	96805	2	23287	uc004aod.4	375745	ENSG00000135049	AGTPBP1	ATP/GTP binding carboxypeptidase 1
692	chr9	89680526	89680538	13	*	983	584	Distal Intergenic	9	89698801	89700140	1340	2	494127	uc022bjd.1	19602	NA	NFYCP2	NFYC pseudogene 2
693	chr9	89941110	89941122	13	*	975	554	Distal Intergenic	9	90112658	90323549	210892	1	1612	uc004apc.3	-171536	ENSG00000196730	DAPK1	death associated protein kinase 1
694	chr9	92524818	92524830	13	*	973	550	Distal Intergenic	9	92785723	92785817	95	2	100422963	uc022bjp.1	260987	ENSG00000263967	MIR4290	microRNA 4290
695	chr9	92826128	92826140	13	*	993	632	Distal Intergenic	9	92782936	92803781	20846	2	286370	uc022bjo.1	-22347	ENSG00000227555	MIR4290HG	MIR4290 host gene
696	chr9	93037456	93037468	13	*	984	586	Distal Intergenic	9	92782936	92803781	20846	2	286370	uc022bjo.1	-233675	ENSG00000227555	MIR4290HG	MIR4290 host gene
697	chr9	93693590	93693602	13	*	985	594	Distal Intergenic	9	93606140	93660842	54703	1	6850	uc011ltt.2	87450	ENSG00000165025	SYK	spleen associated tyrosine kinase
698	chr9	94081901	94081913	13	*	976	559	Intron (uc004arf.4/549, intron 4 of 9)	9	93976097	94124206	148110	2	549	uc004arf.4	42293	ENSG00000148090	AUH	AU RNA binding methylglutaconyl-CoA hydratase
699	chr9	94249570	94249582	13	*	985	594	Distal Intergenic	9	94171327	94186144	14818	2	4783	uc004arh.3	-63426	ENSG00000165030	NFIL3	nuclear factor, interleukin 3 regulated
700	chr9	96738914	96738926	13	*	967	538	Distal Intergenic	9	96713909	96717608	3700	2	56033	uc010mrh.3	-21306	ENSG00000131668	BARX1	BARX homeobox 1
701	chr9	98834140	98834152	13	*	975	554	Intron (uc004avy.4/158435, intron 1 of 8)	9	98828121	98864194	36074	1	158435	uc004avy.4	6019	NA	LOC158435	uncharacterized LOC158435
702	chr9	98887777	98887789	13	*	967	538	Distal Intergenic	9	98868943	98878693	9751	2	158434	uc031teo.1	-9084	ENSG00000275465	LOC158434	uncharacterized LOC158434
703	chr9	99865450	99865462	13	*	996	674	Distal Intergenic	9	99837953	99844227	6275	2	340508	uc004awv.3	-21223	ENSG00000228376	GAS2L1P2	growth arrest specific 2 like 1 pseudogene 2
704	chr9	100062480	100062492	13	*	962	527	Intron (uc004axe.2/57653, intron 14 of 48)	9	100069603	100105925	36323	1	100499483	uc004axf.3	-7111	ENSG00000197816	CCDC180	coiled-coil domain containing 180
705	chr9	100126354	100126366	13	*	979	566	Exon (uc004axe.2/57653, exon 41 of 49)	9	100153119	100158973	5855	2	286359	uc010msn.3	32607	NA	LOC286359	uncharacterized LOC286359
706	chr9	100778422	100778434	13	*	960	522	Downstream (<=300bp)	9	100745489	100778224	32736	1	10541	uc004aya.3	32933	ENSG00000136938	ANP32B	acidic nuclear phosphoprotein 32 family member B
707	chr9	101488447	101488459	13	*	962	526	Distal Intergenic	9	101050364	101471479	421116	2	9568	uc004ays.3	-16968	ENSG00000136928	GABBR2	gamma-aminobutyric acid type B receptor subunit 2
708	chr9	101728973	101728985	13	*	981	577	Intron (uc004azb.2/1306, intron 2 of 41)	9	101705995	101833074	127080	1	1306	uc004azb.2	22978	ENSG00000204291	COL15A1	collagen type XV alpha 1 chain
709	chr9	101975130	101975142	13	*	987	602	Distal Intergenic	9	101978707	101984246	5540	2	85365	uc004azf.3	9104	ENSG00000119523	ALG2	ALG2 alpha-1,3/1,6-mannosyltransferase
710	chr9	102106350	102106362	13	*	976	559	Distal Intergenic	9	102117622	102128798	11177	2	100996569	uc004azi.1	22436	ENSG00000271086	NAMA	non-protein coding RNA, associated with MAP kinase pathway and growth arrest
711	chr9	102303972	102303984	13	*	982	579	Distal Intergenic	9	102128681	102137539	8859	2	100996569	uc004baa.2	-166433	ENSG00000271086	NAMA	non-protein coding RNA, associated with MAP kinase pathway and growth arrest
712	chr9	103870894	103870906	13	*	964	532	Intron (uc004bbb.3/54886, intron 1 of 7)	9	103947317	104087417	140101	1	54886	uc004bbc.3	-76411	ENSG00000148123	PLPPR1	phospholipid phosphatase related 1
713	chr9	106093566	106093578	13	*	963	529	Distal Intergenic	9	105757593	105780770	23178	1	1539	uc004bbs.2	335973	ENSG00000155833	CYLC2	cylicin 2
714	chr9	107312762	107312774	13	*	975	554	Distal Intergenic	9	107298051	107299094	1044	2	138803	uc004bcb.1	-13668	ENSG00000204246	OR13C3	olfactory receptor family 13 subfamily C member 3
715	chr9	108504674	108504686	13	*	987	602	Intron (uc004bcu.2/55151, intron 4 of 5)	9	108456806	108538892	82087	1	55151	uc010mtn.2	47868	ENSG00000095209	TMEM38B	transmembrane protein 38B
716	chr9	109985349	109985361	13	*	973	549	Distal Intergenic	9	110045517	110087594	42078	1	5887	uc011lwa.2	-60156	ENSG00000119318	RAD23B	RAD23 homolog B, nucleotide excision repair protein
717	chr9	110323077	110323089	13	*	964	531	Distal Intergenic	9	110247133	110252047	4915	2	9314	uc031tes.1	-71030	ENSG00000136826	KLF4	Kruppel like factor 4
718	chr9	110443036	110443048	13	*	969	541	Distal Intergenic	9	110247133	110252047	4915	2	9314	uc031tes.1	-190989	ENSG00000136826	KLF4	Kruppel like factor 4
719	chr9	112389815	112389827	13	*	979	566	Distal Intergenic	9	112403068	112713756	310689	1	114299	uc004beg.3	-13241	NA	NA	NA
720	chr9	112497080	112497092	13	*	967	538	Intron (uc004beg.3/114299, intron 1 of 6)	9	112542577	112713756	171180	1	114299	uc004beh.4	-45485	NA	NA	NA
721	chr9	113723224	113723236	13	*	971	544	Intron (uc004bfa.3/1902, intron 3 of 4)	9	113636054	113761746	125693	2	1902	uc004bfa.3	38510	ENSG00000198121	LPAR1	lysophosphatidic acid receptor 1
722	chr9	115549149	115549161	13	*	993	644	Intron (uc004bgj.4/401548, intron 1 of 8)	9	115513134	115637267	124134	1	401548	uc004bgj.4	36015	ENSG00000148158	SNX30	sorting nexin family member 30
723	chr9	115930018	115930030	13	*	963	529	Intron (uc004bgr.2/23307, intron 11 of 11)	9	115927800	115946679	18880	2	23307	uc004bgr.2	16649	ENSG00000119321	FKBP15	FKBP prolyl isomerase family member 15
724	chr9	116830070	116830082	13	*	979	566	Intron (uc004bie.4/259, intron 6 of 9)	9	116823190	116839888	16699	2	259	uc011lxk.2	9806	ENSG00000106927	AMBP	alpha-1-microglobulin/bikunin precursor
725	chr9	117398741	117398753	13	*	987	602	Intron (uc004bjd.4/203197, intron 6 of 8)	9	117386630	117408703	22074	1	203197	uc004bjf.4	12111	ENSG00000157693	TMEM268	transmembrane protein 268
726	chr9	118432596	118432608	13	*	973	549	Distal Intergenic	9	118650544	118687377	36834	2	58483	uc004bjm.3	254769	ENSG00000204148	LINC00474	long intergenic non-protein coding RNA 474
727	chr9	119329854	119329866	13	*	976	559	Intron (uc004bjp.2/23245, intron 4 of 7)	9	119266562	119324572	58011	1	100128505	uc004bju.1	63292	ENSG00000229105	ASTN2-AS1	ASTN2 antisense RNA 1
728	chr9	119478265	119478277	13	*	982	579	Intron (uc022bml.1/23245, intron 14 of 20)	9	119449581	119463579	13999	1	22954	uc004bjx.2	28684	ENSG00000119401	TRIM32	tripartite motif containing 32
729	chr9	119767853	119767865	13	*	979	566	Intron (uc022bml.1/23245, intron 5 of 20)	9	119943345	119943480	136	2	100124538	uc022bmp.1	175615	ENSG00000207268	SNORA70C	small nucleolar RNA, H/ACA box 70C
730	chr9	120693106	120693118	13	*	982	580	Distal Intergenic	9	120466453	120479769	13317	1	7099	uc004bkb.4	226653	ENSG00000136869	TLR4	toll like receptor 4
731	chr9	121920491	121920503	13	*	970	543	Distal Intergenic	9	121928908	122131739	202832	2	1620	uc004bkc.2	211236	ENSG00000078725	BRINP1	BMP/retinoic acid inducible neural specific 1
732	chr9	122901883	122901895	13	*	964	532	Distal Intergenic	9	123007257	123007328	72	2	406939	uc011lxv.1	105433	ENSG00000207814	MIR147A	microRNA 147a
733	chr9	123985391	123985403	13	*	976	559	Intron (uc004bld.1/2934, intron 5 of 25)	9	123940415	123964365	23951	2	51552	uc004blc.3	-21026	ENSG00000119396	RAB14	RAB14, member RAS oncogene family
734	chr9	124041050	124041062	13	*	963	528	Intron (uc004bld.1/2934, intron 9 of 25)	9	124048359	124095120	46762	1	2934	uc011lyh.2	-7297	ENSG00000148180	GSN	gelsolin
735	chr9	125954555	125954567	13	*	967	539	Intron (uc004bns.3/55342, intron 2 of 18)	9	125883908	126030855	146948	2	55342	uc004bns.3	76288	ENSG00000165209	STRBP	spermatid perinuclear RNA binding protein
736	chr9	126088052	126088064	13	*	967	539	Distal Intergenic	9	126118448	126136378	17931	1	286204	uc004bnw.1	-30384	ENSG00000148204	CRB2	crumbs cell polarity complex component 2
737	chr9	126455099	126455111	13	*	965	532	Intron (uc004bny.1/57706, intron 4 of 17)	9	126141933	126414402	272470	2	57706	uc011lzl.1	-40697	ENSG00000119522	DENND1A	DENN domain containing 1A
738	chr9	127579721	127579733	13	*	981	574	Distal Intergenic	9	127563153	127577159	14007	1	169611	uc004bow.3	16568	ENSG00000185585	OLFML2A	olfactomedin like 2A
739	chr9	128056616	128056628	13	*	981	574	Intron (uc004bpo.3/26130, intron 2 of 7)	9	128061169	128127290	66122	1	26130	uc004bpr.3	-4541	ENSG00000165219	GAPVD1	GTPase activating protein and VPS9 domains 1
740	chr9	129132607	129132619	13	*	979	566	Intron (uc004bqg.2/89853, intron 2 of 5)	9	129138722	129159912	21191	1	89853	uc011lzz.1	-6103	ENSG00000196814	MVB12B	multivesicular body subunit 12B
741	chr9	129689255	129689267	13	*	962	526	Intron (uc022bno.1/9649, intron 1 of 11)	9	129677053	129985445	308393	1	9649	uc004bqo.2	12202	ENSG00000136828	RALGPS1	Ral GEF with PH domain and SH3 binding motif 1
742	chr9	130305446	130305458	13	*	962	526	Intron (uc004brh.3/64855, intron 1 of 13)	9	130267618	130331355	63738	2	64855	uc004brh.3	25897	ENSG00000136830	NIBAN2	niban apoptosis regulator 2
743	chr9	130335851	130335863	13	*	976	559	Intron (uc004bri.3/64855, intron 1 of 13)	9	130267623	130331355	63733	2	64855	uc004brj.4	-4496	ENSG00000136830	NIBAN2	niban apoptosis regulator 2
744	chr9	131179879	131179891	13	*	961	523	Intron (uc004buy.1/51148, intron 1 of 12)	9	131182466	131199630	17165	1	51148	uc010mxz.3	-2575	ENSG00000167123	CERCAM	cerebral endothelial cell adhesion molecule
745	chr9	132633549	132633561	13	*	976	558	Intron (uc004byr.3/10868, intron 15 of 24)	9	132597696	132644117	46422	1	10868	uc004byt.2	35853	ENSG00000136878	USP20	ubiquitin specific peptidase 20
746	chr9	132805438	132805450	13	*	971	544	Promoter	9	132649466	132805473	156008	2	23048	uc004byw.1	23	ENSG00000187239	FNBP1	formin binding protein 1
747	chr9	133792496	133792508	13	*	979	566	Intron (uc004bzz.3/84929, intron 4 of 6)	9	133777825	133814239	36415	2	84929	uc004bzz.3	21731	ENSG00000130720	FIBCD1	fibrinogen C domain containing 1
748	chr9	134365815	134365827	13	*	962	527	Promoter	9	134365873	134365958	86	1	26786	uc004car.3	-46	ENSG00000235284	SNORD62A	small nucleolar RNA, C/D box 62A
749	chr9	135283942	135283954	13	*	961	525	Distal Intergenic	9	135285611	135448675	163065	1	389799	uc004cbn.3	-1657	ENSG00000188523	CFAP77	cilia and flagella associated protein 77
750	chr9	135283961	135283973	13	*	975	554	Distal Intergenic	9	135285611	135448675	163065	1	389799	uc004cbn.3	-1638	ENSG00000188523	CFAP77	cilia and flagella associated protein 77
751	chr9	135520529	135520541	13	*	973	549	Intron (uc004cbq.1/64794, intron 13 of 19)	9	135545728	135565470	19743	1	9329	uc010mzv.3	-25187	ENSG00000125484	GTF3C4	general transcription factor IIIC subunit 4
752	chr9	135895328	135895340	13	*	975	557	Distal Intergenic	9	135906062	135931148	25087	1	9328	uc010mzz.2	-10722	ENSG00000148308	GTF3C5	general transcription factor IIIC subunit 5
753	chr9	136550393	136550405	13	*	981	577	Exon (uc004cen.3/1757, exon 5 of 9)	9	136528684	136568823	40140	2	1757	uc004cen.3	18418	ENSG00000123453	SARDH	sarcosine dehydrogenase
754	chr9	137354001	137354013	13	*	978	565	Distal Intergenic	9	137309004	137319016	10013	1	6256	uc004cfd.1	44997	ENSG00000186350	RXRA	retinoid X receptor alpha
755	chr9	138166642	138166654	13	*	985	594	Distal Intergenic	9	138235095	138238404	3310	1	157927	uc004cfo.3	-68441	ENSG00000178243	LINC02907	long intergenic non-protein coding RNA 2907
756	chr9	138170699	138170711	13	*	965	532	Distal Intergenic	9	138235095	138238404	3310	1	157927	uc004cfo.3	-64384	ENSG00000178243	LINC02907	long intergenic non-protein coding RNA 2907
757	chr9	138791144	138791156	13	*	975	554	Intron (uc004cgr.4/157922, intron 1 of 16)	9	138700333	138799005	98673	2	157922	uc004cgr.4	7849	ENSG00000130559	CAMSAP1	calmodulin regulated spectrin associated protein 1
758	chr9	140308288	140308300	13	*	967	539	Intron (uc004cmp.2/54932, intron 1 of 21)	9	140201348	140317714	116367	2	54932	uc004cmp.2	9414	ENSG00000187609	EXD3	exonuclease 3'-5' domain containing 3
759	chr17	129926	129938	13	*	970	543	Intron (uc010vpy.2/9501, intron 4 of 6)	17	62180	177370	115191	2	9501	uc010vpy.2	47432	ENSG00000181031	RPH3AL	rabphilin 3A like (without C2 domains)
760	chr17	289812	289824	13	*	968	539	3' UTR	17	289771	295731	5961	2	359845	uc002frj.3	5907	ENSG00000183688	RFLNB	refilin B
761	chr17	1801558	1801570	13	*	973	549	3' UTR	17	1733273	1802848	69576	1	6117	uc002fto.2	68285	ENSG00000132383	RPA1	replication protein A1
762	chr17	2861239	2861251	13	*	971	544	Intron (uc010ckd.3/23108, intron 4 of 24)	17	2965963	2966901	939	2	8386	uc021tns.1	105650	ENSG00000262628	OR1D5	olfactory receptor family 1 subfamily D member 5
763	chr17	4270071	4270083	13	*	982	582	Promoter	17	4172512	4269969	97458	2	7326	uc002fxs.3	-102	ENSG00000132388	UBE2G1	ubiquitin conjugating enzyme E2 G1
764	chr17	4505336	4505348	13	*	975	554	Intron (uc002fye.2/342527, intron 7 of 7)	17	4487834	4511614	23781	1	342527	uc002fyf.1	17502	ENSG00000188176	SMTNL2	smoothelin like 2
765	chr17	5839876	5839888	13	*	967	538	Distal Intergenic	17	5972426	6027747	55322	1	23302	uc031qyk.1	-132538	ENSG00000179314	WSCD1	WSC domain containing 1
766	chr17	6066569	6066581	13	*	962	526	Distal Intergenic	17	5983691	6027747	44057	1	23302	uc010clj.3	82878	ENSG00000179314	WSCD1	WSC domain containing 1
767	chr17	6989302	6989314	13	*	961	525	Distal Intergenic	17	6978114	6983600	5487	2	10462	uc010clv.2	-5702	ENSG00000132514	CLEC10A	C-type lectin domain containing 10A
768	chr17	7599003	7599015	13	*	997	692	Intron (uc010vuh.2/55135, intron 4 of 10)	17	7604059	7605807	1749	1	55135	uc010vuj.2	-5044	ENSG00000141499	WRAP53	WD repeat containing antisense to TP53
769	chr17	7726320	7726332	13	*	979	570	Intron (uc002giu.1/146754, intron 72 of 84)	17	7743235	7758118	14884	1	23135	uc002giw.1	-16903	ENSG00000132510	KDM6B	lysine demethylase 6B
770	chr17	8695952	8695964	13	*	976	559	Distal Intergenic	17	8700428	8702667	2240	2	162387	uc002glp.2	6703	ENSG00000185156	MFSD6L	major facilitator superfamily domain containing 6 like
771	chr17	8893848	8893860	13	*	962	526	Distal Intergenic	17	8782233	8869029	86797	2	23533	uc021tqc.1	-24819	ENSG00000141506	PIK3R5	phosphoinositide-3-kinase regulatory subunit 5
772	chr17	9009753	9009765	13	*	966	536	Intron (uc002glw.4/9423, intron 2 of 6)	17	8924859	9147317	222459	1	9423	uc002glw.4	84894	ENSG00000065320	NTN1	netrin 1
773	chr17	11292224	11292236	13	*	973	549	Intron (uc002gna.4/388336, intron 2 of 3)	17	11144740	11467380	322641	1	388336	uc010com.3	147484	ENSG00000188803	SHISA6	shisa family member 6
774	chr17	12360906	12360918	13	*	979	566	Distal Intergenic	17	12453285	12540504	87220	1	284034	uc002gnl.2	-92367	ENSG00000179136	LINC00670	long intergenic non-protein coding RNA 670
775	chr17	12454856	12454868	13	*	966	536	Intron (uc002gnl.2/284034, intron 1 of 3)	17	12453285	12540504	87220	1	284034	uc002gnm.2	1571	ENSG00000179136	LINC00670	long intergenic non-protein coding RNA 670
776	chr17	13517188	13517200	13	*	963	528	Distal Intergenic	17	13399006	13505244	106239	2	9955	uc002gob.1	-11944	ENSG00000153976	HS3ST3A1	heparan sulfate-glucosamine 3-sulfotransferase 3A1
777	chr17	14210063	14210075	13	*	966	535	Intron (uc002goh.1/9953, intron 1 of 1)	17	14207057	14209062	2006	1	84815	uc010vvv.2	3006	ENSG00000266709	MGC12916	uncharacterized protein MGC12916
778	chr17	14220751	14220763	13	*	962	527	Intron (uc002goh.1/9953, intron 1 of 1)	17	14207057	14209062	2006	1	84815	uc010vvv.2	13694	ENSG00000266709	MGC12916	uncharacterized protein MGC12916
779	chr17	14385101	14385113	13	*	976	559	Distal Intergenic	17	14207057	14209062	2006	1	84815	uc010vvv.2	178044	ENSG00000266709	MGC12916	uncharacterized protein MGC12916
780	chr17	14536171	14536183	13	*	974	553	Distal Intergenic	17	14207057	14209062	2006	1	84815	uc010vvv.2	329114	ENSG00000266709	MGC12916	uncharacterized protein MGC12916
781	chr17	14741905	14741917	13	*	976	558	Distal Intergenic	17	14934292	14935274	983	1	94150	uc021tqj.1	-192375	ENSG00000259944	CDRT7	CMT1A duplicated region transcript 7
782	chr17	14754852	14754864	13	*	966	536	Distal Intergenic	17	14934292	14935274	983	1	94150	uc021tqj.1	-179428	ENSG00000259944	CDRT7	CMT1A duplicated region transcript 7
783	chr17	15328486	15328498	13	*	963	529	Distal Intergenic	17	15339332	15370925	31594	2	284040	uc002gop.2	42427	ENSG00000239704	CDRT4	CMT1A duplicated region transcript 4
784	chr17	16008944	16008956	13	*	961	523	Intron (uc002gpn.3/9611, intron 18 of 44)	17	15989596	15995372	5777	2	9611	uc002gpq.1	-13572	ENSG00000141027	NCOR1	nuclear receptor corepressor 1
785	chr17	16345903	16345915	13	*	961	523	3' UTR	17	16344540	16344612	73	1	692106	uc002gqf.1	1363	ENSG00000277512	SNORD65	small nucleolar RNA, C/D box 65
786	chr17	16709391	16709403	13	*	981	577	Distal Intergenic	17	16692057	16693815	1759	1	100129396	uc002gqo.2	17334	ENSG00000288235	FAM106C	family with sequence similarity 106 member C
787	chr17	16973230	16973242	13	*	971	544	Intron (uc002gqu.2/23164, intron 1 of 23)	17	16946074	17095962	149889	1	23164	uc002gqv.2	27156	ENSG00000133030	MPRIP	myosin phosphatase Rho interacting protein
788	chr17	18412941	18412953	13	*	981	577	Distal Intergenic	17	18414576	18424566	9991	2	220594	uc010cqe.3	11613	ENSG00000233327	USP32P2	ubiquitin specific peptidase 32 pseudogene 2
789	chr17	18813441	18813453	13	*	969	541	Intron (uc002guo.2/5636, intron 7 of 10)	17	18831581	18834599	3019	1	5636	uc002guq.2	-18128	ENSG00000141127	PRPSAP2	phosphoribosyl pyrophosphate synthetase associated protein 2
790	chr17	19633267	19633279	13	*	973	549	Distal Intergenic	17	19581628	19622292	40665	2	146802	uc002gwi.3	-10975	ENSG00000180638	SLC47A2	solute carrier family 47 member 2
791	chr17	20337969	20337981	13	*	981	577	Distal Intergenic	17	20353176	20370848	17673	2	284194	uc002gwz.1	32867	ENSG00000170298	LGALS9B	galectin 9B
792	chr17	22119195	22119207	13	*	975	554	Distal Intergenic	17	22022437	22023991	1555	1	100462977	uc002gzb.2	96758	ENSG00000256618	MTRNR2L1	MT-RNR2 like 1
793	chr17	25621124	25621136	13	*	981	576	Promoter	17	25621106	25640645	19540	1	26118	uc002gzf.1	18	ENSG00000109046	WSB1	WD repeat and SOCS box containing 1
794	chr17	26580530	26580542	13	*	975	554	Distal Intergenic	17	26574470	26575315	846	1	23614	uc010wac.2	6060	ENSG00000265060	PPY2P	pancreatic polypeptide 2, pseudogene
795	chr17	27002607	27002619	13	*	985	594	Intron (uc002hby.3/6830, intron 6 of 36)	17	27015688	27018867	3180	1	6830	uc002hbz.1	-13069	ENSG00000109111	SUPT6H	SPT6 homolog, histone chaperone and transcription elongation factor
796	chr17	27028956	27028968	13	*	987	602	3' UTR	17	27030534	27034467	3934	2	147011	uc031qzo.1	5499	ENSG00000167525	PROCA1	protein interacting with cyclin A1
797	chr17	27264037	27264049	13	*	985	594	Intron (uc002hdl.3/uc002hdl.3, intron 1 of 1)	17	27236236	27252690	16455	2	57649	uc002hdh.1	-11347	ENSG00000109118	PHF12	PHD finger protein 12
798	chr17	27511785	27511797	13	*	973	549	Distal Intergenic	17	27400528	27507407	106880	2	399687	uc002hdu.1	-4378	ENSG00000196535	MYO18A	myosin XVIIIA
799	chr17	27533684	27533696	13	*	993	644	Distal Intergenic	17	27400528	27507407	106880	2	399687	uc002hdu.1	-26277	ENSG00000196535	MYO18A	myosin XVIIIA
800	chr17	28014185	28014197	13	*	975	554	Intron (uc002heo.1/85464, intron 4 of 14)	17	27941774	27948441	6668	2	84940	uc002hel.2	-65744	ENSG00000167549	CORO6	coronin 6
801	chr17	28286007	28286019	13	*	963	529	Intron (uc010wbi.1/374786, intron 3 of 10)	17	28295809	28435470	139662	1	374786	uc010cse.3	-9790	ENSG00000176927	EFCAB5	EF-hand calcium binding domain 5
802	chr17	28300885	28300897	13	*	972	547	Intron (uc010wbi.1/374786, intron 3 of 10)	17	28295809	28435470	139662	1	374786	uc010csf.3	5076	ENSG00000176927	EFCAB5	EF-hand calcium binding domain 5
803	chr17	28451457	28451469	13	*	967	539	Intron (uc002heu.4/84081, intron 2 of 6)	17	28444104	28444178	75	2	100423003	uc021tub.1	-7279	ENSG00000284399	MIR3184	microRNA 3184
804	chr17	29940105	29940117	13	*	990	614	Distal Intergenic	17	29902430	29902540	111	1	100126356	uc021tus.1	37675	ENSG00000283978	MIR365B	microRNA 365b
805	chr17	30219220	30219232	13	*	990	614	Intron (uc002hgr.3/55813, intron 6 of 18)	17	30190190	30215240	25051	2	55813	uc002hgq.3	-3980	ENSG00000108651	UTP6	UTP6 small subunit processome component
806	chr17	30660880	30660892	13	*	993	644	Intron (uc002hhg.3/64149, intron 8 of 9)	17	30655460	30669228	13769	2	64149	uc002hhg.3	8336	ENSG00000108666	C17orf75	chromosome 17 open reading frame 75
807	chr17	30677178	30677190	13	*	967	539	Promoter	17	30677157	30707975	30819	1	7756	uc002hhk.1	21	ENSG00000010244	ZNF207	zinc finger protein 207
808	chr17	31661015	31661027	13	*	961	523	Intron (uc002hhu.3/40, intron 1 of 9)	17	31340106	31620006	279901	2	40	uc002hht.3	-41009	ENSG00000108684	ASIC2	acid sensing ion channel subunit 2
809	chr17	31754083	31754095	13	*	964	531	Intron (uc002hhu.3/40, intron 1 of 9)	17	31856806	31860779	3974	2	100506677	uc002hhv.3	106684	ENSG00000265544	AA06	uncharacterized LOC100506677
810	chr17	31949579	31949591	13	*	966	536	Intron (uc002hhu.3/40, intron 1 of 9)	17	31856806	31860779	3974	2	100506677	uc002hhv.3	-88800	ENSG00000265544	AA06	uncharacterized LOC100506677
811	chr17	31972444	31972456	13	*	982	579	Intron (uc002hhu.3/40, intron 1 of 9)	17	31856806	31860779	3974	2	100506677	uc002hhv.3	-111665	ENSG00000265544	AA06	uncharacterized LOC100506677
812	chr17	33423433	33423445	13	*	976	562	Intron (uc002hiq.2/100529207, intron 5 of 6)	17	33336131	33416348	80218	2	117584	uc002hip.2	-7085	ENSG00000092871	RFFL	ring finger and FYVE like domain containing E3 ubiquitin protein ligase
813	chr17	33439390	33439402	13	*	996	674	Intron (uc002hiq.2/100529207, intron 1 of 6)	17	33426811	33433500	6690	2	5892	uc010ctj.2	-5890	ENSG00000185379	RAD51D	RAD51 paralog D
814	chr17	34186084	34186096	13	*	984	586	Intron (uc002hke.1/256957, intron 8 of 14)	17	34181960	34195895	13936	2	256957	uc002hke.1	9799	ENSG00000270379	HEATR9	HEAT repeat containing 9
815	chr17	34982544	34982556	13	*	971	544	Distal Intergenic	17	34958391	34965407	7017	1	79922	uc002hnf.3	24153	ENSG00000278619	MRM1	mitochondrial rRNA methyltransferase 1
816	chr17	35125474	35125486	13	*	979	566	Distal Intergenic	17	34958391	34965407	7017	1	79922	uc002hnf.3	167083	ENSG00000278619	MRM1	mitochondrial rRNA methyltransferase 1
817	chr17	35879280	35879292	13	*	974	553	Intron (uc002hoa.3/11276, intron 21 of 21)	17	35869981	35873588	3608	1	11072	uc002hnz.2	9299	ENSG00000276023	DUSP14	dual specificity phosphatase 14
818	chr17	36157270	36157282	13	*	980	573	Distal Intergenic	17	36046434	36105096	58663	2	6928	uc021tvw.1	-52174	ENSG00000275410	HNF1B	HNF1 homeobox B
819	chr17	36523243	36523255	13	*	996	674	Intron (uc002hqa.3/30837, intron 5 of 9)	17	36508007	36561846	53840	1	30837	uc010cvl.3	15236	ENSG00000274211	SOCS7	suppressor of cytokine signaling 7
820	chr17	37213072	37213084	13	*	965	532	Promoter	17	37213272	37237704	24433	1	100131347	uc002hre.1	-188	ENSG00000263818	RDM1P5	RDM1 pseudogene 5
821	chr17	37365432	37365444	13	*	979	566	Distal Intergenic	17	37356536	37360980	4445	1	6143	uc002hrq.1	8896	ENSG00000108298	RPL19	ribosomal protein L19
822	chr17	38209816	38209828	13	*	981	577	Promoter	17	38175350	38209888	34539	2	9862	uc010wet.2	60	ENSG00000008838	MED24	mediator complex subunit 24
823	chr17	38316384	38316396	13	*	976	562	Intron (uc010cws.1/22794, intron 3 of 7)	17	38334242	38351906	17665	1	51195	uc010cwu.1	-17846	ENSG00000108352	RAPGEFL1	Rap guanine nucleotide exchange factor like 1
824	chr17	39553319	39553331	13	*	987	602	Intron (uc002hwn.3/3881, intron 1 of 6)	17	39549977	39553844	3868	2	3881	uc002hwn.3	513	ENSG00000094796	KRT31	keratin 31
825	chr17	39591462	39591474	13	*	984	586	Distal Intergenic	17	39592621	39597596	4976	2	8687	uc002hwq.1	6122	ENSG00000171360	KRT38	keratin 38
826	chr17	39960577	39960589	13	*	978	564	Intron (uc002hxt.3/10609, intron 6 of 7)	17	39958205	39968451	10247	2	10609	uc002hxt.3	7862	ENSG00000141696	P3H4	prolyl 3-hydroxylase family member 4 (inactive)
827	chr17	42013077	42013089	13	*	975	554	Distal Intergenic	17	42018172	42019833	1662	2	5539	uc002iep.3	6744	ENSG00000108849	PPY	pancreatic polypeptide
828	chr17	42123785	42123797	13	*	982	579	Intron (uc010wit.2/124801, intron 2 of 3)	17	42114780	42141311	26532	2	124801	uc002iew.1	17514	ENSG00000161654	LSM12	LSM12 homolog
829	chr17	43082192	43082204	13	*	983	584	Distal Intergenic	17	43100706	43112509	11804	2	79877	uc002ihx.2	30305	ENSG00000172992	DCAKD	dephospho-CoA kinase domain containing
830	chr17	43238860	43238872	13	*	982	582	Promoter	17	43239262	43247406	8145	1	124790	uc002iii.1	-390	ENSG00000168517	HEXIM2	HEXIM P-TEFb complex subunit 2
831	chr17	43240018	43240030	13	*	993	632	Intron (uc002iih.1/124790, intron 2 of 3)	17	43239284	43247406	8123	1	124790	uc002iij.1	734	ENSG00000168517	HEXIM2	HEXIM P-TEFb complex subunit 2
832	chr17	44449995	44450007	13	*	984	588	Promoter	17	44450179	44500463	50285	1	728806	uc021tyz.1	-172	NA	NSFP1	N-ethylmaleimide-sensitive factor pseudogene 1
833	chr17	44667916	44667928	13	*	984	588	Promoter	17	44668035	44834828	166794	1	4905	uc002iku.3	-107	ENSG00000073969	NSF	N-ethylmaleimide sensitive factor, vesicle fusing ATPase
834	chr17	46619195	46619207	13	*	979	571	Distal Intergenic	17	46621713	46628603	6891	1	100874362	uc031rdb.1	-2506	ENSG00000230148	HOXB-AS1	HOXB cluster antisense RNA 1
835	chr17	47075830	47075842	13	*	990	627	Intron (uc002iom.3/10642, intron 1 of 14)	17	47074774	47133507	58734	1	10642	uc010dbj.3	1056	ENSG00000159217	IGF2BP1	insulin like growth factor 2 mRNA binding protein 1
836	chr17	48455071	48455083	13	*	972	547	Intron (uc002iqs.2/146956, intron 3 of 8)	17	48457120	48458820	1701	1	146956	uc010dbq.2	-2037	ENSG00000154920	EME1	essential meiotic structure-specific endonuclease 1
837	chr17	49064473	49064485	13	*	976	562	Exon (uc002ita.3/9043, exon 18 of 27)	17	49039535	49124329	84795	2	9043	uc002ita.3	59844	ENSG00000008294	SPAG9	sperm associated antigen 9
838	chr17	50139895	50139907	13	*	962	526	Intron (uc002itv.4/56934, intron 3 of 9)	17	49707674	50235729	528056	2	56934	uc002itv.4	95822	ENSG00000154975	CA10	carbonic anhydrase 10
839	chr17	52750802	52750814	13	*	983	584	Distal Intergenic	17	52978052	52994810	16759	1	10040	uc002iub.3	-227238	ENSG00000141198	TOM1L1	target of myb1 like 1 membrane trafficking protein
840	chr17	53337306	53337318	13	*	981	574	Distal Intergenic	17	53342321	53402426	60106	1	3131	uc002iug.1	-5003	ENSG00000108924	HLF	HLF transcription factor, PAR bZIP family member
841	chr17	53400023	53400035	13	*	961	525	3' UTR	17	53344976	53402426	57451	1	3131	uc010wni.1	55047	ENSG00000108924	HLF	HLF transcription factor, PAR bZIP family member
842	chr17	53756819	53756831	13	*	975	557	Distal Intergenic	17	53796988	53800225	3238	2	55273	uc002iuj.4	43394	ENSG00000166292	TMEM100	transmembrane protein 100
843	chr17	53772368	53772380	13	*	996	674	Distal Intergenic	17	53796988	53800225	3238	2	55273	uc002iuj.4	27845	ENSG00000166292	TMEM100	transmembrane protein 100
844	chr17	54317014	54317026	13	*	973	550	Intron (uc002iun.1/162282, intron 2 of 16)	17	54230836	54560007	329172	1	162282	uc002iun.1	86178	ENSG00000153930	ANKFN1	ankyrin repeat and fibronectin type III domain containing 1
845	chr17	54597614	54597626	13	*	966	536	Distal Intergenic	17	54671060	54672951	1892	1	9241	uc002iup.2	-73434	ENSG00000183691	NOG	noggin
846	chr17	54652251	54652263	13	*	972	546	Distal Intergenic	17	54671060	54672951	1892	1	9241	uc002iup.2	-18797	ENSG00000183691	NOG	noggin
847	chr17	56269418	56269430	13	*	965	532	Distal Intergenic	17	56270089	56282535	12447	1	8288	uc002ivq.3	-659	ENSG00000121053	EPX	eosinophil peroxidase
848	chr17	56306946	56306958	13	*	966	536	Distal Intergenic	17	56315787	56329206	13420	1	4025	uc010dco.2	-8829	ENSG00000167419	LPO	lactoperoxidase
849	chr17	58475095	58475107	13	*	972	547	Distal Intergenic	17	58326422	58469586	143165	2	84669	uc010wov.1	-5509	ENSG00000170832	USP32	ubiquitin specific peptidase 32
850	chr17	59492334	59492346	13	*	969	541	Distal Intergenic	17	59489112	59490641	1530	1	388407	uc002izh.1	3222	ENSG00000187013	LINC02875	long intergenic non-protein coding RNA 2875
851	chr17	59541178	59541190	13	*	961	525	Intron (uc010ddo.3/9496, intron 3 of 8)	17	59533807	59562471	28665	1	9496	uc010woy.2	7371	ENSG00000121075	TBX4	T-box transcription factor 4
852	chr17	59570164	59570176	13	*	975	554	Distal Intergenic	17	59533807	59562471	28665	1	9496	uc010woy.2	36357	ENSG00000121075	TBX4	T-box transcription factor 4
853	chr17	60219123	60219135	13	*	963	528	Distal Intergenic	17	60019966	60142643	122678	2	9969	uc002izo.3	-76480	ENSG00000108510	MED13	mediator complex subunit 13
854	chr17	60814818	60814830	13	*	978	564	Exon (uc002jaj.1/uc002jaj.1, exon 3 of 3)	17	60758819	60770962	12144	1	9902	uc002jaf.4	55999	ENSG00000011028	MRC2	mannose receptor C type 2
855	chr17	61461165	61461177	13	*	975	554	Intron (uc002jal.4/26115, intron 13 of 24)	17	61465996	61474337	8342	1	26115	uc002jan.1	-4819	ENSG00000170921	TANC2	tetratricopeptide repeat, ankyrin repeat and coiled-coil containing 2
856	chr17	61498086	61498098	13	*	975	554	3' UTR	17	61509665	61515310	5646	2	1534	uc002jap.3	17212	ENSG00000008283	CYB561	cytochrome b561
857	chr17	61883316	61883328	13	*	966	536	Promoter	17	61882868	61896677	13810	1	11325	uc002jbx.3	448	ENSG00000198231	DDX42	DEAD-box helicase 42
858	chr17	62502044	62502056	13	*	994	652	Promoter	17	62494374	62501950	7577	2	1655	uc010deh.2	-94	ENSG00000108654	DDX5	DEAD-box helicase 5
859	chr17	62758093	62758105	13	*	990	614	Exon (uc010wqc.2/146880, exon 6 of 13)	17	62774257	62777622	3366	2	146880	uc002jeu.3	19517	NA	ARHGAP27P1	Rho GTPase activating protein 27 pseudogene 1
860	chr17	62915565	62915577	13	*	964	531	Promoter	17	62850488	62915586	65099	2	374819	uc010wqg.1	9	ENSG00000176809	LRRC37A3	leucine rich repeat containing 37 member A3
861	chr17	64423628	64423640	13	*	976	562	Intron (uc002jfo.1/5578, intron 2 of 14)	17	64298926	64806862	507937	1	5578	uc002jfp.1	124702	ENSG00000154229	PRKCA	protein kinase C alpha
862	chr17	64470597	64470609	13	*	981	577	Intron (uc002jfo.1/5578, intron 2 of 14)	17	64298926	64806862	507937	1	5578	uc002jfp.1	171671	ENSG00000154229	PRKCA	protein kinase C alpha
863	chr17	65821640	65821652	13	*	964	531	Promoter	17	65821780	65900956	79177	1	2186	uc010wqm.1	-128	ENSG00000171634	BPTF	bromodomain PHD finger transcription factor
864	chr17	65890209	65890221	13	*	990	614	Exon (uc010wqm.1/2186, exon 8 of 10)	17	65940266	65978498	38233	1	2186	uc021uca.1	-50045	ENSG00000171634	BPTF	bromodomain PHD finger transcription factor
865	chr17	66323965	66323977	13	*	986	599	Intron (uc002jhc.2/22901, intron 2 of 11)	17	66287636	66417000	129365	1	22901	uc031ree.1	36329	ENSG00000141337	ARSG	arylsulfatase G
866	chr17	66572981	66572993	13	*	963	529	Intron (uc002jho.3/54757, intron 1 of 10)	17	66531257	66554568	23312	2	54757	uc002jhn.3	-18413	ENSG00000108950	FAM20A	FAM20A golgi associated secretory pathway pseudokinase
867	chr17	66652945	66652957	13	*	993	632	Distal Intergenic	17	66531257	66597095	65839	2	54757	uc010wqp.2	-55850	ENSG00000108950	FAM20A	FAM20A golgi associated secretory pathway pseudokinase
868	chr17	67497662	67497674	13	*	979	566	Intron (uc002jii.3/5608, intron 1 of 6)	17	67501587	67517949	16363	1	5608	uc002jik.3	-3913	ENSG00000108984	MAP2K6	mitogen-activated protein kinase kinase 6
869	chr17	68042779	68042791	13	*	982	580	Distal Intergenic	17	68071366	68131746	60381	1	3773	uc002jin.4	-28575	ENSG00000153822	KCNJ16	potassium inwardly rectifying channel subfamily J member 16
870	chr17	68301310	68301322	13	*	990	614	Distal Intergenic	17	68165676	68176183	10508	1	3759	uc002jir.3	135634	ENSG00000123700	KCNJ2	potassium inwardly rectifying channel subfamily J member 2
871	chr17	70951785	70951797	13	*	970	543	Intron (uc002jja.3/201266, intron 4 of 9)	17	70642085	71088853	446769	2	201266	uc002jja.3	137056	ENSG00000133195	SLC39A11	solute carrier family 39 member 11
872	chr17	71975145	71975157	13	*	990	614	Distal Intergenic	17	71745409	71824676	79268	2	283982	uc010dfo.2	-150469	NA	LINC00469	long intergenic non-protein coding RNA 469
873	chr17	72838794	72838806	13	*	979	566	Exon (uc002jlt.1/2905, exon 13 of 13)	17	72838168	72856007	17840	2	2905	uc002jlt.1	17201	ENSG00000161509	GRIN2C	glutamate ionotropic receptor NMDA type subunit 2C
874	chr17	73208954	73208966	13	*	986	599	Intron (uc002jng.1/79902, intron 4 of 18)	17	73201597	73231854	30258	1	79902	uc010wrv.1	7357	ENSG00000125450	NUP85	nucleoporin 85
875	chr17	73749348	73749360	13	*	976	562	Intron (uc002jpg.3/3691, intron 32 of 39)	17	73754018	73761280	7263	2	2584	uc002jpk.3	11920	ENSG00000108479	GALK1	galactokinase 1
876	chr17	73835193	73835205	13	*	985	594	Intron (uc002jpp.3/201294, intron 12 of 31)	17	73832093	73839004	6912	2	201294	uc010dgq.1	3799	ENSG00000092929	UNC13D	unc-13 homolog D
877	chr17	74373164	74373176	13	*	965	532	Promoter	17	74372742	74383941	11200	1	8877	uc002jrf.1	422	ENSG00000176170	SPHK1	sphingosine kinase 1
878	chr17	74536155	74536167	13	*	966	536	Promoter	17	74536121	74541458	5338	1	768206	uc002jrx.2	34	ENSG00000214140	PRCD	photoreceptor disc component
879	chr17	75523035	75523047	13	*	990	614	Distal Intergenic	17	75543023	75561103	18081	1	100507351	uc021udz.1	-19976	NA	LOC100507351	uncharacterized LOC100507351
880	chr17	75945764	75945776	13	*	975	554	Distal Intergenic	17	76000318	76027923	27606	1	57690	uc002juc.2	-54542	ENSG00000078687	TNRC6C	trinucleotide repeat containing adaptor 6C
881	chr17	75992902	75992914	13	*	961	525	Distal Intergenic	17	76000318	76027923	27606	1	57690	uc002juc.2	-7404	ENSG00000078687	TNRC6C	trinucleotide repeat containing adaptor 6C
882	chr17	77363068	77363080	13	*	966	536	Intron (uc010dhs.4/146713, intron 2 of 14)	17	77230812	77420202	189391	2	146713	uc031req.1	57122	ENSG00000167281	RBFOX3	RNA binding fox-1 homolog 3
883	chr17	77787463	77787475	13	*	960	522	Distal Intergenic	17	77768176	77770915	2740	2	57332	uc002jxd.2	-16548	ENSG00000141570	CBX8	chromobox 8
884	chr17	79132658	79132670	13	*	966	536	Intron (uc010dia.3/9625, intron 1 of 13)	17	79139307	79155778	16472	1	388428	uc010wuk.1	-6637	ENSG00000225180	PVALEF	parvalbumin like EF-hand containing
885	chr17	80423970	80423982	13	*	996	674	Intron (uc002kff.4/26502, intron 3 of 10)	17	80416540	80446143	29604	1	26502	uc010dit.3	7430	ENSG00000141562	NARF	nuclear prelamin A recognition factor
886	chr10	1142965	1142977	13	*	993	632	Intron (uc031ptc.1/22884, intron 9 of 13)	10	1119844	1178237	58394	1	22884	uc001igg.1	23121	ENSG00000047056	WDR37	WD repeat domain 37
887	chr10	1297287	1297299	13	*	990	614	Intron (uc009xhq.3/105, intron 4 of 9)	10	1223253	1246331	23079	2	105	uc001igm.4	-50956	ENSG00000185736	ADARB2	adenosine deaminase RNA specific B2 (inactive)
888	chr10	1472184	1472196	13	*	960	522	Intron (uc009xhq.3/105, intron 1 of 9)	10	1568825	1599179	30355	1	642394	uc001ign.3	-96629	ENSG00000205696	ADARB2-AS1	ADARB2 antisense RNA 1
889	chr10	2966435	2966447	13	*	965	534	Distal Intergenic	10	3109712	3178997	69286	1	5214	uc001igp.3	-143265	ENSG00000067057	PFKP	phosphofructokinase, platelet
890	chr10	4896055	4896067	13	*	961	524	Distal Intergenic	10	4868369	4890251	21883	1	83592	uc031ptd.1	27686	ENSG00000165568	AKR1E2	aldo-keto reductase family 1 member E2
891	chr10	5061523	5061535	13	*	985	594	Intron (uc001ihr.3/8644, intron 2 of 8)	10	5029968	5060225	30258	2	1646	uc001iht.3	-1298	ENSG00000151632	AKR1C2	aldo-keto reductase family 1 member C2
892	chr10	5855587	5855599	13	*	984	588	Promoter	10	5807186	5855512	48327	2	2665	uc009xid.3	-75	ENSG00000057608	GDI2	GDP dissociation inhibitor 2
893	chr10	5867433	5867445	13	*	961	523	Distal Intergenic	10	5807186	5855512	48327	2	2665	uc009xid.3	-11921	ENSG00000057608	GDI2	GDP dissociation inhibitor 2
894	chr10	7860485	7860497	13	*	993	637	Promoter	10	7860467	8057016	196550	1	83860	uc010qbd.3	18	ENSG00000165632	TAF3	TATA-box binding protein associated factor 3
895	chr10	7912749	7912761	13	*	982	579	Intron (uc010qbd.3/83860, intron 2 of 6)	10	7860467	8057016	196550	1	83860	uc010qbd.3	52282	ENSG00000165632	TAF3	TATA-box binding protein associated factor 3
896	chr10	8028397	8028409	13	*	979	570	Intron (uc010qbd.3/83860, intron 4 of 6)	10	8092413	8095447	3035	2	399717	uc001ijx.1	67038	ENSG00000197308	GATA3-AS1	GATA3 antisense RNA 1
897	chr10	10387474	10387486	13	*	963	529	Distal Intergenic	10	10826402	10836877	10476	2	207107	uc001ikf.1	449391	ENSG00000225383	SFTA1P	surfactant associated 1, lncRNA
898	chr10	12524403	12524415	13	*	963	529	Intron (uc001iln.3/57118, intron 1 of 9)	10	12620752	12620822	71	1	100616151	uc021pmz.1	-96337	ENSG00000263584	MIR4480	microRNA 4480
899	chr10	13200615	13200627	13	*	994	652	Distal Intergenic	10	13203554	13253104	49551	1	55388	uc001ima.3	-2927	ENSG00000065328	MCM10	minichromosome maintenance 10 replication initiation factor
900	chr10	14043397	14043409	13	*	975	554	Intron (uc001ims.3/55691, intron 2 of 24)	10	13734169	14050160	315992	2	55691	uc001imu.1	6751	ENSG00000151474	FRMD4A	FERM domain containing 4A
901	chr10	15202461	15202473	13	*	982	579	Promoter	10	15147771	15202124	54354	2	9397	uc010qbz.1	-337	ENSG00000152465	NMT2	N-myristoyltransferase 2
902	chr10	16332680	16332692	13	*	971	544	Distal Intergenic	10	16478942	16555744	76803	1	9317	uc001iog.2	-146250	ENSG00000165983	PTER	phosphotriesterase related
903	chr10	18370269	18370281	13	*	982	579	Distal Intergenic	10	18429606	18830688	401083	1	783	uc001ipr.2	-59325	ENSG00000165995	CACNB2	calcium voltage-gated channel auxiliary subunit beta 2
904	chr10	21285862	21285874	13	*	972	547	Intron (uc001iqk.3/10529, intron 3 of 6)	10	21068903	21186531	117629	2	10529	uc001iqj.3	-99331	ENSG00000078114	NEBL	nebulette
905	chr10	22859424	22859436	13	*	982	580	Intron (uc010qcu.2/5305, intron 2 of 7)	10	22823766	22880710	56945	2	5305	uc010qcu.2	21274	ENSG00000150867	PIP4K2A	phosphatidylinositol-5-phosphate 4-kinase type 2 alpha
906	chr10	24722147	24722159	13	*	966	536	Intron (uc001irs.3/56243, intron 5 of 18)	10	24738594	24836417	97824	1	56243	uc001irw.3	-16435	ENSG00000120549	KIAA1217	KIAA1217
907	chr10	26325726	26325738	13	*	963	529	Intron (uc009xko.1/53904, intron 10 of 26)	10	26224673	26501465	276793	1	53904	uc009xkq.1	101053	ENSG00000095777	MYO3A	myosin IIIA
908	chr10	26564790	26564802	13	*	986	599	Intron (uc001isp.2/2572, intron 11 of 15)	10	26505236	26593491	88256	1	2572	uc001isq.2	59554	ENSG00000136750	GAD2	glutamate decarboxylase 2
909	chr10	27541912	27541924	13	*	964	531	Distal Intergenic	10	27534782	27541235	6454	2	387646	uc001its.2	-677	ENSG00000230445	LRRC37A6P	leucine rich repeat containing 37 member A6, pseudogene
910	chr10	28361403	28361415	13	*	978	564	Intron (uc009xkz.1/143098, intron 11 of 15)	10	28101097	28287977	186881	2	55130	uc001itz.3	-73426	ENSG00000169126	ODAD2	outer dynein arm docking complex subunit 2
911	chr10	28879907	28879919	13	*	962	527	Intron (uc001iud.3/51322, intron 6 of 13)	10	28835325	28835346	22	1	100847088	uc031ptp.1	44582	ENSG00000263629	MIR5586	microRNA 5586
912	chr10	29142729	29142741	13	*	987	602	Distal Intergenic	10	29078240	29084979	6740	2	100507605	uc021pop.1	-57750	ENSG00000235824	LINC00837	long intergenic non-protein coding RNA 837
913	chr10	29732374	29732386	13	*	963	528	Intron (uc001iup.3/387647, intron 2 of 2)	10	29698501	29776785	78285	1	387647	uc001iuq.2	33873	NA	PTCHD3P1	patched domain containing 3 pseudogene 1
914	chr10	30134173	30134185	13	*	963	528	Distal Intergenic	10	29821458	30025864	204407	2	6840	uc009xld.1	-108309	ENSG00000197321	SVIL	supervillin
915	chr10	31408214	31408226	13	*	990	618	Distal Intergenic	10	31137460	31320866	183407	2	220929	uc010qec.1	-87348	ENSG00000183621	ZNF438	zinc finger protein 438
916	chr10	31931639	31931651	13	*	969	541	Distal Intergenic	10	32094326	32097479	3154	2	94134	uc001ivw.2	165828	ENSG00000165322	ARHGAP12	Rho GTPase activating protein 12
917	chr10	31998048	31998060	13	*	993	632	Distal Intergenic	10	32094326	32097479	3154	2	94134	uc001ivw.2	99419	ENSG00000165322	ARHGAP12	Rho GTPase activating protein 12
918	chr10	32635389	32635401	13	*	982	580	Intron (uc001iwg.2/80314, intron 1 of 14)	10	32556644	32636146	79503	2	80314	uc001iwg.2	745	ENSG00000120616	EPC1	enhancer of polycomb homolog 1
919	chr10	32708245	32708257	13	*	985	594	Distal Intergenic	10	32735041	32803511	68471	1	221016	uc009xlu.2	-26784	NA	NA	NA
920	chr10	33209979	33209991	13	*	966	536	Intron (uc001iwr.4/3688, intron 8 of 15)	10	33189246	33224486	35241	2	3688	uc001iwr.4	14495	ENSG00000150093	ITGB1	integrin subunit beta 1
921	chr10	34759398	34759410	13	*	971	544	Intron (uc010qej.2/56288, intron 3 of 24)	10	34601188	34715659	114472	2	56288	uc001ixo.2	-43739	ENSG00000148498	PARD3	par-3 family cell polarity regulator
922	chr10	35023938	35023950	13	*	964	532	Intron (uc010qej.2/56288, intron 1 of 24)	10	34398488	35104253	705766	2	56288	uc010qej.2	80303	ENSG00000148498	PARD3	par-3 family cell polarity regulator
923	chr10	36568174	36568186	13	*	965	534	Distal Intergenic	10	35927177	35930362	3186	2	8325	uc001iyz.1	-637812	ENSG00000177283	FZD8	frizzled class receptor 8
924	chr10	36759904	36759916	13	*	982	579	Distal Intergenic	10	37414785	37520608	105824	1	91074	uc021ppc.1	-654869	ENSG00000148513	ANKRD30A	ankyrin repeat domain 30A
925	chr10	37665137	37665149	13	*	982	579	Distal Intergenic	10	37890366	37891859	1494	2	100288485	uc021ppd.1	226710	ENSG00000256892	MTRNR2L7	MT-RNR2 like 7
926	chr10	43330518	43330530	13	*	965	534	Downstream (<=300bp)	10	43277954	43330385	52432	1	9790	uc001jaj.3	52564	ENSG00000165733	BMS1	BMS1 ribosome biogenesis factor
927	chr10	43702697	43702709	13	*	974	553	Intron (uc001jao.1/221002, intron 1 of 12)	10	43689984	43725187	35204	2	221002	uc001jao.1	22478	ENSG00000198915	RASGEF1A	RasGEF domain family member 1A
928	chr10	43810523	43810535	13	*	979	566	Distal Intergenic	10	43689984	43762367	72384	2	221002	uc001jap.1	-48156	ENSG00000198915	RASGEF1A	RasGEF domain family member 1A
929	chr10	44374799	44374811	13	*	969	541	Intron (uc021ppj.1/100506835, intron 4 of 4)	10	44354859	44390881	36023	1	100506835	uc021ppj.1	19940	ENSG00000226808	LINC00840	long intergenic non-protein coding RNA 840
930	chr10	44489863	44489875	13	*	979	566	Distal Intergenic	10	44434451	44439914	5464	1	283033	uc001jbe.1	55412	NA	LINC00841	long intergenic non-protein coding RNA 841
931	chr10	46362524	46362536	13	*	993	644	Distal Intergenic	10	46321050	46349325	28276	2	119016	uc001jcy.4	-13199	ENSG00000188234	AGAP4	ArfGAP with GTPase domain, ankyrin repeat and PH domain 4
932	chr10	46407873	46407885	13	*	970	543	Distal Intergenic	10	46321050	46349325	28276	2	119016	uc001jcy.4	-58548	ENSG00000188234	AGAP4	ArfGAP with GTPase domain, ankyrin repeat and PH domain 4
933	chr10	46948834	46948846	13	*	963	529	Distal Intergenic	10	46959944	46967721	7778	2	83849	uc010qfp.1	18875	ENSG00000204176	SYT15	synaptotagmin 15
934	chr10	47108856	47108868	13	*	982	580	Intron (uc001jed.5/653145, intron 2 of 3)	10	47133295	47133836	542	2	728643	uc001jeg.3	24968	ENSG00000213412	HNRNPA1P33	heterogeneous nuclear ribonucleoprotein A1 pseudogene 33
935	chr10	50107807	50107819	13	*	976	559	Intron (uc001jha.4/57705, intron 45 of 61)	10	50117529	50122280	4752	2	474354	uc001jhd.3	14461	ENSG00000165383	LRRC18	leucine rich repeat containing 18
936	chr10	50257817	50257829	13	*	990	627	Intron (uc001jhf.2/196740, intron 5 of 7)	10	50193557	50193632	76	2	100422895	uc021ppz.1	-64185	ENSG00000264800	MIR4294	microRNA 4294
937	chr10	50586460	50586472	13	*	964	531	Intron (uc010qgq.2/644168, intron 5 of 5)	10	50574161	50599907	25747	2	644168	uc010qgq.2	13435	ENSG00000165606	DRGX	dorsal root ganglia homeobox
938	chr10	51089595	51089607	13	*	970	543	Intron (uc009xoj.3/8505, intron 5 of 14)	10	50950874	50970425	19552	2	55753	uc009xoh.2	-119170	ENSG00000197444	OGDHL	oxoglutarate dehydrogenase L
939	chr10	51266138	51266150	13	*	993	644	Intron (uc009xoj.3/8505, intron 2 of 14)	10	51224681	51252949	28269	2	728404	uc009xom.4	-13189	NA	NA	NA
940	chr10	51311325	51311337	13	*	970	543	Intron (uc009xoj.3/8505, intron 2 of 14)	10	51224681	51252949	28269	2	728404	uc009xom.4	-58376	NA	NA	NA
941	chr10	51395516	51395528	13	*	993	644	Intron (uc001jin.3/uc001jin.3, intron 7 of 7)	10	51362801	51371344	8544	2	8505	uc010qgz.1	-24172	ENSG00000227345	PARG	poly(ADP-ribose) glycohydrolase
942	chr10	51599209	51599221	13	*	993	644	Intron (uc001jin.3/uc001jin.3, intron 7 of 7)	10	51576285	51590734	14450	1	8031	uc009xoo.3	22924	ENSG00000266412	NCOA4	nuclear receptor coactivator 4
943	chr10	51683388	51683400	13	*	970	543	Intron (uc001jin.3/uc001jin.3, intron 7 of 7)	10	51026325	51729967	703643	2	8505	uc001jih.3	46567	ENSG00000227345	PARG	poly(ADP-ribose) glycohydrolase
944	chr10	51728833	51728845	13	*	993	644	Intron (uc001jin.3/uc001jin.3, intron 7 of 7)	10	51026325	51729967	703643	2	8505	uc001jih.3	1122	ENSG00000227345	PARG	poly(ADP-ribose) glycohydrolase
945	chr10	53381287	53381299	13	*	961	523	Intron (uc001jjm.3/5592, intron 3 of 17)	10	53455246	53459355	4110	2	23283	uc001jjp.3	78056	ENSG00000177613	CSTF2T	cleavage stimulation factor subunit 2 tau variant
946	chr10	54241898	54241910	13	*	963	528	Distal Intergenic	10	54074041	54077417	3377	1	22943	uc001jjr.3	167857	ENSG00000107984	DKK1	dickkopf WNT signaling pathway inhibitor 1
947	chr10	54655083	54655095	13	*	976	559	Distal Intergenic	10	54525140	54531460	6321	2	4153	uc001jjt.3	-123623	ENSG00000165471	MBL2	mannose binding lectin 2
948	chr10	54676792	54676804	13	*	960	523	Distal Intergenic	10	54525140	54531460	6321	2	4153	uc001jjt.3	-145332	ENSG00000165471	MBL2	mannose binding lectin 2
949	chr10	55006869	55006881	13	*	976	559	Distal Intergenic	10	54525140	54531460	6321	2	4153	uc001jjt.3	-475409	ENSG00000165471	MBL2	mannose binding lectin 2
950	chr10	57457431	57457443	13	*	982	580	Distal Intergenic	10	55580939	57387702	1806764	2	65217	uc001jjv.1	-69729	ENSG00000150275	PCDH15	protocadherin related 15
951	chr10	57518864	57518876	13	*	975	554	Distal Intergenic	10	55580939	57387702	1806764	2	65217	uc001jjv.1	-131162	ENSG00000150275	PCDH15	protocadherin related 15
952	chr10	59615067	59615079	13	*	974	553	Distal Intergenic	10	59951278	60027694	76417	2	253430	uc001jkb.3	412615	ENSG00000151151	IPMK	inositol polyphosphate multikinase
953	chr10	60256716	60256728	13	*	973	549	Distal Intergenic	10	60272904	60588845	315942	1	80114	uc001jki.1	-16176	ENSG00000122870	BICC1	BicC family RNA binding protein 1
954	chr10	60951881	60951893	13	*	976	558	Intron (uc001jkk.4/84457, intron 1 of 4)	10	60937227	61007534	70308	1	84457	uc001jkm.4	14654	ENSG00000165443	PHYHIPL	phytanoyl-CoA 2-hydroxylase interacting protein like
955	chr10	61718834	61718846	13	*	993	637	Exon (uc021prf.1/283025, exon 3 of 3)	10	61715188	61720671	5484	2	283025	uc021prf.1	1825	ENSG00000235931	LINC01553	long intergenic non-protein coding RNA 1553
956	chr10	61853094	61853106	13	*	987	602	Intron (uc001jkw.3/288, intron 6 of 20)	10	61786056	61842495	56440	2	288	uc001jkv.3	-10599	ENSG00000151150	ANK3	ankyrin 3
957	chr10	63289943	63289955	13	*	979	566	Distal Intergenic	10	63172651	63213208	40558	2	219623	uc001jlq.3	-76735	ENSG00000196932	TMEM26	transmembrane protein 26
958	chr10	63679228	63679240	13	*	981	574	Intron (uc010qil.2/84159, intron 2 of 4)	10	63661013	63856707	195695	1	84159	uc001jlt.2	18215	ENSG00000150347	ARID5B	AT-rich interaction domain 5B
959	chr10	64608192	64608204	13	*	961	525	Distal Intergenic	10	64571756	64578927	7172	2	1959	uc009xph.3	-29265	ENSG00000122877	EGR2	early growth response 2
960	chr10	66103384	66103396	13	*	962	527	Distal Intergenic	10	66585285	66586634	1350	1	305	uc009xpm.2	-481889	NA	ANXA2P3	annexin A2 pseudogene 3
961	chr10	66487096	66487108	13	*	975	554	Distal Intergenic	10	66585285	66586634	1350	1	305	uc009xpm.2	-98177	NA	ANXA2P3	annexin A2 pseudogene 3
962	chr10	68435991	68436003	13	*	978	564	Intron (uc009xpn.1/29119, intron 9 of 17)	10	68685792	68688537	2746	1	347731	uc001jmy.3	-249789	ENSG00000198739	LRRTM3	leucine rich repeat transmembrane neuronal 3
963	chr10	68977375	68977387	13	*	976	558	Intron (uc009xpn.1/29119, intron 6 of 17)	10	68685792	68860867	175076	1	347731	uc001jmz.1	291583	ENSG00000198739	LRRTM3	leucine rich repeat transmembrane neuronal 3
964	chr10	69073562	69073574	13	*	973	549	Intron (uc009xpn.1/29119, intron 5 of 17)	10	67679725	69425416	1745692	2	29119	uc009xpn.1	351842	ENSG00000183230	CTNNA3	catenin alpha 3
965	chr10	69335666	69335678	13	*	980	573	Intron (uc009xpn.1/29119, intron 3 of 17)	10	67679725	69425416	1745692	2	29119	uc009xpn.1	89738	ENSG00000183230	CTNNA3	catenin alpha 3
966	chr10	70092254	70092266	13	*	982	582	Promoter	10	70042417	70092684	50268	2	64081	uc001jns.1	418	ENSG00000108187	PBLD	phenazine biosynthesis like protein domain containing
967	chr10	70541638	70541650	13	*	965	532	Intron (uc010qiz.1/55749, intron 18 of 21)	10	70514929	70514995	67	1	692211	uc001jop.1	26709	ENSG00000283551	SNORD98	small nucleolar RNA, C/D box 98
968	chr10	71488727	71488739	13	*	979	570	Distal Intergenic	10	71561644	71718904	157261	1	1305	uc001jqk.2	-72905	ENSG00000197467	COL13A1	collagen type XIII alpha 1 chain
969	chr10	72017097	72017109	13	*	978	564	Intron (uc021psj.1/64106, intron 3 of 3)	10	71962586	71993190	30605	2	5464	uc001jqv.1	-23907	ENSG00000180817	PPA1	inorganic pyrophosphatase 1
970	chr10	72851141	72851153	13	*	976	559	Distal Intergenic	10	72972292	73062635	90344	1	219699	uc001jro.3	-121139	ENSG00000107731	UNC5B	unc-5 netrin receptor B
971	chr10	76438902	76438914	13	*	985	594	Intron (uc001jwi.3/132, intron 10 of 10)	10	76586171	76792380	206210	1	23522	uc001jwm.2	-147257	ENSG00000156650	KAT6B	lysine acetyltransferase 6B
972	chr10	77004096	77004108	13	*	982	580	Distal Intergenic	10	76993729	76995770	2042	2	118881	uc001jxb.3	-8326	ENSG00000165644	COMTD1	catechol-O-methyltransferase domain containing 1
973	chr10	77052683	77052695	13	*	976	562	Distal Intergenic	10	77056141	77121436	65296	1	253264	uc001jxd.2	-3446	ENSG00000226051	ZNF503-AS1	ZNF503 antisense RNA 1
974	chr10	78006505	78006517	13	*	961	523	Intron (uc001jxi.3/83938, intron 4 of 5)	10	77542519	78317126	774608	1	83938	uc001jxi.3	463986	ENSG00000148655	LRMDA	leucine rich melanocyte differentiation associated
975	chr10	78669090	78669102	13	*	960	522	Intron (uc001jxj.2/3778, intron 25 of 28)	10	78643874	78870101	226228	2	3778	uc001jxl.1	200999	ENSG00000156113	KCNMA1	potassium calcium-activated channel subfamily M alpha 1
976	chr10	79338709	79338721	13	*	981	574	Intron (uc001jxj.2/3778, intron 1 of 28)	10	78629359	79397577	768219	2	3778	uc001jxj.2	58856	ENSG00000156113	KCNMA1	potassium calcium-activated channel subfamily M alpha 1
977	chr10	79469713	79469725	13	*	965	532	Distal Intergenic	10	79395961	79397577	1617	2	3778	uc031pvz.1	-72136	ENSG00000156113	KCNMA1	potassium calcium-activated channel subfamily M alpha 1
978	chr10	80898175	80898187	13	*	982	582	Intron (uc001kaf.2/57178, intron 2 of 24)	10	80899439	80977183	77745	1	57178	uc001kae.3	-1252	ENSG00000108175	ZMIZ1	zinc finger MIZ-type containing 1
979	chr10	81267931	81267943	13	*	980	573	Intron (uc010qls.1/uc010qls.1, intron 2 of 2)	10	81272357	81276192	3836	1	143244	uc009xrx.3	-4414	ENSG00000253626	EIF5AL1	eukaryotic translation initiation factor 5A like 1
980	chr10	81434961	81434973	13	*	975	554	Distal Intergenic	10	81442731	81448650	5920	1	650623	uc010qlu.2	-7758	NA	BEND3P3	BEN domain containing 3 pseudogene 3
981	chr10	81463950	81463962	13	*	961	523	Distal Intergenic	10	81442731	81448650	5920	1	650623	uc010qlu.2	21219	NA	BEND3P3	BEN domain containing 3 pseudogene 3
982	chr10	81559150	81559162	13	*	975	554	Distal Intergenic	10	81585658	81587358	1701	1	642361	uc001kbe.2	-26496	ENSG00000272447	LOC642361	uncharacterized LOC642361
983	chr10	81602081	81602093	13	*	961	523	Distal Intergenic	10	81585658	81587358	1701	1	642361	uc001kbe.2	16423	ENSG00000272447	LOC642361	uncharacterized LOC642361
984	chr10	81711867	81711879	13	*	979	566	Distal Intergenic	10	81697496	81708861	11366	2	6441	uc001kbh.3	-3006	ENSG00000133661	SFTPD	surfactant protein D
985	chr10	81835226	81835238	13	*	973	549	Intron (uc001kbi.4/219347, intron 1 of 5)	10	81838402	81852307	13906	1	80195	uc001kbl.4	-3164	ENSG00000133678	TMEM254	transmembrane protein 254
986	chr10	82011901	82011913	13	*	980	573	Distal Intergenic	10	82031576	82049434	17859	2	4143	uc001kbw.3	37521	ENSG00000151224	MAT1A	methionine adenosyltransferase 1A
987	chr10	82025229	82025241	13	*	990	614	Distal Intergenic	10	82031576	82049434	17859	2	4143	uc001kbw.3	24193	ENSG00000151224	MAT1A	methionine adenosyltransferase 1A
988	chr10	82081892	82081904	13	*	982	579	Distal Intergenic	10	82104501	82127829	23329	1	84332	uc001kbz.2	-22597	ENSG00000133665	DYDC2	DPY30 domain containing 2
989	chr10	85439898	85439910	13	*	971	544	Distal Intergenic	10	85899185	85913311	14127	1	27069	uc001kcs.1	-459275	ENSG00000165678	GHITM	growth hormone inducible transmembrane protein
990	chr10	86714588	86714600	13	*	976	562	Distal Intergenic	10	86184695	86278276	93582	1	54462	uc010qme.1	529893	ENSG00000107771	CCSER2	coiled-coil serine rich protein 2
991	chr10	87133776	87133788	13	*	966	536	Distal Intergenic	10	87337488	87366972	29485	1	100507470	uc001kdk.2	-203700	ENSG00000234942	GRID1-AS1	GRID1 antisense RNA 1
992	chr10	89081328	89081340	13	*	975	554	Intron (uc009xtc.2/728190, intron 3 of 5)	10	89046655	89068341	21687	2	728190	uc001ken.3	-12987	ENSG00000223482	NUTM2A-AS1	NUTM2A antisense RNA 1
993	chr10	89444509	89444521	13	*	964	532	Intron (uc001kew.3/9060, intron 1 of 12)	10	89420712	89487246	66535	1	9060	uc009xtg.1	23797	ENSG00000198682	PAPSS2	3'-phosphoadenosine 5'-phosphosulfate synthase 2
994	chr10	91913140	91913152	13	*	979	566	Distal Intergenic	10	91589250	91600618	11369	1	643529	uc001kgw.2	323890	ENSG00000232229	LINC00865	long intergenic non-protein coding RNA 865
995	chr10	92820021	92820033	13	*	979	566	Intron (uc031pwt.1/100874184, intron 3 of 3)	10	92805565	92821916	16352	1	100874184	uc031pwt.1	14456	NA	LINC00502	long intergenic non-protein coding RNA 502
996	chr10	93311212	93311224	13	*	979	566	Intron (uc010qnl.2/100188947, intron 1 of 4)	10	93066719	93371217	304499	2	100188947	uc010qnl.2	59993	NA	HECTD2-AS1	HECTD2 antisense RNA 1
997	chr10	94080924	94080936	13	*	978	565	Intron (uc001khx.1/54708, intron 2 of 5)	10	94050924	94113721	62798	1	54708	uc010qno.1	30000	ENSG00000198060	MARCHF5	membrane associated ring-CH-type finger 5
998	chr10	94608284	94608296	13	*	984	588	Promoter	10	94608225	94819251	211027	1	54536	uc009xuc.3	59	ENSG00000138190	EXOC6	exocyst complex component 6
999	chr10	95790249	95790261	13	*	963	529	Promoter	10	95790440	96088148	297709	1	51196	uc010qnx.2	-179	ENSG00000138193	PLCE1	phospholipase C epsilon 1
1000	chr10	96087857	96087869	13	*	979	566	3' UTR	10	96092989	96122683	29695	2	64318	uc001kjq.1	34814	ENSG00000173145	NOC3L	NOC3 like DNA replication regulator
1001	chr10	97572908	97572920	13	*	963	529	Intron (uc001kle.1/953, intron 1 of 5)	10	97515673	97637023	121351	1	953	uc010qon.2	57235	ENSG00000138185	ENTPD1	ectonucleoside triphosphate diphosphohydrolase 1
1002	chr10	97709685	97709697	13	*	969	541	Intron (uc001klg.2/728558, intron 2 of 5)	10	97733786	97792441	58656	1	387707	uc001klk.3	-24089	ENSG00000188649	CC2D2B	coiled-coil and C2 domain containing 2B
1003	chr10	98058841	98058853	13	*	959	521	Distal Intergenic	10	98064085	98098321	34237	1	1791	uc001kmf.3	-5232	ENSG00000107447	DNTT	DNA nucleotidylexotransferase
1004	chr10	99192432	99192444	13	*	984	586	3' UTR	10	99187434	99193198	5765	1	5223	uc010qov.2	4998	ENSG00000171314	PGAM1	phosphoglycerate mutase 1
1005	chr10	100668838	100668850	13	*	965	534	Intron (uc001kpn.2/60495, intron 3 of 11)	10	100216834	100995632	778799	2	60495	uc001kpn.2	326782	ENSG00000172987	HPSE2	heparanase 2 (inactive)
1006	chr10	100754184	100754196	13	*	976	562	Intron (uc001kpn.2/60495, intron 3 of 11)	10	100216834	100995632	778799	2	60495	uc001kpn.2	241436	ENSG00000172987	HPSE2	heparanase 2 (inactive)
1007	chr10	100790216	100790228	13	*	978	564	Intron (uc001kpn.2/60495, intron 3 of 11)	10	100216834	100995632	778799	2	60495	uc001kpn.2	205404	ENSG00000172987	HPSE2	heparanase 2 (inactive)
1008	chr10	101358952	101358964	13	*	974	553	Distal Intergenic	10	101370275	101372701	2427	2	81894	uc021pwz.1	13737	ENSG00000155287	SLC25A28	solute carrier family 25 member 28
1009	chr10	103078045	103078057	13	*	987	602	Distal Intergenic	10	103113790	103239214	125425	1	8945	uc001ksz.2	-35733	ENSG00000166167	BTRC	beta-transducin repeat containing E3 ubiquitin protein ligase
1010	chr10	103911955	103911967	13	*	961	524	Promoter	10	103911933	103923627	11695	1	9221	uc009xxb.1	22	ENSG00000166197	NOLC1	nucleolar and coiled-body phosphoprotein 1
1011	chr10	104228927	104228939	13	*	982	579	5' UTR	10	104227915	104232006	4092	1	79847	uc001kvu.3	1012	ENSG00000138111	MFSD13A	major facilitator superfamily domain containing 13A
1012	chr10	104506423	104506435	13	*	966	536	Intron (uc001kwf.4/54838, intron 1 of 3)	10	104503727	104591851	88125	1	54838	uc009xxg.1	2696	ENSG00000166272	WBP1L	WW domain binding protein 1 like
1013	chr10	104895551	104895563	13	*	996	674	Intron (uc010qqp.2/22978, intron 2 of 16)	10	104847774	104913384	65611	2	22978	uc010qqp.2	17821	ENSG00000076685	NT5C2	5'-nucleotidase, cytosolic II
1014	chr10	105241127	105241139	13	*	969	541	Distal Intergenic	10	105232561	105238997	6437	2	119395	uc001kxg.4	-2130	ENSG00000183128	CALHM3	calcium homeostasis modulator 3
1015	chr10	105725468	105725480	13	*	973	550	Distal Intergenic	10	105727470	105787342	59873	1	9748	uc001kxo.1	-1990	ENSG00000065613	SLK	STE20 like kinase
1016	chr10	106316650	106316662	13	*	965	534	Distal Intergenic	10	106400859	107024993	624135	1	22986	uc001kyi.1	-84197	ENSG00000156395	SORCS3	sortilin related VPS10 domain containing receptor 3
1017	chr10	106398977	106398989	13	*	974	553	Distal Intergenic	10	106400859	107024993	624135	1	22986	uc001kyi.1	-1870	ENSG00000156395	SORCS3	sortilin related VPS10 domain containing receptor 3
1018	chr10	107693104	107693116	13	*	982	580	Distal Intergenic	10	106937525	107012664	75140	1	22986	uc010qqz.1	755579	ENSG00000156395	SORCS3	sortilin related VPS10 domain containing receptor 3
1019	chr10	110379781	110379793	13	*	967	539	Distal Intergenic	10	111635286	111644030	8745	2	7511	uc010qra.1	1264237	ENSG00000108039	XPNPEP1	X-prolyl aminopeptidase 1
1020	chr10	110733152	110733164	13	*	976	562	Distal Intergenic	10	111635286	111644030	8745	2	7511	uc010qra.1	910866	ENSG00000108039	XPNPEP1	X-prolyl aminopeptidase 1
1021	chr10	111239843	111239855	13	*	976	559	Distal Intergenic	10	111635286	111644030	8745	2	7511	uc010qra.1	404175	ENSG00000108039	XPNPEP1	X-prolyl aminopeptidase 1
1022	chr10	111755150	111755162	13	*	996	674	Intron (uc001kyr.2/100505933, intron 1 of 4)	10	111756108	111895323	139216	1	120	uc001kyt.4	-946	ENSG00000148700	ADD3	adducin 3
1023	chr10	112327443	112327455	13	*	1000	722	Promoter	10	112327449	112364392	36944	1	9126	uc001kze.3	0	ENSG00000108055	SMC3	structural maintenance of chromosomes 3
1024	chr10	113082210	113082222	13	*	984	588	Distal Intergenic	10	112836790	112840662	3873	1	150	uc001kzo.3	245420	ENSG00000150594	ADRA2A	adrenoceptor alpha 2A
1025	chr10	113180114	113180126	13	*	970	543	Distal Intergenic	10	112836790	112840662	3873	1	150	uc001kzo.3	343324	ENSG00000150594	ADRA2A	adrenoceptor alpha 2A
1026	chr10	113473746	113473758	13	*	974	553	Distal Intergenic	10	113914758	113943468	28711	2	57678	uc001kzq.1	469710	ENSG00000119927	GPAM	glycerol-3-phosphate acyltransferase, mitochondrial
1027	chr10	113643184	113643196	13	*	985	594	Distal Intergenic	10	113914758	113943468	28711	2	57678	uc001kzq.1	300272	ENSG00000119927	GPAM	glycerol-3-phosphate acyltransferase, mitochondrial
1028	chr10	113668279	113668291	13	*	996	674	Distal Intergenic	10	113914758	113943468	28711	2	57678	uc001kzq.1	275177	ENSG00000119927	GPAM	glycerol-3-phosphate acyltransferase, mitochondrial
1029	chr10	113800919	113800931	13	*	976	562	Distal Intergenic	10	113914758	113943468	28711	2	57678	uc001kzq.1	142537	ENSG00000119927	GPAM	glycerol-3-phosphate acyltransferase, mitochondrial
1030	chr10	114720312	114720324	13	*	980	573	Intron (uc001lac.4/6934, intron 3 of 13)	10	114710882	114927436	216555	1	6934	uc010qrt.2	9430	ENSG00000148737	TCF7L2	transcription factor 7 like 2
1031	chr10	115056800	115056812	13	*	978	565	Distal Intergenic	10	114889392	114927436	38045	1	6934	uc010qrx.2	167408	ENSG00000148737	TCF7L2	transcription factor 7 like 2
1032	chr10	115681068	115681080	13	*	982	579	Distal Intergenic	10	115644010	115672265	28256	1	374354	uc001lay.2	37058	ENSG00000196865	NHLRC2	NHL repeat containing 2
1033	chr10	115694740	115694752	13	*	990	618	Distal Intergenic	10	115644010	115672265	28256	1	374354	uc001lay.2	50730	ENSG00000196865	NHLRC2	NHL repeat containing 2
1034	chr10	115868015	115868027	13	*	962	526	Distal Intergenic	10	115881974	115904375	22402	2	55088	uc009xyd.1	36348	ENSG00000165813	CCDC186	coiled-coil domain containing 186
1035	chr10	115946735	115946747	13	*	979	570	Intron (uc001lbf.3/56165, intron 1 of 22)	10	115939350	115987884	48535	1	56165	uc001lbi.1	7385	ENSG00000095627	TDRD1	tudor domain containing 1
1036	chr10	117204661	117204673	13	*	973	549	Intron (uc001lcg.3/26033, intron 21 of 28)	10	117061365	117708496	647132	1	26033	uc010qsn.2	143296	ENSG00000107518	ATRNL1	attractin like 1
1037	chr10	118024272	118024284	13	*	969	541	Intron (uc001lci.3/2674, intron 3 of 8)	10	117816442	118031819	215378	2	2674	uc001lci.3	7535	ENSG00000151892	GFRA1	GDNF family receptor alpha 1
1038	chr10	119420043	119420055	13	*	979	570	Distal Intergenic	10	119243804	119304579	60776	2	196047	uc001ldg.3	-115464	ENSG00000229847	EMX2OS	EMX2 opposite strand/antisense RNA
1039	chr10	119488719	119488731	13	*	966	536	Distal Intergenic	10	119243804	119304579	60776	2	196047	uc001ldg.3	-184140	ENSG00000229847	EMX2OS	EMX2 opposite strand/antisense RNA
1040	chr10	119503287	119503299	13	*	973	549	Distal Intergenic	10	119243804	119304579	60776	2	196047	uc001ldg.3	-198708	ENSG00000229847	EMX2OS	EMX2 opposite strand/antisense RNA
1041	chr10	119892204	119892216	13	*	979	566	Intron (uc001ldm.4/255082, intron 3 of 4)	10	119806332	119969665	163334	1	255082	uc009xzc.3	85872	ENSG00000177640	CASC2	cancer susceptibility 2
1042	chr10	120344701	120344713	13	*	987	602	Distal Intergenic	10	120352916	120355160	2245	2	2834	uc001ldp.1	10447	ENSG00000119973	PRLHR	prolactin releasing hormone receptor
1043	chr10	120778558	120778570	13	*	961	524	Distal Intergenic	10	120789228	120793854	4627	1	340719	uc009xzf.1	-10658	ENSG00000188613	NANOS1	nanos C2HC-type zinc finger 1
1044	chr10	121180951	121180963	13	*	967	539	Intron (uc001led.3/2869, intron 4 of 15)	10	121137484	121137555	72	1	100616398	uc021pzq.1	43467	ENSG00000265719	MIR4681	microRNA 4681
1045	chr10	121356178	121356190	13	*	982	579	Promoter	10	121332978	121356541	23564	2	7073	uc001lei.1	351	ENSG00000151923	TIAL1	TIA1 cytotoxic granule associated RNA binding protein like 1
1046	chr10	122172259	122172271	13	*	974	553	Distal Intergenic	10	122216466	122341296	124831	1	196051	uc010qtd.2	-44195	ENSG00000203805	PLPP4	phospholipid phosphatase 4
1047	chr10	122262622	122262634	13	*	990	618	Promoter	10	122263091	122349367	86277	1	196051	uc001ley.1	-457	ENSG00000203805	PLPP4	phospholipid phosphatase 4
1048	chr10	123036233	123036245	13	*	966	536	Distal Intergenic	10	123239354	123243317	3964	2	2263	uc001lfk.1	207072	ENSG00000066468	FGFR2	fibroblast growth factor receptor 2
1049	chr10	123688530	123688542	13	*	964	531	Promoter	10	123502625	123688217	185593	2	11101	uc010qtt.2	-313	ENSG00000107669	ATE1	arginyltransferase 1
1050	chr10	123804803	123804815	13	*	979	566	Intron (uc001lfv.3/10579, intron 2 of 22)	10	123748689	124014057	265369	1	10579	uc010qtv.2	56114	ENSG00000138162	TACC2	transforming acidic coiled-coil containing protein 2
1051	chr10	124318060	124318072	13	*	967	539	Distal Intergenic	10	124320181	124403252	83072	1	1755	uc001lgk.1	-2109	ENSG00000187908	DMBT1	deleted in malignant brain tumors 1
1052	chr10	125047370	125047382	13	*	966	536	Distal Intergenic	10	124913760	124924886	11127	1	9184	uc010qud.1	133610	ENSG00000154473	BUB3	BUB3 mitotic checkpoint protein
1053	chr10	125322877	125322889	13	*	973	550	Distal Intergenic	10	125425871	125456913	31043	1	2849	uc001lhh.3	-102982	ENSG00000154478	GPR26	G protein-coupled receptor 26
1054	chr10	125451556	125451568	13	*	982	579	3' UTR	10	125425871	125456913	31043	1	2849	uc001lhh.3	25685	ENSG00000154478	GPR26	G protein-coupled receptor 26
1055	chr10	125516906	125516918	13	*	970	543	Intron (uc001lhj.3/119587, intron 13 of 19)	10	125425871	125456913	31043	1	2849	uc001lhh.3	91035	ENSG00000154478	GPR26	G protein-coupled receptor 26
1056	chr10	125769999	125770011	13	*	969	540	Intron (uc001lhm.4/51363, intron 7 of 7)	10	125465726	125699779	234054	2	119587	uc001lhj.3	-70220	ENSG00000121898	CPXM2	carboxypeptidase X, M14 family member 2
1057	chr10	125817731	125817743	13	*	993	644	Intron (uc001lhm.4/51363, intron 1 of 7)	10	125767182	125851940	84759	2	51363	uc001lhm.4	34197	ENSG00000182022	CHST15	carbohydrate sulfotransferase 15
1058	chr10	126229974	126229986	13	*	962	526	Intron (uc001lhs.2/64077, intron 6 of 6)	10	126293770	126302710	8941	1	64077	uc009yaj.2	-63784	ENSG00000107902	LHPP	phospholysine phosphohistidine inorganic pyrophosphate phosphatase
1059	chr10	126490988	126491000	13	*	964	531	Intron (uc001lib.4/23172, intron 1 of 8)	10	126490354	126525239	34886	1	23172	uc001lib.4	634	ENSG00000165660	ABRAXAS2	abraxas 2, BRISC complex subunit
1060	chr10	127951524	127951536	13	*	961	524	Intron (uc001ljk.2/8038, intron 3 of 22)	10	127702902	128077127	374226	2	8038	uc001ljk.2	125591	ENSG00000148848	ADAM12	ADAM metallopeptidase domain 12
1061	chr10	128150670	128150682	13	*	963	529	Intron (uc001ljp.3/118611, intron 1 of 5)	10	128102438	128110448	8011	2	101101772	uc031pxp.1	-40222	ENSG00000235180	LINC00601	long intergenic non-protein coding RNA 601
1062	chr10	128244721	128244733	13	*	979	566	Intron (uc010qum.2/118611, intron 2 of 9)	10	128191229	128213392	22164	2	118611	uc001ljs.1	-31329	ENSG00000154493	C10orf90	chromosome 10 open reading frame 90
1063	chr10	128892959	128892971	13	*	966	536	Intron (uc001ljt.3/1793, intron 23 of 51)	10	128821067	128824325	3259	1	1793	uc031pxq.1	71892	ENSG00000150760	DOCK1	dedicator of cytokinesis 1
1064	chr10	129472815	129472827	13	*	979	566	Distal Intergenic	10	129535538	129539450	3913	1	399823	uc009yas.2	-62711	ENSG00000186766	FOXI2	forkhead box I2
1065	chr10	130365596	130365608	13	*	962	526	Distal Intergenic	10	129894925	129924468	29544	2	4288	uc001lkf.3	-441128	ENSG00000148773	MKI67	marker of proliferation Ki-67
1066	chr10	131207922	131207934	13	*	985	594	Distal Intergenic	10	131265454	131565783	300330	1	4255	uc001lkh.2	-57520	ENSG00000170430	MGMT	O-6-methylguanine-DNA methyltransferase
1067	chr10	131937415	131937427	13	*	960	522	Intron (uc001lkm.2/10539, intron 1 of 10)	10	131934639	131982785	48147	1	10539	uc001lko.3	2776	ENSG00000108010	GLRX3	glutaredoxin 3
1068	chr10	133042014	133042026	13	*	966	536	Intron (uc001lkp.3/256536, intron 4 of 11)	10	132896569	133058707	162139	2	256536	uc009yax.1	16681	ENSG00000176769	TCERG1L	transcription elongation regulator 1 like
1069	chr10	133143255	133143267	13	*	962	526	Distal Intergenic	10	132890655	133109984	219330	2	256536	uc001lkp.3	-33271	ENSG00000176769	TCERG1L	transcription elongation regulator 1 like
1070	chr10	133161278	133161290	13	*	987	602	Distal Intergenic	10	132890655	133109984	219330	2	256536	uc001lkp.3	-51294	ENSG00000176769	TCERG1L	transcription elongation regulator 1 like
1071	chr10	133728560	133728572	13	*	977	563	Distal Intergenic	10	133747960	133770053	22094	1	55844	uc001lkr.3	-19388	ENSG00000175470	PPP2R2D	protein phosphatase 2 regulatory subunit Bdelta
1072	chr10	135169321	135169333	13	*	977	563	Intron (uc001lms.2/282969, intron 4 of 5)	10	135168658	135171529	2872	2	282969	uc001lms.2	2196	ENSG00000148803	FUOM	fucose mutarotase
1073	chr10	135272685	135272697	13	*	965	532	Exon (uc001lng.3/619207, exon 4 of 11)	10	135269741	135278678	8938	1	619207	uc001lnh.1	2944	ENSG00000214279	SCART1	scavenger receptor family member expressed on T cells 1
1074	chr17_ctg5_hap1	380724	380736	13	*	984	588	Promoter	46	266212	380618	114407	2	4905	uc010wwo.2	-106	ENSG00000073969	NSF	N-ethylmaleimide sensitive factor, vesicle fusing ATPase
1075	chr17_ctg5_hap1	493464	493476	13	*	1000	722	Intron (uc010wwt.2/51326, intron 3 of 3)	46	424897	458604	33708	2	9884	uc031rgn.1	-34860	ENSG00000176681	LRRC37A	leucine rich repeat containing 37A
1076	chr17_ctg5_hap1	1235089	1235101	13	*	964	531	Intron (uc010wwt.2/51326, intron 3 of 3)	46	1188439	1190693	2255	1	644172	uc010wyf.2	46650	NA	MAPK8IP1P2	mitogen-activated protein kinase 8 interacting protein 1 pseudogene 2
1077	chr17_ctg5_hap1	1524729	1524741	13	*	984	588	Promoter	46	1524913	1574883	49971	1	728806	uc021ugh.1	-172	NA	NSFP1	N-ethylmaleimide-sensitive factor pseudogene 1
1078	chr6_dbb_hap3	73372	73384	13	*	965	534	Distal Intergenic	33	130812	134864	4053	2	401242	uc011frs.1	61480	ENSG00000225595	LINC01623	long intergenic non-protein coding RNA 1623
1079	chr6_dbb_hap3	396773	396785	13	*	972	547	Distal Intergenic	33	383078	384013	936	1	442186	uc011fry.2	13695	ENSG00000204701	OR2J3	olfactory receptor family 2 subfamily J member 3
1080	chr6_dbb_hap3	830053	830065	13	*	975	554	Intron (uc011fsl.2/10537, intron 1 of 1)	33	826740	831053	4314	2	10537	uc011fsl.2	988	ENSG00000213886	UBD	ubiquitin D
1081	chr6_dbb_hap3	2571531	2571543	13	*	971	544	Distal Intergenic	33	2532298	2535511	3214	2	3107	uc011gas.2	-36020	ENSG00000204525	HLA-C	major histocompatibility complex, class I, C
1082	chr6_dbb_hap3	2874333	2874345	13	*	987	604	Promoter	33	2874022	2891126	17105	1	7916	uc011gda.2	311	ENSG00000204469	PRRC2A	proline rich coiled-coil 2A
1083	chr6_dbb_hap3	2984092	2984104	13	*	975	554	Promoter	33	2980386	2983608	3223	2	23564	uc011gew.2	-484	ENSG00000213722	DDAH2	dimethylarginine dimethylaminohydrolase 2
1084	chr6_dbb_hap3	3026767	3026779	13	*	963	529	Exon (uc011gfi.2/80737, exon 6 of 17)	33	3018953	3030690	11738	2	80737	uc011gfi.2	3911	ENSG00000204396	VWA7	von Willebrand factor A domain containing 7
1085	chr6_dbb_hap3	3322823	3322835	13	*	966	536	Intron (uc011giq.1/7148, intron 11 of 43)	33	3288148	3293601	5454	2	7148	uc011gip.1	-29222	ENSG00000168477	TNXB	tenascin XB
1086	chr6_dbb_hap3	3578508	3578520	13	*	961	525	Intron (uc011gjn.2/10665, intron 14 of 21)	33	3539722	3577661	37940	2	10665	uc021zny.1	-847	ENSG00000204296	TSBP1	testis expressed basic protein 1
1087	chr6_dbb_hap3	4499691	4499703	13	*	975	554	3' UTR	33	4498633	4503987	5355	1	414765	uc021zok.1	1058	ENSG00000232940	HCG25	HLA complex group 25
1088	chr6_dbb_hap3	4572260	4572272	13	*	976	559	Promoter	33	4569255	4572120	2866	2	1616	uc011gnv.1	-140	ENSG00000204209	DAXX	death domain associated protein
1089	chr6_mcf_hap5	73359	73371	13	*	965	534	Distal Intergenic	35	130807	134856	4050	2	401242	uc011hhg.1	61485	ENSG00000225595	LINC01623	long intergenic non-protein coding RNA 1623
1090	chr6_mcf_hap5	829914	829926	13	*	975	554	Intron (uc011hhy.2/10537, intron 1 of 1)	35	826601	830914	4314	2	10537	uc011hhy.2	988	ENSG00000213886	UBD	ubiquitin D
1091	chr6_mcf_hap5	2656500	2656512	13	*	971	544	Intron (uc011hpl.1/3106, intron 4 of 4)	35	2617063	2620440	3378	2	3107	uc011hpf.2	-36060	ENSG00000204525	HLA-C	major histocompatibility complex, class I, C
1092	chr6_mcf_hap5	2968451	2968463	13	*	987	604	Promoter	35	2968140	2985242	17103	1	7916	uc011hrz.2	311	ENSG00000204469	PRRC2A	proline rich coiled-coil 2A
1093	chr6_mcf_hap5	3078206	3078218	13	*	975	554	Promoter	35	3074500	3077722	3223	2	23564	uc011htv.2	-484	ENSG00000213722	DDAH2	dimethylarginine dimethylaminohydrolase 2
1094	chr6_mcf_hap5	3120882	3120894	13	*	963	529	Exon (uc011huh.2/80737, exon 6 of 17)	35	3113068	3124805	11738	2	80737	uc011huh.2	3911	ENSG00000204396	VWA7	von Willebrand factor A domain containing 7
1095	chr6_mcf_hap5	3423465	3423477	13	*	966	536	Intron (uc011hwy.1/7148, intron 11 of 43)	35	3358607	3406008	47402	2	7146	uc021zrz.1	-17457	NA	TNXA	tenascin XA (pseudogene)
1096	chr6_mcf_hap5	3679150	3679162	13	*	961	525	Intron (uc021zsn.1/10665, intron 15 of 20)	35	3663449	3719241	55793	2	10665	uc021zsn.1	40079	ENSG00000204296	TSBP1	testis expressed basic protein 1
1097	chr6_mcf_hap5	4692161	4692173	13	*	975	554	3' UTR	35	4691103	4696453	5351	1	414765	uc021ztb.1	1058	ENSG00000232940	HCG25	HLA complex group 25
1098	chr6_mcf_hap5	4764675	4764687	13	*	976	559	Promoter	35	4761672	4764535	2864	2	1616	uc011idr.1	-140	ENSG00000204209	DAXX	death domain associated protein
1099	chr4	95772	95784	13	*	979	566	Intron (uc003fzt.4/255403, intron 3 of 3)	4	124386	156490	32105	1	255403	uc010iaz.3	-28602	ENSG00000250312	ZNF718	zinc finger protein 718
1100	chr4	595001	595013	13	*	976	562	Distal Intergenic	4	619363	664681	45319	1	5158	uc003gao.4	-24350	ENSG00000133256	PDE6B	phosphodiesterase 6B
1101	chr4	798664	798676	13	*	990	614	Intron (uc003gbi.3/10815, intron 2 of 3)	4	778745	819945	41201	2	10815	uc003gbi.3	21269	ENSG00000168993	CPLX1	complexin 1
1102	chr4	798687	798699	13	*	990	614	Intron (uc003gbi.3/10815, intron 2 of 3)	4	778745	819945	41201	2	10815	uc003gbi.3	21246	ENSG00000168993	CPLX1	complexin 1
1103	chr4	3307903	3307915	13	*	961	523	Intron (uc003ggu.2/6002, intron 1 of 6)	4	3311452	3417848	106397	1	6002	uc011bvr.1	-3537	ENSG00000159788	RGS12	regulator of G protein signaling 12
1104	chr4	3624518	3624530	13	*	962	526	Distal Intergenic	4	3578596	3592712	14117	1	285492	uc003ghj.2	45922	NA	LINC00955	long intergenic non-protein coding RNA 955
1105	chr4	4426755	4426767	13	*	978	564	Intron (uc003gic.3/53407, intron 8 of 10)	4	4387584	4420785	33202	1	27065	uc003gia.3	39171	ENSG00000168824	NSG1	neuronal vesicle trafficking associated 1
1106	chr4	4635530	4635542	13	*	967	538	Intron (uc003gid.3/100507266, intron 2 of 5)	4	4543858	4712664	168807	1	100507266	uc003gid.3	91672	ENSG00000247708	STX18-AS1	STX18 antisense RNA 1 (head to head)
1107	chr4	5276864	5276876	13	*	993	637	Intron (uc003gih.1/55351, intron 3 of 11)	4	5053527	5502725	449199	1	55351	uc010ida.1	223337	ENSG00000152953	STK32B	serine/threonine kinase 32B
1108	chr4	5405397	5405409	13	*	965	532	Intron (uc003gih.1/55351, intron 5 of 11)	4	5526883	5529527	2645	1	10141	uc003gii.3	-121474	ENSG00000082929	LINC01587	long intergenic non-protein coding RNA 1587
1109	chr4	5698787	5698799	13	*	972	547	Intron (uc003gij.3/132884, intron 2 of 21)	4	5564146	5710294	146149	2	132884	uc003gij.3	11495	ENSG00000173040	EVC2	EvC ciliary complex subunit 2
1110	chr4	6475993	6476005	13	*	985	594	Intron (uc011bwd.2/5522, intron 2 of 9)	4	6322305	6474173	151869	2	5522	uc003gjc.3	-1820	ENSG00000074211	PPP2R2C	protein phosphatase 2 regulatory subunit Bgamma
1111	chr4	7058675	7058687	13	*	959	521	3' UTR	4	7032281	7047958	15678	2	100129931	uc021xld.1	-10717	ENSG00000245748	LOC100129931	uncharacterized LOC100129931
1112	chr4	7554755	7554767	13	*	975	554	Intron (uc003gkb.4/57537, intron 3 of 26)	4	7461755	7461845	91	1	100422826	uc021xlh.1	93000	ENSG00000266690	MIR4274	microRNA 4274
1113	chr4	7638266	7638278	13	*	971	544	Intron (uc003gkb.4/57537, intron 3 of 26)	4	7755817	7780654	24838	1	84740	uc003gkd.4	-117539	ENSG00000272620	AFAP1-AS1	AFAP1 antisense RNA 1
1114	chr4	7733235	7733247	13	*	976	562	Intron (uc003gkb.4/57537, intron 23 of 26)	4	7755817	7780654	24838	1	84740	uc003gkd.4	-22570	ENSG00000272620	AFAP1-AS1	AFAP1 antisense RNA 1
1115	chr4	9411969	9411981	13	*	962	527	Distal Intergenic	4	9446260	9452240	5981	1	644414	uc011bwt.2	-34279	ENSG00000186146	DEFB131A	defensin beta 131A
1116	chr4	9706775	9706787	13	*	976	559	Distal Intergenic	4	9783258	9785633	2376	1	1816	uc003gmb.4	-76471	ENSG00000169676	DRD5	dopamine receptor D5
1117	chr4	9714972	9714984	13	*	962	526	Distal Intergenic	4	9783258	9785633	2376	1	1816	uc003gmb.4	-68274	ENSG00000169676	DRD5	dopamine receptor D5
1118	chr4	11447731	11447743	13	*	996	674	Distal Intergenic	4	11399988	11430537	30550	2	9957	uc003gmq.3	-17194	ENSG00000002587	HS3ST1	heparan sulfate-glucosamine 3-sulfotransferase 1
1119	chr4	11601643	11601655	13	*	961	523	Distal Intergenic	4	11399988	11430537	30550	2	9957	uc003gmq.3	-171106	ENSG00000002587	HS3ST1	heparan sulfate-glucosamine 3-sulfotransferase 1
1120	chr4	12461500	12461512	13	*	993	637	Distal Intergenic	4	13369347	13485989	116643	2	9364	uc003gmt.2	1024477	ENSG00000157869	RAB28	RAB28, member RAS oncogene family
1121	chr4	12640682	12640694	13	*	972	547	Distal Intergenic	4	13369347	13485989	116643	2	9364	uc003gmt.2	845295	ENSG00000157869	RAB28	RAB28, member RAS oncogene family
1122	chr4	12803949	12803961	13	*	979	570	Distal Intergenic	4	13369347	13485989	116643	2	9364	uc003gmt.2	682028	ENSG00000157869	RAB28	RAB28, member RAS oncogene family
1123	chr4	13844883	13844895	13	*	976	559	Intron (uc003gna.1/uc003gna.1, intron 3 of 3)	4	13629489	13629581	93	1	100847023	uc031sdt.1	215394	ENSG00000266240	MIR5091	microRNA 5091
1124	chr4	15475490	15475502	13	*	964	532	Intron (uc003gnq.4/57545, intron 1 of 4)	4	15471489	15603180	131692	1	57545	uc010idv.2	4001	ENSG00000048342	CC2D2A	coiled-coil and C2 domain containing 2A
1125	chr4	16638677	16638689	13	*	985	594	Intron (uc003goz.3/9079, intron 2 of 7)	4	16595986	16623654	27669	2	100847063	uc031sdu.1	-15023	ENSG00000263652	MIR548AX	microRNA 548ax
1126	chr4	17168360	17168372	13	*	966	536	Distal Intergenic	4	16503169	16900424	397256	2	9079	uc010iee.3	-267936	ENSG00000169744	LDB2	LIM domain binding 2
1127	chr4	17175131	17175143	13	*	982	579	Intron (uc003gpc.3/uc003gpc.3, intron 4 of 5)	4	16503169	16900424	397256	2	9079	uc010iee.3	-274707	ENSG00000169744	LDB2	LIM domain binding 2
1128	chr4	17508049	17508061	13	*	981	574	Intron (uc021xmo.1/5860, intron 2 of 6)	4	17461884	17513857	51974	2	5860	uc021xmo.1	5796	ENSG00000151552	QDPR	quinoid dihydropteridine reductase
1129	chr4	18185670	18185682	13	*	961	523	Distal Intergenic	4	17882218	18023483	141266	2	254251	uc021xmr.1	-162187	ENSG00000178177	LCORL	ligand dependent nuclear receptor corepressor like
1130	chr4	18192398	18192410	13	*	967	538	Distal Intergenic	4	17882218	18023483	141266	2	254251	uc021xmr.1	-168915	ENSG00000178177	LCORL	ligand dependent nuclear receptor corepressor like
1131	chr4	18288967	18288979	13	*	979	570	Distal Intergenic	4	17882218	18023483	141266	2	254251	uc021xmr.1	-265484	ENSG00000178177	LCORL	ligand dependent nuclear receptor corepressor like
1132	chr4	18625610	18625622	13	*	976	558	Distal Intergenic	4	17882218	18023483	141266	2	254251	uc021xmr.1	-602127	ENSG00000178177	LCORL	ligand dependent nuclear receptor corepressor like
1133	chr4	20306362	20306374	13	*	978	565	Intron (uc003gpr.1/9353, intron 4 of 36)	4	20255235	20620788	365554	1	9353	uc003gps.1	51127	ENSG00000145147	SLIT2	slit guidance ligand 2
1134	chr4	21439841	21439853	13	*	979	566	Intron (uc003gqg.1/80333, intron 1 of 7)	4	20730239	21546279	816041	2	80333	uc003gqg.1	106426	ENSG00000185774	KCNIP4	potassium voltage-gated channel interacting protein 4
1135	chr4	22398646	22398658	13	*	978	564	Intron (uc010ieo.2/166647, intron 14 of 16)	4	22388997	22396491	7495	2	166647	uc003gql.2	-2155	ENSG00000152990	ADGRA3	adhesion G protein-coupled receptor A3
1136	chr4	22829484	22829496	13	*	982	579	Distal Intergenic	4	22715712	22821195	105484	1	57733	uc011bxo.3	113772	ENSG00000249948	GBA3	glucosylceramidase beta 3 (gene/pseudogene)
1137	chr4	23424024	23424036	13	*	969	541	Distal Intergenic	4	23815313	23883734	68422	2	10891	uc011bxp.1	459698	ENSG00000109819	PPARGC1A	PPARG coactivator 1 alpha
1138	chr4	24207800	24207812	13	*	985	594	Intron (uc031sdx.1/10891, intron 2 of 14)	4	23793644	24474394	680751	2	10891	uc031sdx.1	266582	ENSG00000109819	PPARGC1A	PPARG coactivator 1 alpha
1139	chr4	25167262	25167274	13	*	981	574	Intron (uc003grj.3/285540, intron 1 of 1)	4	25162294	25280831	118538	1	55300	uc011bxs.2	4968	ENSG00000038210	PI4K2B	phosphatidylinositol 4-kinase type 2 beta
1140	chr4	26142139	26142151	13	*	984	586	Distal Intergenic	4	26321332	26436752	115421	1	3516	uc003grx.2	-179181	ENSG00000168214	RBPJ	recombination signal binding protein for immunoglobulin kappa J region
1141	chr4	26299729	26299741	13	*	972	547	Distal Intergenic	4	26321332	26436752	115421	1	3516	uc003grx.2	-21591	ENSG00000168214	RBPJ	recombination signal binding protein for immunoglobulin kappa J region
1142	chr4	26495484	26495496	13	*	976	559	Distal Intergenic	4	26483018	26492042	9025	2	886	uc003gse.1	-3442	ENSG00000163394	CCKAR	cholecystokinin A receptor
1143	chr4	27719403	27719415	13	*	966	536	Distal Intergenic	4	27004549	27027003	22455	1	57620	uc010iey.3	714854	ENSG00000109689	STIM2	stromal interaction molecule 2
1144	chr4	28295690	28295702	13	*	975	554	Distal Intergenic	4	28821204	28821290	87	1	100422937	uc021xnb.1	-525502	ENSG00000283275	MIR4275	microRNA 4275
1145	chr4	28586082	28586094	13	*	971	544	Distal Intergenic	4	28821204	28821290	87	1	100422937	uc021xnb.1	-235110	ENSG00000283275	MIR4275	microRNA 4275
1146	chr4	28695521	28695533	13	*	972	547	Distal Intergenic	4	28821204	28821290	87	1	100422937	uc021xnb.1	-125671	ENSG00000283275	MIR4275	microRNA 4275
1147	chr4	28740732	28740744	13	*	984	586	Distal Intergenic	4	28821204	28821290	87	1	100422937	uc021xnb.1	-80460	ENSG00000283275	MIR4275	microRNA 4275
1148	chr4	30059030	30059042	13	*	963	528	Distal Intergenic	4	30722030	30726957	4928	1	5099	uc021xnc.1	-662988	ENSG00000169851	PCDH7	protocadherin 7
1149	chr4	30187592	30187604	13	*	965	532	Distal Intergenic	4	30722030	30726957	4928	1	5099	uc021xnc.1	-534426	ENSG00000169851	PCDH7	protocadherin 7
1150	chr4	31562640	31562652	13	*	969	541	Distal Intergenic	4	30722037	31148423	426387	1	5099	uc021xnd.1	840603	ENSG00000169851	PCDH7	protocadherin 7
1151	chr4	32152110	32152122	13	*	985	594	Distal Intergenic	4	30722037	31148423	426387	1	5099	uc021xnd.1	1430073	ENSG00000169851	PCDH7	protocadherin 7
1152	chr4	33109289	33109301	13	*	976	562	Distal Intergenic	4	30722037	31148423	426387	1	5099	uc021xnd.1	2387252	ENSG00000169851	PCDH7	protocadherin 7
1153	chr4	33960227	33960239	13	*	968	539	Intron (uc003gsn.3/uc003gsn.3, intron 3 of 4)	4	35949843	36075457	125615	2	116984	uc003gso.3	2115218	ENSG00000047365	ARAP2	ArfGAP with RhoGAP domain, ankyrin repeat and PH domain 2
1154	chr4	34242925	34242937	13	*	974	553	Distal Intergenic	4	35949843	36075457	125615	2	116984	uc003gso.3	1832520	ENSG00000047365	ARAP2	ArfGAP with RhoGAP domain, ankyrin repeat and PH domain 2
1155	chr4	34575443	34575455	13	*	985	594	Distal Intergenic	4	35949843	36075457	125615	2	116984	uc003gso.3	1500002	ENSG00000047365	ARAP2	ArfGAP with RhoGAP domain, ankyrin repeat and PH domain 2
1156	chr4	34698168	34698180	13	*	967	538	Distal Intergenic	4	35949843	36075457	125615	2	116984	uc003gso.3	1377277	ENSG00000047365	ARAP2	ArfGAP with RhoGAP domain, ankyrin repeat and PH domain 2
1157	chr4	35152687	35152699	13	*	974	553	Distal Intergenic	4	35949843	36075457	125615	2	116984	uc003gso.3	922758	ENSG00000047365	ARAP2	ArfGAP with RhoGAP domain, ankyrin repeat and PH domain 2
1158	chr4	35595373	35595385	13	*	975	554	Distal Intergenic	4	35949843	36075457	125615	2	116984	uc003gso.3	480072	ENSG00000047365	ARAP2	ArfGAP with RhoGAP domain, ankyrin repeat and PH domain 2
1159	chr4	35786377	35786389	13	*	987	602	Distal Intergenic	4	35949843	36075457	125615	2	116984	uc003gso.3	289068	ENSG00000047365	ARAP2	ArfGAP with RhoGAP domain, ankyrin repeat and PH domain 2
1160	chr4	36116598	36116610	13	*	985	594	Intron (uc003gsq.2/116984, intron 25 of 32)	4	35949843	36075457	125615	2	116984	uc003gso.3	-41141	ENSG00000047365	ARAP2	ArfGAP with RhoGAP domain, ankyrin repeat and PH domain 2
1161	chr4	37002568	37002580	13	*	965	532	Distal Intergenic	4	37243532	37243613	82	2	100616435	uc021xnf.1	241033	ENSG00000264319	MIR4801	microRNA 4801
1162	chr4	38114238	38114250	13	*	978	565	Intron (uc003gtb.3/23216, intron 15 of 19)	4	38113523	38140796	27274	1	23216	uc021xni.1	715	ENSG00000065882	TBC1D1	TBC1 domain family member 1
1163	chr4	38803993	38804005	13	*	976	559	Intron (uc003gtl.3/7096, intron 2 of 3)	4	38797876	38806412	8537	2	7096	uc003gtl.3	2407	ENSG00000174125	TLR1	toll like receptor 1
1164	chr4	39699754	39699766	13	*	997	692	Promoter	4	39699759	39784410	84652	1	3093	uc003guq.4	0	ENSG00000078140	UBE2K	ubiquitin conjugating enzyme E2 K
1165	chr4	40126026	40126038	13	*	966	536	Intron (uc003guy.4/55728, intron 11 of 17)	4	40103695	40159872	56178	1	55728	uc010ifr.3	22331	ENSG00000078177	N4BP2	NEDD4 binding protein 2
1166	chr4	40312433	40312445	13	*	979	570	Intron (uc021xnq.1/uc021xnq.1, intron 2 of 3)	4	40337346	40357234	19889	1	55584	uc003gva.2	-24901	ENSG00000174343	CHRNA9	cholinergic receptor nicotinic alpha 9 subunit
1167	chr4	40684619	40684631	13	*	978	565	Distal Intergenic	4	40425272	40632640	207369	2	54502	uc011bys.1	-51979	ENSG00000163694	RBM47	RNA binding motif protein 47
1168	chr4	43830106	43830118	13	*	972	546	Distal Intergenic	4	44175920	44450824	274905	2	386617	uc003gwu.3	620706	ENSG00000183783	KCTD8	potassium channel tetramerization domain containing 8
1169	chr4	43870925	43870937	13	*	961	523	Distal Intergenic	4	44175920	44450824	274905	2	386617	uc003gwu.3	579887	ENSG00000183783	KCTD8	potassium channel tetramerization domain containing 8
1170	chr4	44065507	44065519	13	*	962	526	Distal Intergenic	4	44175920	44450824	274905	2	386617	uc003gwu.3	385305	ENSG00000183783	KCTD8	potassium channel tetramerization domain containing 8
1171	chr4	45587906	45587918	13	*	970	543	Distal Intergenic	4	46037787	46126082	88296	2	2565	uc003gxb.3	538164	ENSG00000163285	GABRG1	gamma-aminobutyric acid type A receptor subunit gamma1
1172	chr4	48479543	48479555	13	*	960	523	Distal Intergenic	4	48485360	48491541	6182	1	201780	uc003gyc.2	-5805	ENSG00000145248	SLC10A4	solute carrier family 10 member 4
1173	chr4	53353990	53354002	13	*	973	551	Distal Intergenic	4	53457127	53522759	65633	2	64854	uc003gzm.4	168757	ENSG00000109189	USP46	ubiquitin specific peptidase 46
1174	chr4	53771563	53771575	13	*	996	674	Intron (uc003gzu.3/152579, intron 7 of 8)	4	53728495	53733002	4508	1	65997	uc003gzt.3	43068	ENSG00000128045	RASL11B	RAS like family 11 member B
1175	chr4	53827133	53827145	13	*	978	565	Intron (uc003gzu.3/152579, intron 5 of 8)	4	53728495	53733002	4508	1	65997	uc003gzt.3	98638	ENSG00000128045	RASL11B	RAS like family 11 member B
1176	chr4	54367918	54367930	13	*	972	547	Intron (uc003haa.3/5156, intron 12 of 23)	4	54366244	54389443	23200	1	100873939	uc031sef.1	1674	ENSG00000250930	LNX1-AS1	LNX1 antisense RNA 1
1177	chr4	55657080	55657092	13	*	990	614	Distal Intergenic	4	55593582	55597552	3971	1	3815	uc010igt.2	63498	ENSG00000157404	KIT	KIT proto-oncogene, receptor tyrosine kinase
1178	chr4	56523847	56523859	13	*	975	554	Distal Intergenic	4	56461398	56502465	41068	2	10874	uc003hbc.3	-21382	ENSG00000109255	NMU	neuromedin U
1179	chr4	58456656	58456668	13	*	962	527	Distal Intergenic	4	57898404	57976551	78148	2	3490	uc011cag.2	-480105	ENSG00000163453	IGFBP7	insulin like growth factor binding protein 7
1180	chr4	58629240	58629252	13	*	966	536	Distal Intergenic	4	57898404	57976551	78148	2	3490	uc011cag.2	-652689	ENSG00000163453	IGFBP7	insulin like growth factor binding protein 7
1181	chr4	62801745	62801757	13	*	971	544	Exon (uc003hcq.4/23284, exon 14 of 26)	4	62775278	62938168	162891	1	23284	uc003hct.3	26467	ENSG00000150471	ADGRL3	adhesion G protein-coupled receptor L3
1182	chr4	62891980	62891992	13	*	963	529	Intron (uc003hcq.4/23284, intron 20 of 25)	4	62775278	62938168	162891	1	23284	uc003hct.3	116702	ENSG00000150471	ADGRL3	adhesion G protein-coupled receptor L3
1183	chr4	63465599	63465611	13	*	987	602	Distal Intergenic	4	62775278	62938168	162891	1	23284	uc003hct.3	690321	ENSG00000150471	ADGRL3	adhesion G protein-coupled receptor L3
1184	chr4	65912871	65912883	13	*	982	580	Distal Intergenic	4	65779999	65870218	90220	2	401134	uc021xos.1	-42653	ENSG00000250125	LINC02232	long intergenic non-protein coding RNA 2232
1185	chr4	66288435	66288447	13	*	964	531	Intron (uc003hcx.3/2044, intron 5 of 17)	4	66185281	66535206	349926	2	2044	uc003hcx.3	246759	ENSG00000145242	EPHA5	EPH receptor A5
1186	chr4	66334843	66334855	13	*	985	594	Intron (uc003hcx.3/2044, intron 5 of 17)	4	66185281	66535206	349926	2	2044	uc003hcx.3	200351	ENSG00000145242	EPHA5	EPH receptor A5
1187	chr4	69087386	69087398	13	*	982	579	Distal Intergenic	4	69054242	69083798	29557	2	401136	uc003hdv.1	-3588	ENSG00000250026	TMPRSS11BNL	TMPRSS11B N-terminal like, pseudogene
1188	chr4	71269869	71269881	13	*	962	526	Intron (uc003hfi.3/58503, intron 2 of 2)	4	71263599	71275914	12316	1	58503	uc003hfi.3	6270	ENSG00000171199	OPRPN	opiorphin prepropeptide
1189	chr4	71457905	71457917	13	*	988	611	Promoter	4	71457975	71473004	15030	1	258	uc003hfl.3	-58	ENSG00000178522	AMBN	ameloblastin
1190	chr4	72699237	72699249	13	*	966	536	Distal Intergenic	4	72607411	72671237	63827	2	2638	uc021xpb.1	-28000	ENSG00000145321	GC	GC vitamin D binding protein
1191	chr4	73335954	73335966	13	*	966	536	Intron (uc003hgk.2/9508, intron 3 of 21)	4	73146686	73434516	287831	2	9508	uc003hgk.2	98550	ENSG00000156140	ADAMTS3	ADAM metallopeptidase with thrombospondin type 1 motif 3
1192	chr4	74067007	74067019	13	*	985	594	Intron (uc003hgo.3/26057, intron 1 of 33)	4	73940502	74088787	148286	2	26057	uc003hgo.3	21768	ENSG00000132466	ANKRD17	ankyrin repeat domain 17
1193	chr4	74096869	74096881	13	*	965	532	Intron (uc003hgp.3/26057, intron 1 of 33)	4	73940502	74088787	148286	2	26057	uc003hgo.3	-8082	ENSG00000132466	ANKRD17	ankyrin repeat domain 17
1194	chr4	74098846	74098858	13	*	984	588	Intron (uc003hgp.3/26057, intron 1 of 33)	4	73940502	74088787	148286	2	26057	uc003hgo.3	-10059	ENSG00000132466	ANKRD17	ankyrin repeat domain 17
1195	chr4	74184139	74184151	13	*	964	532	Distal Intergenic	4	73940502	74124502	184001	2	26057	uc003hgr.3	-59637	ENSG00000132466	ANKRD17	ankyrin repeat domain 17
1196	chr4	75284552	75284564	13	*	960	522	Distal Intergenic	4	75310853	75490485	179633	1	374	uc021xpc.1	-26289	ENSG00000109321	AREG	amphiregulin
1197	chr4	75454367	75454379	13	*	960	522	Intron (uc021xpc.1/374, intron 6 of 11)	4	75310853	75490485	179633	1	374	uc021xpc.1	143514	ENSG00000109321	AREG	amphiregulin
1198	chr4	76300629	76300641	13	*	979	566	Distal Intergenic	4	76279286	76287776	8491	1	441025	uc021xpd.1	21343	ENSG00000251383	LINC02483	long intergenic non-protein coding RNA 2483
1199	chr4	77412768	77412780	13	*	981	577	Intron (uc011cbx.2/57619, intron 1 of 10)	4	77356253	77704405	348153	1	57619	uc011cbx.2	56515	ENSG00000138771	SHROOM3	shroom family member 3
1200	chr4	77486517	77486529	13	*	990	627	Intron (uc011cbx.2/57619, intron 2 of 10)	4	77494721	77494785	65	1	100616299	uc021xpg.1	-8192	ENSG00000263445	MIR4450	microRNA 4450
1201	chr4	78156581	78156593	13	*	981	577	Distal Intergenic	4	78079450	78091213	11764	1	901	uc003hkp.4	77131	ENSG00000138764	CCNG2	cyclin G2
1202	chr4	78742600	78742612	13	*	963	529	Distal Intergenic	4	78634541	78740544	106004	2	246175	uc003hks.3	-2056	ENSG00000138767	CNOT6L	CCR4-NOT transcription complex subunit 6 like
1203	chr4	80707314	80707326	13	*	990	614	Distal Intergenic	4	80748625	80784401	35777	1	118425	uc003hlw.4	-41299	ENSG00000251321	PCAT4	prostate cancer associated transcript 4
1204	chr4	82963987	82963999	13	*	969	541	Distal Intergenic	4	83274467	83292737	18271	2	3184	uc003hml.1	328738	ENSG00000138668	HNRNPD	heterogeneous nuclear ribonucleoprotein D
1205	chr4	84601963	84601975	13	*	973	550	Distal Intergenic	4	84457470	84527027	69558	1	84803	uc003hox.4	144493	ENSG00000138678	GPAT3	glycerol-3-phosphate acyltransferase 3
1206	chr4	84942435	84942447	13	*	979	566	Intron (uc010ikd.2/uc010ikd.2, intron 2 of 5)	4	85414436	85419387	4952	2	4825	uc003hpa.1	476940	ENSG00000163623	NKX6-1	NK6 homeobox 1
1207	chr4	86014590	86014602	13	*	993	644	Distal Intergenic	4	85887971	85928168	40198	1	404201	uc003hph.2	126619	ENSG00000180769	WDFY3-AS2	WDFY3 antisense RNA 2
1208	chr4	88935951	88935963	13	*	967	538	Intron (uc003hre.3/5311, intron 1 of 14)	4	88928799	88998931	70133	1	5311	uc003hre.3	7152	ENSG00000118762	PKD2	polycystin 2, transient receptor potential cation channel
1209	chr4	89775577	89775589	13	*	971	544	Intron (uc003hse.2/10144, intron 6 of 23)	4	89670103	89744512	74410	2	10144	uc010ikr.2	-31065	ENSG00000138640	FAM13A	family with sequence similarity 13 member A
1210	chr4	91735852	91735864	13	*	966	536	Intron (uc010ikv.2/401145, intron 8 of 9)	4	91570671	92051163	480493	1	401145	uc003hsx.3	165181	ENSG00000184305	CCSER1	coiled-coil serine rich protein 1
1211	chr4	91929938	91929950	13	*	983	584	Intron (uc003hsv.4/401145, intron 9 of 10)	4	91570671	92051163	480493	1	401145	uc003hsx.3	359267	ENSG00000184305	CCSER1	coiled-coil serine rich protein 1
1212	chr4	92012056	92012068	13	*	962	526	Intron (uc003hsv.4/401145, intron 10 of 10)	4	91570671	92051163	480493	1	401145	uc003hsx.3	441385	ENSG00000184305	CCSER1	coiled-coil serine rich protein 1
1213	chr4	93570882	93570894	13	*	966	536	Intron (uc010ikx.3/2895, intron 2 of 5)	4	93744100	94128608	384509	1	2895	uc011cdv.1	-173206	ENSG00000152208	GRID2	glutamate ionotropic receptor delta type subunit 2
1214	chr4	96645887	96645899	13	*	996	674	Distal Intergenic	4	96761239	96762625	1387	1	5161	uc003htr.4	-115340	ENSG00000163114	PDHA2	pyruvate dehydrogenase E1 subunit alpha 2
1215	chr4	97452815	97452827	13	*	964	532	Distal Intergenic	4	96761239	96762625	1387	1	5161	uc003htr.4	691576	ENSG00000163114	PDHA2	pyruvate dehydrogenase E1 subunit alpha 2
1216	chr4	101280174	101280186	13	*	979	566	Distal Intergenic	4	101316498	101439250	122753	2	51705	uc003hvr.3	159064	ENSG00000164035	EMCN	endomucin
1217	chr4	101443421	101443433	13	*	960	522	Distal Intergenic	4	101316498	101439250	122753	2	51705	uc011cem.2	-4171	ENSG00000164035	EMCN	endomucin
1218	chr4	102437041	102437053	13	*	966	536	Intron (uc003hvx.4/55024, intron 2 of 20)	4	102341118	102995969	654852	1	55024	uc003hvx.4	95923	ENSG00000153064	BANK1	B cell scaffold protein with ankyrin repeats 1
1219	chr4	106406304	106406316	13	*	975	557	Distal Intergenic	4	106326794	106395227	68434	2	27068	uc011cfa.1	-11077	ENSG00000138777	PPA2	inorganic pyrophosphatase 2
1220	chr4	106751318	106751330	13	*	978	565	Intron (uc003hxy.4/79807, intron 8 of 11)	4	106816597	106892828	76232	1	255743	uc003hya.3	-65267	ENSG00000168743	NPNT	nephronectin
1221	chr4	107209707	107209719	13	*	972	547	Intron (uc003hyc.2/93627, intron 3 of 23)	4	107236767	107270381	33615	1	9255	uc011cfg.2	-27048	ENSG00000164022	AIMP1	aminoacyl tRNA synthetase complex interacting multifunctional protein 1
1222	chr4	107960603	107960615	13	*	979	566	Intron (uc010ilw.1/27123, intron 2 of 3)	4	107844978	107957453	112476	2	27123	uc003hyj.1	-3150	ENSG00000155011	DKK2	dickkopf WNT signaling pathway inhibitor 2
1223	chr4	108813056	108813068	13	*	993	632	Intron (uc003hyl.4/166929, intron 2 of 6)	4	108814420	108836204	21785	1	166929	uc003hyn.3	-1352	ENSG00000164023	SGMS2	sphingomyelin synthase 2
1224	chr4	108839081	108839093	13	*	967	538	Intron (uc003hym.1/uc003hym.1, intron 1 of 6)	4	108852717	108874613	21897	1	113612	uc003hyp.3	-13624	ENSG00000155016	CYP2U1	cytochrome P450 family 2 subfamily U member 1
1225	chr4	109710688	109710700	13	*	979	566	Distal Intergenic	4	109663202	109684235	21034	2	64850	uc011cfo.2	-26453	ENSG00000164089	ETNPPL	ethanolamine-phosphate phospho-lyase
1226	chr4	111515879	111515891	13	*	978	565	Distal Intergenic	4	111538580	111544254	5675	2	5308	uc003iac.3	28363	ENSG00000164093	PITX2	paired like homeodomain 2
1227	chr4	111670626	111670638	13	*	967	539	Distal Intergenic	4	111538580	111563279	24700	2	5308	uc021xqs.1	-107347	ENSG00000164093	PITX2	paired like homeodomain 2
1228	chr4	112431556	112431568	13	*	962	526	Distal Intergenic	4	113066553	113110237	43685	1	132720	uc003iah.2	-634985	ENSG00000174749	FAM241A	family with sequence similarity 241 member A
1229	chr4	112605353	112605365	13	*	961	523	Distal Intergenic	4	113066553	113110237	43685	1	132720	uc003iah.2	-461188	ENSG00000174749	FAM241A	family with sequence similarity 241 member A
1230	chr4	113250661	113250673	13	*	979	566	Intron (uc003iam.3/80216, intron 2 of 3)	4	113218499	113363764	145266	1	80216	uc011cfx.2	32162	ENSG00000073331	ALPK1	alpha kinase 1
1231	chr4	113738490	113738502	13	*	959	521	Distal Intergenic	4	113739239	114257213	517975	1	287	uc003ibc.2	-737	ENSG00000145362	ANK2	ankyrin 2
1232	chr4	115257633	115257645	13	*	975	554	Distal Intergenic	4	115519611	115598202	78592	1	7368	uc003ibs.2	-261966	ENSG00000174607	UGT8	UDP glycosyltransferase 8
1233	chr4	117943190	117943202	13	*	961	525	Distal Intergenic	4	118004710	118006736	2027	2	133022	uc003ibv.4	63534	ENSG00000174599	TRAM1L1	translocation associated membrane protein 1 like 1
1234	chr4	119458306	119458318	13	*	967	539	Intron (uc003icb.3/645455, intron 2 of 7)	4	119437495	119475359	37865	1	645455	uc003icb.3	20811	ENSG00000276725	CEP170P1	centrosomal protein 170 pseudogene 1
1235	chr4	120694095	120694107	13	*	967	539	Distal Intergenic	4	120415550	120549981	134432	2	8654	uc003idh.3	-144114	ENSG00000138735	PDE5A	phosphodiesterase 5A
1236	chr4	121053408	121053420	13	*	984	586	Distal Intergenic	4	120980579	120988013	7435	2	4085	uc003idm.2	-65395	ENSG00000164109	MAD2L1	mitotic arrest deficient 2 like 1
1237	chr4	121744859	121744871	13	*	984	586	Intron (uc003idn.3/11107, intron 3 of 15)	4	121615929	121844013	228085	2	11107	uc003idn.3	99142	ENSG00000138738	PRDM5	PR/SET domain 5
1238	chr4	123524214	123524226	13	*	987	604	Distal Intergenic	4	123533783	123542212	8430	2	59067	uc003ies.3	17986	ENSG00000138684	IL21	interleukin 21
1239	chr4	124621236	124621248	13	*	987	602	Intron (uc011cgn.1/285419, intron 2 of 4)	4	124573942	124851518	277577	1	285419	uc011cgn.1	47294	ENSG00000249464	LINC01091	long intergenic non-protein coding RNA 1091
1240	chr4	125102500	125102512	13	*	978	564	Distal Intergenic	4	124695419	124786730	91312	1	285419	uc003ifd.3	407081	ENSG00000249464	LINC01091	long intergenic non-protein coding RNA 1091
1241	chr4	125631627	125631639	13	*	981	577	Exon (uc010inw.3/57182, exon 2 of 5)	4	125585204	125633887	48684	2	57182	uc010inw.3	2248	ENSG00000151458	ANKRD50	ankyrin repeat domain 50
1242	chr4	127976154	127976166	13	*	966	536	Distal Intergenic	4	128554087	128637934	83848	1	27152	uc003ifk.2	-577921	ENSG00000164066	INTU	inturned planar cell polarity protein
1243	chr4	128157120	128157132	13	*	966	536	Distal Intergenic	4	128554087	128637934	83848	1	27152	uc003ifk.2	-396955	ENSG00000164066	INTU	inturned planar cell polarity protein
1244	chr4	130278384	130278396	13	*	984	586	Distal Intergenic	4	130017282	130033843	16562	1	132321	uc010iod.3	261102	ENSG00000151470	C4orf33	chromosome 4 open reading frame 33
1245	chr4	131517791	131517803	13	*	961	524	Distal Intergenic	4	130017282	130033843	16562	1	132321	uc010iod.3	1500509	ENSG00000151470	C4orf33	chromosome 4 open reading frame 33
1246	chr4	134197992	134198004	13	*	962	526	Distal Intergenic	4	134070470	134112732	42263	1	57575	uc003iha.3	127522	ENSG00000138650	PCDH10	protocadherin 10
1247	chr4	135967073	135967085	13	*	975	557	Distal Intergenic	4	135117489	135122903	5415	2	132430	uc010ioe.3	-844170	ENSG00000254535	PABPC4L	poly(A) binding protein cytoplasmic 4 like
1248	chr4	140590175	140590187	13	*	961	525	Intron (uc003ihy.3/4258, intron 1 of 4)	4	140586922	140661899	74978	1	4258	uc021xsf.1	3253	ENSG00000085871	MGST2	microsomal glutathione S-transferase 2
1249	chr4	140994780	140994792	13	*	973	550	Intron (uc011chd.1/55534, intron 1 of 3)	4	140637546	141075233	437688	2	55534	uc011chd.1	80441	ENSG00000196782	MAML3	mastermind like transcriptional coactivator 3
1250	chr4	142298303	142298315	13	*	973	550	Distal Intergenic	4	142142049	142155850	13802	1	27309	uc011chl.2	156254	ENSG00000109445	ZNF330	zinc finger protein 330
1251	chr4	143063326	143063338	13	*	985	594	Intron (uc011chm.2/8821, intron 15 of 23)	4	143044445	143226985	182541	2	8821	uc011chp.1	163647	ENSG00000109452	INPP4B	inositol polyphosphate-4-phosphatase type II B
1252	chr4	144790363	144790375	13	*	971	544	Distal Intergenic	4	144792019	144826716	34698	2	2996	uc003ijj.3	36341	ENSG00000197465	GYPE	glycophorin E (MNS blood group)
1253	chr4	145806047	145806059	13	*	987	604	Distal Intergenic	4	146019156	146050676	31521	1	6059	uc003ijx.3	-213097	ENSG00000164163	ABCE1	ATP binding cassette subfamily E member 1
1254	chr4	146019464	146019476	13	*	984	588	Promoter	4	145915727	146019371	103645	2	10393	uc031sho.1	-93	ENSG00000164162	ANAPC10	anaphase promoting complex subunit 10
1255	chr4	146031909	146031921	13	*	967	539	Intron (uc003ijx.3/6059, intron 7 of 17)	4	145915727	146019693	103967	2	10393	uc031shp.1	-12216	ENSG00000164162	ANAPC10	anaphase promoting complex subunit 10
1256	chr4	147828948	147828960	13	*	963	529	Intron (uc003ikw.4/83894, intron 5 of 12)	4	147628179	147867034	238856	2	83894	uc003ikw.4	38074	ENSG00000137473	TTC29	tetratricopeptide repeat domain 29
1257	chr4	148871468	148871480	13	*	963	529	Intron (uc003ilf.3/79658, intron 15 of 22)	4	148867390	148993927	126538	1	79658	uc003ilh.3	4078	ENSG00000071205	ARHGAP10	Rho GTPase activating protein 10
1258	chr4	149171005	149171017	13	*	966	536	Intron (uc003ilj.4/4306, intron 3 of 8)	4	148999915	149363672	363758	2	4306	uc003ilj.4	192655	ENSG00000151623	NR3C2	nuclear receptor subfamily 3 group C member 2
1259	chr4	149841501	149841513	13	*	990	614	Distal Intergenic	4	148999915	149363672	363758	2	4306	uc010iph.3	-477829	ENSG00000151623	NR3C2	nuclear receptor subfamily 3 group C member 2
1260	chr4	150955149	150955161	13	*	963	529	Distal Intergenic	4	150999426	151178608	179183	1	166614	uc003ilm.4	-44265	ENSG00000170390	DCLK2	doublecortin like kinase 2
1261	chr4	151005127	151005139	13	*	961	523	Intron (uc003ilm.4/166614, intron 1 of 15)	4	150999426	151178608	179183	1	166614	uc003ilp.4	5701	ENSG00000170390	DCLK2	doublecortin like kinase 2
1262	chr4	151143412	151143424	13	*	981	577	Intron (uc003ilm.4/166614, intron 7 of 15)	4	151185811	151232521	46711	2	987	uc003ilr.4	89097	ENSG00000198589	LRBA	LPS responsive beige-like anchor protein
1263	chr4	151207155	151207167	13	*	963	529	Exon (uc003ilr.4/987, exon 3 of 6)	4	151185811	151232521	46711	2	987	uc003ilr.4	25354	ENSG00000198589	LRBA	LPS responsive beige-like anchor protein
1264	chr4	151275281	151275293	13	*	960	522	Intron (uc010ipi.3/987, intron 2 of 10)	4	151185811	151232521	46711	2	987	uc003ilr.4	-42760	ENSG00000198589	LRBA	LPS responsive beige-like anchor protein
1265	chr4	152684005	152684017	13	*	982	580	Distal Intergenic	4	152624331	152682175	57845	2	5188	uc003imm.4	-1830	ENSG00000059691	GATB	glutamyl-tRNA amidotransferase subunit B
1266	chr4	152788921	152788933	13	*	971	544	Distal Intergenic	4	152624331	152682175	57845	2	5188	uc003imm.4	-106746	ENSG00000059691	GATB	glutamyl-tRNA amidotransferase subunit B
1267	chr4	153188685	153188697	13	*	967	538	Distal Intergenic	4	153242410	153269958	27549	2	55294	uc011cih.2	81261	ENSG00000109670	FBXW7	F-box and WD repeat domain containing 7
1268	chr4	157259925	157259937	13	*	985	594	Distal Intergenic	4	156845270	156875048	29779	2	1519	uc003ipg.3	-384877	ENSG00000256043	CTSO	cathepsin O
1269	chr4	160825609	160825621	13	*	993	644	Distal Intergenic	4	160188998	160281301	92304	1	9693	uc003iqg.4	636611	ENSG00000109756	RAPGEF2	Rap guanine nucleotide exchange factor 2
1270	chr4	161209382	161209394	13	*	963	528	Distal Intergenic	4	160188998	160281301	92304	1	9693	uc003iqg.4	1020384	ENSG00000109756	RAPGEF2	Rap guanine nucleotide exchange factor 2
1271	chr4	161377893	161377905	13	*	965	534	Distal Intergenic	4	160188998	160281301	92304	1	9693	uc003iqg.4	1188895	ENSG00000109756	RAPGEF2	Rap guanine nucleotide exchange factor 2
1272	chr4	163165827	163165839	13	*	966	536	Distal Intergenic	4	162305044	163085186	780143	2	56884	uc010iqv.4	-80641	ENSG00000168843	FSTL5	follistatin like 5
1273	chr4	163451123	163451135	13	*	979	570	Distal Intergenic	4	162305044	163085186	780143	2	56884	uc010iqv.4	-365937	ENSG00000168843	FSTL5	follistatin like 5
1274	chr4	163944133	163944145	13	*	963	528	Distal Intergenic	4	164047860	164088073	40214	2	92345	uc010iqw.1	143928	ENSG00000145414	NAF1	nuclear assembly factor 1 ribonucleoprotein
1275	chr4	164615535	164615547	13	*	990	627	Intron (uc003iqs.2/55016, intron 4 of 7)	4	164445450	164534776	89327	2	55016	uc003iqr.2	-80759	ENSG00000145416	MARCHF1	membrane associated ring-CH-type finger 1
1276	chr4	166397636	166397648	13	*	966	536	Intron (uc003irg.4/1363, intron 3 of 8)	4	166307394	166307489	96	1	693163	uc021xua.1	90242	ENSG00000207559	MIR578	microRNA 578
1277	chr4	167799137	167799149	13	*	982	579	Intron (uc021xuf.1/50859, intron 6 of 10)	4	167654536	168155324	500789	2	50859	uc021xuf.1	356175	ENSG00000196104	SPOCK3	SPARC (osteonectin), cwcv and kazal like domains proteoglycan 3
1278	chr4	169583350	169583362	13	*	960	522	Intron (uc003iru.3/23022, intron 2 of 20)	4	169552768	169849608	296841	1	23022	uc003irv.3	30582	ENSG00000129116	PALLD	palladin, cytoskeletal associated protein
1279	chr4	174125948	174125960	13	*	963	529	Intron (uc003isz.4/51809, intron 1 of 11)	4	174089904	174245118	155215	1	51809	uc003isz.4	36044	ENSG00000109586	GALNT7	polypeptide N-acetylgalactosaminyltransferase 7
1280	chr4	175691095	175691107	13	*	993	632	Intron (uc003ity.1/8001, intron 2 of 9)	4	175563198	175750465	187268	2	8001	uc003ity.1	59358	ENSG00000145451	GLRA3	glycine receptor alpha 3
1281	chr4	175973722	175973734	13	*	960	522	Distal Intergenic	4	175839509	175899331	59823	1	11086	uc031shw.1	134213	ENSG00000168594	ADAM29	ADAM metallopeptidase domain 29
1282	chr4	176251641	176251653	13	*	990	618	Distal Intergenic	4	175839509	175899331	59823	1	11086	uc031shw.1	412132	ENSG00000168594	ADAM29	ADAM metallopeptidase domain 29
1283	chr4	176979167	176979179	13	*	971	544	Distal Intergenic	4	176986985	177009045	22061	1	116966	uc021xup.1	-7806	ENSG00000150627	WDR17	WD repeat domain 17
1284	chr4	178382065	178382077	13	*	969	541	Intron (uc003iux.1/uc003iux.1, intron 2 of 5)	4	178351929	178363657	11729	2	175	uc003iuw.3	-18408	ENSG00000038002	AGA	aspartylglucosaminidase
1285	chr4	180812652	180812664	13	*	1000	722	Distal Intergenic	4	181985243	182080302	95060	2	728081	uc003iuz.3	1267638	ENSG00000248197	LINC00290	long intergenic non-protein coding RNA 290
1286	chr4	183635284	183635296	13	*	993	644	Exon (uc003ivd.1/55714, exon 12 of 27)	4	183601401	183676506	75106	1	55714	uc003ive.1	33883	ENSG00000218336	TENM3	teneurin transmembrane protein 3
1287	chr4	184122600	184122612	13	*	982	579	Intron (uc010irx.3/80014, intron 2 of 22)	4	184124669	184241929	117261	1	80014	uc003ivl.4	-2057	ENSG00000151718	WWC2	WW and C2 domain containing 2
1288	chr4	184251176	184251188	13	*	966	536	Distal Intergenic	4	184242917	184243579	663	2	100132463	uc021xva.1	-7597	ENSG00000185758	CLDN24	claudin 24
1289	chr4	184465477	184465489	13	*	990	614	Distal Intergenic	4	184427236	184432249	5014	1	3622	uc011ckk.1	38241	ENSG00000168556	ING2	inhibitor of growth family member 2
1290	chr4	185239914	185239926	13	*	982	580	Distal Intergenic	4	185262184	185275130	12947	2	728175	uc003iwd.2	35204	ENSG00000180712	LINC02363	long intergenic non-protein coding RNA 2363
1291	chr4	187225778	187225790	13	*	972	547	Intron (uc003izb.2/285441, intron 1 of 3)	4	187187118	187210835	23718	1	2160	uc003iza.1	38660	ENSG00000088926	F11	coagulation factor XI
1292	chr4	187693627	187693639	13	*	973	549	Distal Intergenic	4	187627717	187647850	20134	2	2195	uc010iso.1	-45777	ENSG00000083857	FAT1	FAT atypical cadherin 1
1293	chr4	188438561	188438573	13	*	973	549	Distal Intergenic	4	188225237	188426767	201531	2	339975	uc021xvl.1	-11794	NA	LOC339975	uncharacterized LOC339975
1294	chr4	188761917	188761929	13	*	978	565	Distal Intergenic	4	188916925	188926199	9275	1	132625	uc003izh.1	-154996	ENSG00000179059	ZFP42	ZFP42 zinc finger protein
1295	chr12	253486	253498	13	*	966	536	Exon (uc001qhv.1/574538, exon 2 of 10)	12	246577	258332	11756	2	574538	uc001qhv.1	4834	ENSG00000249695	LOC574538	uncharacterized LOC574538
1296	chr12	424686	424698	13	*	974	553	Intron (uc001qif.1/5927, intron 19 of 27)	12	389223	404974	15752	2	5927	uc021qsr.1	-19712	ENSG00000073614	KDM5A	lysine demethylase 5A
1297	chr12	697304	697316	13	*	988	611	Intron (uc001qil.3/4815, intron 1 of 3)	12	661699	671058	9360	1	283358	uc001qik.1	35605	ENSG00000139044	B4GALNT3	beta-1,4-N-acetyl-galactosaminyltransferase 3
1298	chr12	1498831	1498843	13	*	985	594	Intron (uc001qiz.2/23085, intron 16 of 19)	12	1609657	1613590	3934	1	100292680	uc021qsv.1	-110814	ENSG00000249628	LINC00942	long intergenic non-protein coding RNA 942
1299	chr12	1544818	1544830	13	*	971	544	Intron (uc001qiz.2/23085, intron 18 of 19)	12	1609657	1613590	3934	1	100292680	uc021qsv.1	-64827	ENSG00000249628	LINC00942	long intergenic non-protein coding RNA 942
1300	chr12	4088306	4088318	13	*	981	574	Distal Intergenic	12	3918027	3982608	64582	2	57097	uc009zef.2	-105698	ENSG00000111224	PARP11	poly(ADP-ribose) polymerase family member 11
1301	chr12	4821713	4821725	13	*	985	594	Distal Intergenic	12	4829752	4881892	52141	1	26290	uc001qne.1	-8027	ENSG00000130035	GALNT8	polypeptide N-acetylgalactosaminyltransferase 8
1302	chr12	5183151	5183163	13	*	990	614	Distal Intergenic	12	5153085	5155954	2870	1	3741	uc001qni.4	30066	ENSG00000130037	KCNA5	potassium voltage-gated channel subfamily A member 5
1303	chr12	6710624	6710636	13	*	985	592	Exon (uc001qpn.3/1108, exon 5 of 39)	12	6679248	6715617	36370	2	1108	uc001qpn.3	4981	ENSG00000111642	CHD4	chromodomain helicase DNA binding protein 4
1304	chr12	6772331	6772343	13	*	971	545	Promoter	12	6759704	6772308	12605	2	51147	uc009zev.3	-23	ENSG00000111653	ING4	inhibitor of growth family member 4
1305	chr12	6900160	6900172	13	*	978	565	Intron (uc009zez.2/920, intron 1 of 4)	12	6898638	6929976	31339	1	920	uc010sfl.2	1522	ENSG00000010610	CD4	CD4 molecule
1306	chr12	7079996	7080008	13	*	980	573	Promoter	12	7079944	7105520	25577	1	10436	uc010sfv.1	52	ENSG00000126749	EMG1	EMG1 N1-specific pseudouridine methyltransferase
1307	chr12	11032943	11032955	13	*	990	627	Intron (uc001qzb.4/100533464, intron 8 of 10)	12	11033560	11036874	3315	2	5554	uc021qvf.1	3919	ENSG00000231887	PRH1	proline rich protein HaeIII subfamily 1
1308	chr12	13291317	13291329	13	*	967	539	Distal Intergenic	12	13237761	13256630	18870	2	83445	uc001rbq.2	-34687	ENSG00000111305	GSG1	germ cell associated 1
1309	chr12	14952417	14952429	13	*	966	536	Intron (uc001rci.3/51729, intron 4 of 11)	12	14939412	14956401	16990	2	51729	uc001rci.3	3972	ENSG00000084463	WBP11	WW domain binding protein 11
1310	chr12	15957650	15957662	13	*	975	554	Distal Intergenic	12	15773075	15942510	169436	2	2059	uc009zig.3	-15140	ENSG00000151491	EPS8	epidermal growth factor receptor pathway substrate 8
1311	chr12	16569668	16569680	13	*	985	594	Distal Intergenic	12	16506351	16517344	10994	1	4257	uc001rdi.3	63317	ENSG00000008394	MGST1	microsomal glutathione S-transferase 1
1312	chr12	17828610	17828622	13	*	987	602	Distal Intergenic	12	17826233	17826328	96	1	100616279	uc021qvv.1	2377	ENSG00000283665	MIR3974	microRNA 3974
1313	chr12	18551838	18551850	13	*	974	553	Intron (uc001rdt.3/5288, intron 14 of 31)	12	18434938	18801352	366415	1	5288	uc010sic.2	116900	ENSG00000139144	PIK3C2G	phosphatidylinositol-4-phosphate 3-kinase catalytic subunit type 2 gamma
1314	chr12	19321154	19321166	13	*	979	566	Intron (uc001rdz.4/54477, intron 3 of 3)	12	19358259	19529333	171075	1	54477	uc010sig.2	-37093	ENSG00000052126	PLEKHA5	pleckstrin homology domain containing A5
1315	chr12	19610100	19610112	13	*	975	557	Intron (uc001ree.2/121536, intron 1 of 7)	12	19593515	19675173	81659	1	121536	uc001reg.2	16585	ENSG00000139154	AEBP2	AE binding protein 2
1316	chr12	22543803	22543815	13	*	993	632	Distal Intergenic	12	22346325	22487648	141324	2	6489	uc009zix.3	-56155	ENSG00000111728	ST8SIA1	ST8 alpha-N-acetyl-neuraminide alpha-2,8-sialyltransferase 1
1317	chr12	23467274	23467286	13	*	976	558	Distal Intergenic	12	23685231	23737546	52316	2	6660	uc001rfv.4	270260	ENSG00000134532	SOX5	SRY-box transcription factor 5
1318	chr12	25025295	25025307	13	*	976	558	Intron (uc001rgc.3/586, intron 5 of 10)	12	24962958	25055322	92365	2	586	uc001rgc.3	30015	ENSG00000060982	BCAT1	branched chain amino acid transaminase 1
1319	chr12	26696730	26696742	13	*	987	602	Intron (uc001rhg.3/3709, intron 37 of 56)	12	26540367	26647273	106907	2	3709	uc009zjg.1	-49457	ENSG00000123104	ITPR2	inositol 1,4,5-trisphosphate receptor type 2
1320	chr12	26794980	26794992	13	*	980	573	Intron (uc001rhg.3/3709, intron 21 of 56)	12	26540367	26647273	106907	2	3709	uc009zjg.1	-147707	ENSG00000123104	ITPR2	inositol 1,4,5-trisphosphate receptor type 2
1321	chr12	29202147	29202159	13	*	976	562	Distal Intergenic	12	29301936	29488549	186614	1	55711	uc001ris.5	-99777	ENSG00000064763	FAR2	fatty acyl-CoA reductase 2
1322	chr12	29415699	29415711	13	*	990	618	Intron (uc001ris.5/55711, intron 1 of 11)	12	29376556	29488549	111994	1	55711	uc009zjm.4	39143	ENSG00000064763	FAR2	fatty acyl-CoA reductase 2
1323	chr12	33169791	33169803	13	*	966	536	Distal Intergenic	12	32943680	33049780	106101	2	5318	uc010skj.2	-120011	ENSG00000057294	PKP2	plakophilin 2
1324	chr12	33939857	33939869	13	*	973	549	Distal Intergenic	12	34175216	34181236	6021	1	84920	uc001rlm.3	-235347	ENSG00000139133	ALG10	ALG10 alpha-1,2-glucosyltransferase
1325	chr12	34527067	34527079	13	*	1000	722	Distal Intergenic	12	34175216	34181236	6021	1	84920	uc001rlm.3	351851	ENSG00000139133	ALG10	ALG10 alpha-1,2-glucosyltransferase
1326	chr12	37897493	37897505	13	*	986	599	Distal Intergenic	12	38710557	38723528	12972	1	144245	uc001rln.4	-813052	ENSG00000175548	ALG10B	ALG10 alpha-1,2-glucosyltransferase B
1327	chr12	39265162	39265174	13	*	982	580	Intron (uc001rls.1/144402, intron 3 of 19)	12	39046002	39299420	253419	2	144402	uc001rls.1	34246	ENSG00000139117	CPNE8	copine 8
1328	chr12	40411398	40411410	13	*	990	627	Intron (uc010skm.2/114134, intron 3 of 9)	12	40148823	40499661	350839	2	114134	uc010skm.2	88251	ENSG00000151229	SLC2A13	solute carrier family 2 member 13
1329	chr12	41829535	41829547	13	*	974	553	Intron (uc010skn.2/29951, intron 3 of 9)	12	41831541	41968392	136852	1	29951	uc001rmq.4	-1994	ENSG00000165966	PDZRN4	PDZ domain containing ring finger 4
1330	chr12	44053973	44053985	13	*	975	557	Distal Intergenic	12	44122410	44152561	30152	2	83448	uc001rnq.5	98576	ENSG00000129317	PUS7L	pseudouridine synthase 7 like
1331	chr12	44465182	44465194	13	*	990	614	Intron (uc001rod.3/84216, intron 3 of 7)	12	44229962	44783541	553580	1	84216	uc009zkc.3	235220	ENSG00000139173	TMEM117	transmembrane protein 117
1332	chr12	45469041	45469053	13	*	971	544	Distal Intergenic	12	45456401	45459194	2794	2	83956	uc001rol.3	-9847	NA	RACGAP1P1	Rac GTPase activating protein 1 pseudogene 1
1333	chr12	46121316	46121328	13	*	985	597	Promoter	12	46119503	46121704	2202	2	400027	uc001roq.3	376	NA	LINC00938	long intergenic non-protein coding RNA 938
1334	chr12	46660664	46660676	13	*	962	526	Promoter	12	46576841	46660278	83438	2	81539	uc001rpa.3	-386	ENSG00000111371	SLC38A1	solute carrier family 38 member 1
1335	chr12	46874564	46874576	13	*	974	553	Distal Intergenic	12	46751971	46766645	14675	2	54407	uc001rph.3	-107919	ENSG00000134294	SLC38A2	solute carrier family 38 member 2
1336	chr12	48390292	48390304	13	*	974	553	Intron (uc001rqu.3/1280, intron 8 of 53)	12	48366748	48398285	31538	2	1280	uc001rqu.3	7981	ENSG00000139219	COL2A1	collagen type II alpha 1 chain
1337	chr12	49075797	49075809	13	*	987	604	Promoter	12	49046995	49076008	29014	2	54934	uc001rrz.2	199	ENSG00000139620	KANSL2	KAT8 regulatory NSL complex subunit 2
1338	chr12	49256915	49256927	13	*	963	529	Intron (uc001rsn.3/27289, intron 2 of 4)	12	49250916	49259653	8738	2	27289	uc001rsn.3	2726	ENSG00000172602	RND1	Rho family GTPase 1
1339	chr12	49994995	49995007	13	*	974	553	Intron (uc010smk.2/84070, intron 3 of 6)	12	49976658	49999410	22753	2	84070	uc010smk.2	4403	ENSG00000135436	FAM186B	family with sequence similarity 186 member B
1340	chr12	50183446	50183458	13	*	973	550	Distal Intergenic	12	50184929	50189429	4501	2	57701	uc001rvc.3	5971	ENSG00000167566	NCKAP5L	NCK associated protein 5 like
1341	chr12	51099199	51099211	13	*	972	547	Intron (uc001rwv.3/57609, intron 20 of 37)	12	51079616	51142450	62835	1	57609	uc009zlt.3	19583	ENSG00000066084	DIP2B	disco interacting protein 2 homolog B
1342	chr12	51944030	51944042	13	*	961	525	Distal Intergenic	12	51985020	52206648	221629	1	6334	uc001ryw.4	-40978	ENSG00000196876	SCN8A	sodium voltage-gated channel alpha subunit 8
1343	chr12	52549299	52549311	13	*	975	554	Distal Intergenic	12	52562780	52579533	16754	2	144501	uc001rzw.3	30222	ENSG00000167767	KRT80	keratin 80
1344	chr12	53049463	53049475	13	*	963	529	Distal Intergenic	12	53038342	53045959	7618	2	3849	uc001sat.3	-3504	ENSG00000172867	KRT2	keratin 2
1345	chr12	53166368	53166380	13	*	971	544	Intron (uc001sax.3/51350, intron 4 of 8)	12	53161939	53171129	9191	2	51350	uc001sax.3	4749	ENSG00000185069	KRT76	keratin 76
1346	chr12	54358558	54358570	13	*	993	632	Intron (uc009zne.4/100124700, intron 4 of 5)	12	54356092	54362540	6449	2	100124700	uc009zne.4	3970	ENSG00000228630	HOTAIR	HOX transcript antisense RNA
1347	chr12	55010948	55010960	13	*	961	523	Distal Intergenic	12	55001971	55004246	2276	2	644076	uc009zns.1	-6702	ENSG00000257780	GLYCAM1	glycosylation dependent cell adhesion molecule 1 (pseudogene)
1348	chr12	55719784	55719796	13	*	990	618	Distal Intergenic	12	55714384	55715322	939	1	390321	uc010spi.2	5400	ENSG00000205330	OR6C1	olfactory receptor family 6 subfamily C member 1
1349	chr12	57407061	57407073	13	*	969	541	Intron (uc001smo.3/6866, intron 4 of 5)	12	57403781	57410344	6564	2	6866	uc001smo.3	3271	ENSG00000166863	TAC3	tachykinin precursor 3
1350	chr12	57946320	57946332	13	*	969	541	Intron (uc001sor.1/3798, intron 1 of 28)	12	57943847	57978554	34708	1	3798	uc010srr.1	2473	ENSG00000155980	KIF5A	kinesin family member 5A
1351	chr12	58980833	58980845	13	*	967	539	Intron (uc001sqq.1/uc001sqq.1, intron 3 of 7)	12	59265937	59313327	47391	2	121227	uc009zqh.3	332482	ENSG00000139263	LRIG3	leucine rich repeats and immunoglobulin like domains 3
1352	chr12	60299168	60299180	13	*	972	547	Distal Intergenic	12	60083118	60183635	100518	1	9194	uc010ssi.3	216050	ENSG00000118596	SLC16A7	solute carrier family 16 member 7
1353	chr12	60330476	60330488	13	*	972	546	Distal Intergenic	12	60083118	60183635	100518	1	9194	uc010ssi.3	247358	ENSG00000118596	SLC16A7	solute carrier family 16 member 7
1354	chr12	60840518	60840530	13	*	976	559	Distal Intergenic	12	60083118	60183635	100518	1	9194	uc010ssi.3	757400	ENSG00000118596	SLC16A7	solute carrier family 16 member 7
1355	chr12	62073340	62073352	13	*	987	604	Distal Intergenic	12	62102029	62221014	118986	2	338811	uc001sqv.3	147662	ENSG00000198673	TAFA2	TAFA chemokine like family member 2
1356	chr12	63379553	63379565	13	*	966	535	Distal Intergenic	12	63037763	63328665	290903	2	57460	uc001srk.3	-50888	ENSG00000111110	PPM1H	protein phosphatase, Mg2+/Mn2+ dependent 1H
1357	chr12	65056963	65056975	13	*	975	554	Intron (uc001ssd.3/283349, intron 1 of 4)	12	65023001	65091347	68347	1	283349	uc001sse.3	33962	ENSG00000153179	RASSF3	Ras association domain family member 3
1358	chr12	65074122	65074134	13	*	975	554	Intron (uc001ssd.3/283349, intron 1 of 4)	12	65023001	65091347	68347	1	283349	uc001sse.3	51121	ENSG00000153179	RASSF3	Ras association domain family member 3
1359	chr12	65165744	65165756	13	*	967	539	Distal Intergenic	12	65107222	65153226	46005	2	2799	uc010ssr.2	-12518	ENSG00000135677	GNS	glucosamine (N-acetyl)-6-sulfatase
1360	chr12	66159944	66159956	13	*	976	558	Intron (uc001sso.4/204010, intron 1 of 1)	12	66217437	66221867	4431	1	8091	uc001ssp.1	-57481	ENSG00000149948	HMGA2	high mobility group AT-hook 2
1361	chr12	66731048	66731060	13	*	965	534	Intron (uc009zqt.2/92797, intron 11 of 11)	12	66696335	66737423	41089	1	92797	uc001sti.3	34713	ENSG00000127311	HELB	DNA helicase B
1362	chr12	66839623	66839635	13	*	969	541	Intron (uc001stj.3/23426, intron 4 of 16)	12	66741211	66859202	117992	2	23426	uc001stj.3	19567	ENSG00000155974	GRIP1	glutamate receptor interacting protein 1
1363	chr12	68248846	68248858	13	*	987	602	Distal Intergenic	12	68042512	68056444	13933	1	8445	uc001sts.4	206334	ENSG00000127334	DYRK2	dual specificity tyrosine phosphorylation regulated kinase 2
1364	chr12	68480219	68480231	13	*	978	565	Distal Intergenic	12	68548550	68553521	4972	2	3458	uc001stw.1	73290	ENSG00000111537	IFNG	interferon gamma
1365	chr12	68586261	68586273	13	*	971	544	Distal Intergenic	12	68548550	68553521	4972	2	3458	uc001stw.1	-32740	ENSG00000111537	IFNG	interferon gamma
1366	chr12	68933006	68933018	13	*	979	566	Distal Intergenic	12	69004619	69051493	46875	1	5908	uc010ste.2	-71601	ENSG00000127314	RAP1B	RAP1B, member of RAS oncogene family
1367	chr12	69204943	69204955	13	*	979	566	Intron (uc001sui.4/4193, intron 2 of 10)	12	69202988	69239320	36333	1	4193	uc021raj.2	1955	ENSG00000135679	MDM2	MDM2 proto-oncogene
1368	chr12	70062692	70062704	13	*	966	536	Intron (uc001svd.2/144453, intron 9 of 9)	12	70047389	70083056	35668	2	144453	uc001svf.3	20352	ENSG00000127325	BEST3	bestrophin 3
1369	chr12	70490593	70490605	13	*	975	554	Distal Intergenic	12	70636774	70748773	112000	1	4848	uc001svv.3	-146169	ENSG00000111596	CNOT2	CCR4-NOT transcription complex subunit 2
1370	chr12	70822139	70822151	13	*	990	627	Intron (uc001svx.3/27345, intron 2 of 2)	12	70760062	70828072	68011	1	27345	uc001svx.3	62077	ENSG00000135643	KCNMB4	potassium calcium-activated channel subfamily M regulatory beta subunit 4
1371	chr12	72966135	72966147	13	*	983	584	Intron (uc001sxa.3/29953, intron 10 of 18)	12	72656327	72667289	10963	2	283392	uc010stv.2	-298846	NA	TRHDE-AS1	TRHDE antisense RNA 1
1372	chr12	74387425	74387437	13	*	976	562	Distal Intergenic	12	74526956	74686411	159456	2	100507377	uc009zrx.3	298974	ENSG00000251138	LINC02882	long intergenic non-protein coding RNA 2882
1373	chr12	75444686	75444698	13	*	996	662	Exon (uc001sxe.4/3747, exon 3 of 6)	12	75433858	75603528	169671	2	3747	uc001sxe.4	158830	ENSG00000166006	KCNC2	potassium voltage-gated channel subfamily C member 2
1374	chr12	75564029	75564041	13	*	968	539	Intron (uc001sxe.4/3747, intron 2 of 5)	12	75433858	75603528	169671	2	3747	uc001sxe.4	39487	ENSG00000166006	KCNC2	potassium voltage-gated channel subfamily C member 2
1375	chr12	75615996	75616008	13	*	984	586	Distal Intergenic	12	75433858	75603528	169671	2	3747	uc031qif.1	-12468	ENSG00000166006	KCNC2	potassium voltage-gated channel subfamily C member 2
1376	chr12	76798015	76798027	13	*	976	558	Intron (uc001sye.1/114882, intron 5 of 23)	12	76763417	76816872	53456	2	114882	uc001syh.1	18845	ENSG00000091039	OSBPL8	oxysterol binding protein like 8
1377	chr12	77158040	77158052	13	*	961	524	Promoter	12	77157854	77247474	89621	1	23390	uc001syk.1	186	ENSG00000186908	ZDHHC17	zinc finger DHHC-type palmitoyltransferase 17
1378	chr12	78000573	78000585	13	*	985	594	Distal Intergenic	12	78225069	78606790	381722	1	89795	uc001syo.3	-224484	ENSG00000067798	NAV3	neuron navigator 3
1379	chr12	78436013	78436025	13	*	996	674	Intron (uc001syo.3/89795, intron 9 of 38)	12	78430643	78606790	176148	1	89795	uc010sub.2	5370	ENSG00000067798	NAV3	neuron navigator 3
1380	chr12	79684133	79684145	13	*	980	573	Intron (uc001sys.3/6857, intron 6 of 11)	12	79813037	79813101	65	1	100302136	uc021ray.1	-128892	ENSG00000221788	MIR1252	microRNA 1252
1381	chr12	79924239	79924251	13	*	969	541	Distal Intergenic	12	79813037	79813101	65	1	100302136	uc021ray.1	111202	ENSG00000221788	MIR1252	microRNA 1252
1382	chr12	82523578	82523590	13	*	963	529	Distal Intergenic	12	82746083	82752199	6117	2	29080	uc001szp.4	228609	ENSG00000133773	CCDC59	coiled-coil domain containing 59
1383	chr12	83211143	83211155	13	*	982	580	Intron (uc001szr.1/160335, intron 1 of 5)	12	83080934	83528067	447134	1	160335	uc010suk.2	130209	ENSG00000179104	TMTC2	transmembrane O-mannosyltransferase targeting cadherins 2
1384	chr12	84385092	84385104	13	*	985	594	Distal Intergenic	12	85253267	85306608	53342	2	55117	uc001szv.4	921504	ENSG00000072041	SLC6A15	solute carrier family 6 member 15
1385	chr12	84742169	84742181	13	*	976	559	Distal Intergenic	12	85253267	85306608	53342	2	55117	uc001szv.4	564427	ENSG00000072041	SLC6A15	solute carrier family 6 member 15
1386	chr12	85747597	85747609	13	*	985	594	Distal Intergenic	12	85674036	85695561	21526	1	8092	uc001tae.4	73561	ENSG00000180318	ALX1	ALX homeobox 1
1387	chr12	86239762	86239774	13	*	982	580	Distal Intergenic	12	86198331	86230318	31988	2	9182	uc001taf.1	-9444	ENSG00000198774	RASSF9	Ras association domain family member 9
1388	chr12	87317065	87317077	13	*	962	526	Distal Intergenic	12	86373037	87232681	859645	2	25834	uc001tal.4	-84384	ENSG00000182050	MGAT4C	MGAT4 family member C
1389	chr12	88036051	88036063	13	*	961	523	Distal Intergenic	12	88176663	88178488	1826	2	400058	uc021rbq.1	142425	NA	MKRN9P	makorin ring finger protein 9, pseudogene
1390	chr12	88215613	88215625	13	*	975	554	Distal Intergenic	12	88176663	88178488	1826	2	400058	uc021rbq.1	-37125	NA	MKRN9P	makorin ring finger protein 9, pseudogene
1391	chr12	89434532	89434544	13	*	984	588	Distal Intergenic	12	89404903	89413469	8567	2	728084	uc001tax.1	-21063	ENSG00000246363	LINC02458	long intergenic non-protein coding RNA 2458
1392	chr12	89546481	89546493	13	*	972	546	Distal Intergenic	12	89404903	89413469	8567	2	728084	uc001tax.1	-133012	ENSG00000246363	LINC02458	long intergenic non-protein coding RNA 2458
1393	chr12	91314558	91314570	13	*	962	526	Intron (uc021rbs.1/439916, intron 1 of 4)	12	91311800	91342446	30647	1	439916	uc021rbs.1	2758	ENSG00000196243	LINC00615	long intergenic non-protein coding RNA 615
1394	chr12	91769102	91769114	13	*	975	554	Distal Intergenic	12	91539035	91576806	37772	2	1634	uc001tbu.3	-192296	ENSG00000011465	DCN	decorin
1395	chr12	91923078	91923090	13	*	961	525	Distal Intergenic	12	91539035	91576806	37772	2	1634	uc001tbu.3	-346272	ENSG00000011465	DCN	decorin
1396	chr12	92906152	92906164	13	*	975	554	Distal Intergenic	12	92813870	92821924	8055	2	574016	uc001tcb.1	-84228	ENSG00000205057	CLLU1-AS1	CLLU1 antisense RNA 1
1397	chr12	94034434	94034446	13	*	984	586	Distal Intergenic	12	94071151	94244531	173381	1	8738	uc001tda.3	-36705	ENSG00000169372	CRADD	CASP2 and RIPK1 domain containing adaptor with death domain
1398	chr12	94494130	94494142	13	*	981	577	Distal Intergenic	12	94542499	94701451	158953	1	10154	uc001tdc.3	-48357	ENSG00000136040	PLXNC1	plexin C1
1399	chr12	94941355	94941367	13	*	963	529	Distal Intergenic	12	94955565	94955635	71	1	100847031	uc031qjd.1	-14198	ENSG00000266099	MIR5700	microRNA 5700
1400	chr12	95967775	95967787	13	*	963	529	Distal Intergenic	12	95910888	95945263	34376	2	84101	uc001teh.3	-22512	ENSG00000136014	USP44	ubiquitin specific peptidase 44
1401	chr12	96403825	96403837	13	*	977	563	Intron (uc001ten.2/4048, intron 14 of 18)	12	96405073	96408952	3880	2	4048	uc009ztj.3	5115	ENSG00000111144	LTA4H	leukotriene A4 hydrolase
1402	chr12	97522587	97522599	13	*	976	562	Distal Intergenic	12	97306354	97347469	41116	1	121441	uc001tex.3	216233	ENSG00000139350	NEDD1	NEDD1 gamma-tubulin ring complex targeting factor
1403	chr12	97592012	97592024	13	*	974	553	Distal Intergenic	12	97858799	97927544	68746	1	196475	uc001tey.1	-266775	ENSG00000255794	RMST	rhabdomyosarcoma 2 associated transcript
1404	chr12	98041128	98041140	13	*	988	611	Distal Intergenic	12	97957590	97957689	100	1	406926	uc001tfb.3	83538	ENSG00000207586	MIR135A2	microRNA 135a-2
1405	chr12	99027907	99027919	13	*	978	564	Intron (uc001tfv.4/121457, intron 2 of 2)	12	99007182	99038829	31648	2	121457	uc001tfv.4	10910	ENSG00000166130	IKBIP	IKBKB interacting protein
1406	chr12	99441398	99441410	13	*	1000	722	Intron (uc001tgd.2/56899, intron 3 of 10)	12	99128569	99548577	420009	2	56899	uc001tgd.2	107167	ENSG00000185046	ANKS1B	ankyrin repeat and sterile alpha motif domain containing 1B
1407	chr12	100153396	100153408	13	*	964	532	Intron (uc001tge.2/56899, intron 8 of 25)	12	100041528	100043892	2365	1	196472	uc001tgn.3	111868	ENSG00000180219	FAM71C	family with sequence similarity 71 member C
1408	chr12	100885015	100885027	13	*	965	532	Intron (uc001thp.2/9971, intron 1 of 10)	12	100897138	100957645	60508	1	9971	uc001ths.2	-12111	ENSG00000012504	NR1H4	nuclear receptor subfamily 1 group H member 4
1409	chr12	101578476	101578488	13	*	967	539	Intron (uc001thz.4/160728, intron 7 of 14)	12	101549994	101604016	54023	2	160728	uc001thz.4	25528	ENSG00000256870	SLC5A8	solute carrier family 5 member 8
1410	chr12	103844646	103844658	13	*	975	554	Intron (uc001tjs.3/374470, intron 2 of 10)	12	103631369	103889746	258378	2	374470	uc001tjs.3	45088	ENSG00000179088	C12orf42	chromosome 12 open reading frame 42
1411	chr12	104331001	104331013	13	*	983	584	Intron (uc001tkb.2/7184, intron 5 of 17)	12	104324203	104324333	131	1	100500842	uc021rcv.1	6798	ENSG00000284503	MIR3652	microRNA 3652
1412	chr12	104425472	104425484	13	*	984	586	Intron (uc001tkh.1/83468, intron 1 of 10)	12	104382765	104444066	61302	2	83468	uc001tkh.1	18582	ENSG00000120820	GLT8D2	glycosyltransferase 8 domain containing 2
1413	chr12	104895348	104895360	13	*	967	538	Intron (uc001tky.3/50515, intron 1 of 2)	12	104850692	105155792	305101	1	50515	uc001tkz.3	44656	ENSG00000171310	CHST11	carbohydrate sulfotransferase 11
1414	chr12	105439498	105439510	13	*	982	579	Intron (uc009zuo.3/160428, intron 11 of 18)	12	105413562	105460443	46882	2	160428	uc009zuo.3	20933	ENSG00000136010	ALDH1L2	aldehyde dehydrogenase 1 family member L2
1415	chr12	105968396	105968408	13	*	962	526	Distal Intergenic	12	105724414	105765296	40883	1	387882	uc031qji.1	243982	ENSG00000235162	C12orf75	chromosome 12 open reading frame 75
1416	chr12	106115310	106115322	13	*	972	547	Distal Intergenic	12	105724414	105765296	40883	1	387882	uc031qji.1	390896	ENSG00000235162	C12orf75	chromosome 12 open reading frame 75
1417	chr12	106196492	106196504	13	*	983	584	Distal Intergenic	12	106457125	106533811	76687	2	9891	uc001tlj.1	337307	ENSG00000074590	NUAK1	NUAK family kinase 1
1418	chr12	108059587	108059599	13	*	987	602	Distal Intergenic	12	108079590	108091374	11785	1	11137	uc001tmn.1	-19991	ENSG00000136045	PWP1	PWP1 homolog, endonuclein
1419	chr12	108391679	108391691	13	*	978	564	Distal Intergenic	12	108296927	108297548	622	2	728739	uc021rdi.1	-94131	NA	LOC728739	programmed cell death 2 pseudogene
1420	chr12	109302838	109302850	13	*	982	580	Distal Intergenic	12	109278774	109294710	15937	1	1610	uc001tns.4	24064	ENSG00000110887	DAO	D-amino acid oxidase
1421	chr12	109319127	109319139	13	*	961	524	Intron (uc010sxh.1/55530, intron 11 of 15)	12	109278774	109294710	15937	1	1610	uc001tns.4	40353	ENSG00000110887	DAO	D-amino acid oxidase
1422	chr12	111109669	111109681	13	*	964	531	Intron (uc001trq.1/84329, intron 3 of 7)	12	111086491	111126962	40472	2	84329	uc001trs.2	17281	ENSG00000122986	HVCN1	hydrogen voltage gated channel 1
1423	chr12	111290370	111290382	13	*	966	536	Intron (uc009zvt.1/160762, intron 1 of 3)	12	111284811	111345338	60528	1	160762	uc010sye.1	5559	ENSG00000173093	CCDC63	coiled-coil domain containing 63
1424	chr12	111534027	111534039	13	*	975	554	Intron (uc001tsa.2/23316, intron 1 of 21)	12	111537321	111733213	195893	1	23316	uc001tsb.2	-3282	ENSG00000111249	CUX2	cut like homeobox 2
1425	chr12	112243538	112243550	13	*	982	579	Intron (uc001tst.3/217, intron 12 of 12)	12	112277573	112279710	2138	2	51275	uc001tsv.2	36160	ENSG00000234608	MAPKAPK5-AS1	MAPKAPK5 antisense RNA 1
1426	chr12	113196269	113196281	13	*	985	594	Intron (uc010syl.2/22895, intron 1 of 21)	12	113229549	113336684	107136	1	22895	uc001tty.3	-33268	ENSG00000089169	RPH3A	rabphilin 3A
1427	chr12	114200703	114200715	13	*	969	541	Intron (uc001tvk.1/uc001tvk.1, intron 1 of 1)	12	114254543	114404176	149634	2	9904	uc009zwi.2	203461	ENSG00000122965	RBM19	RNA binding motif protein 19
1428	chr12	114377056	114377068	13	*	961	524	Intron (uc009zwi.2/9904, intron 15 of 24)	12	114254543	114404176	149634	2	9904	uc009zwi.2	27108	ENSG00000122965	RBM19	RNA binding motif protein 19
1429	chr12	114377869	114377881	13	*	966	536	Exon (uc009zwi.2/9904, exon 15 of 25)	12	114254543	114404176	149634	2	9904	uc009zwi.2	26295	ENSG00000122965	RBM19	RNA binding motif protein 19
1430	chr12	114542906	114542918	13	*	973	550	Distal Intergenic	12	114259859	114404176	144318	2	9904	uc001tvn.4	-138730	ENSG00000122965	RBM19	RNA binding motif protein 19
1431	chr12	115289741	115289753	13	*	977	563	Distal Intergenic	12	115117761	115121969	4209	2	6926	uc010syw.1	-167772	ENSG00000135111	TBX3	T-box transcription factor 3
1432	chr12	115930554	115930566	13	*	987	602	Distal Intergenic	12	116586365	116586459	95	2	693205	uc021reh.1	655893	ENSG00000207967	MIR620	microRNA 620
1433	chr12	116389441	116389453	13	*	976	562	Distal Intergenic	12	116586365	116586459	95	2	693205	uc021reh.1	197006	ENSG00000207967	MIR620	microRNA 620
1434	chr12	117307992	117308004	13	*	984	586	Intron (uc001twe.4/8739, intron 1 of 1)	12	117298225	117319232	21008	2	8739	uc001twe.4	11228	ENSG00000135116	HRK	harakiri, BCL2 interacting protein
1435	chr12	117865933	117865945	13	*	982	579	Distal Intergenic	12	117645947	117799607	153661	2	4842	uc001twn.2	-66326	ENSG00000089250	NOS1	nitric oxide synthase 1
1436	chr12	118095336	118095348	13	*	962	526	Intron (uc001two.2/283455, intron 5 of 19)	12	117645947	117799607	153661	2	4842	uc001twn.2	-295729	ENSG00000089250	NOS1	nitric oxide synthase 1
1437	chr12	118653010	118653022	13	*	982	579	Intron (uc001tww.3/51347, intron 5 of 16)	12	118587606	118677077	89472	2	51347	uc001tww.3	24055	ENSG00000135090	TAOK3	TAO kinase 3
1438	chr12	118979284	118979296	13	*	978	564	Distal Intergenic	12	118814358	118855840	41483	1	64426	uc001twz.3	164926	ENSG00000111707	SUDS3	SDS3 homolog, SIN3A corepressor complex component
1439	chr12	120149888	120149900	13	*	976	559	Intron (uc001txh.2/11113, intron 28 of 38)	12	120151439	120151529	91	2	100302274	uc021rer.1	1629	ENSG00000283768	MIR1178	microRNA 1178
1440	chr12	120162786	120162798	13	*	979	570	Intron (uc001txh.2/11113, intron 19 of 38)	12	120151439	120151529	91	2	100302274	uc021rer.1	-11257	ENSG00000283768	MIR1178	microRNA 1178
1441	chr12	120966938	120966950	13	*	961	524	Promoter	12	120941082	120966964	25883	2	84274	uc001tyn.3	14	ENSG00000110871	COQ5	coenzyme Q5, methyltransferase
1442	chr12	121415966	121415978	13	*	965	532	Promoter	12	121416454	121435685	19232	1	6927	uc021rex.1	-476	ENSG00000135100	HNF1A	HNF1 homeobox A
1443	chr12	124091418	124091430	13	*	967	538	Promoter	12	124090928	124105482	14555	1	57696	uc001ufk.3	490	ENSG00000111364	DDX55	DEAD-box helicase 55
1444	chr12	124659965	124659977	13	*	966	536	Intron (uc021rfy.1/100533183, intron 3 of 4)	12	124773710	124800570	26861	1	144347	uc001ugd.2	-113733	ENSG00000178882	RFLNA	refilin A
1445	chr12	125021254	125021266	13	*	964	531	Intron (uc010tbb.2/9612, intron 1 of 48)	12	124904503	125002840	98338	2	9612	uc001ugk.1	-18414	ENSG00000196498	NCOR2	nuclear receptor corepressor 2
1446	chr12	126192198	126192210	13	*	965	532	Distal Intergenic	12	126107042	126143589	36548	1	114795	uc001uhf.1	85156	ENSG00000139364	TMEM132B	transmembrane protein 132B
1447	chr12	126415595	126415607	13	*	983	584	Distal Intergenic	12	126443234	126464994	21761	2	400084	uc001uhg.4	49387	ENSG00000249267	LINC00939	long intergenic non-protein coding RNA 939
1448	chr12	126843880	126843892	13	*	962	526	Distal Intergenic	12	126927027	126954431	27405	1	100128554	uc009zyj.1	-83135	ENSG00000214043	LINC02347	long intergenic non-protein coding RNA 2347
1449	chr12	127013078	127013090	13	*	983	584	Distal Intergenic	12	126927027	126957331	30305	1	100128554	uc010tbg.2	86051	ENSG00000214043	LINC02347	long intergenic non-protein coding RNA 2347
1450	chr12	128926288	128926300	13	*	979	570	Intron (uc021rgn.1/92293, intron 2 of 8)	12	128778637	128778723	87	1	100500817	uc021rgo.1	147651	ENSG00000265635	MIR3612	microRNA 3612
1451	chr12	129200889	129200901	13	*	972	547	Distal Intergenic	12	129277739	129308541	30803	2	121260	uc001uhu.2	107640	ENSG00000139370	SLC15A4	solute carrier family 15 member 4
1452	chr12	129343967	129343979	13	*	973	549	Intron (uc001uhx.1/144423, intron 1 of 7)	12	129348681	129469509	120829	1	144423	uc010tbh.1	-4702	ENSG00000151948	GLT1D1	glycosyltransferase 1 domain containing 1
1453	chr12	130216654	130216666	13	*	972	546	Intron (uc009zyl.1/121256, intron 1 of 8)	12	129556271	130388212	831942	2	121256	uc009zyl.1	171546	ENSG00000151952	TMEM132D	transmembrane protein 132D
1454	chr12	131194407	131194419	13	*	966	536	Intron (uc001uim.3/23504, intron 1 of 15)	12	130916192	131200826	284635	2	23504	uc001uim.3	6407	ENSG00000060709	RIMBP2	RIMS binding protein 2
1455	chr12	131492760	131492772	13	*	966	536	Intron (uc001uit.4/283383, intron 12 of 24)	12	131438452	131626008	187557	1	283383	uc010tbm.2	54308	ENSG00000111452	ADGRD1	adhesion G protein-coupled receptor D1
1456	chr12	131609890	131609902	13	*	987	602	Intron (uc001uit.4/283383, intron 20 of 24)	12	131589376	131626008	36633	1	283383	uc009zyp.3	20514	ENSG00000111452	ADGRD1	adhesion G protein-coupled receptor D1
1457	chr14	20998033	20998045	13	*	990	618	Distal Intergenic	14	20978631	20979281	651	1	338879	uc010tlj.2	19402	ENSG00000182545	RNASE10	ribonuclease A family member 10 (inactive)
1458	chr14	21365775	21365787	13	*	987	604	Distal Intergenic	14	21359562	21360507	946	1	6037	uc001vyj.3	6213	ENSG00000169397	RNASE3	ribonuclease A family member 3
1459	chr14	21394278	21394290	13	*	987	604	Intron (uc010aif.2/6036, intron 1 of 1)	14	21387500	21388335	836	1	643332	uc021ror.1	6778	NA	RNASE2CP	ribonuclease A family member 2C, pseudogene
1460	chr14	22076092	22076104	13	*	960	522	Distal Intergenic	14	22102066	22102998	933	2	26534	uc010tmc.2	26894	ENSG00000255582	OR10G2	olfactory receptor family 10 subfamily G member 2
1461	chr14	22619923	22619935	13	*	982	579	Intron (uc001wbw.2/uc001wbw.2, intron 2 of 5)	14	23033807	23058143	24337	2	1603	uc001wgl.2	438208	ENSG00000129562	DAD1	defender against cell death 1
1462	chr14	22712005	22712017	13	*	993	637	Intron (uc001wbw.2/uc001wbw.2, intron 2 of 5)	14	23033807	23058143	24337	2	1603	uc001wgl.2	346126	ENSG00000129562	DAD1	defender against cell death 1
1463	chr14	22943206	22943218	13	*	961	525	Intron (uc001wbw.2/uc001wbw.2, intron 2 of 5)	14	23033807	23058143	24337	2	1603	uc001wgl.2	114925	ENSG00000129562	DAD1	defender against cell death 1
1464	chr14	23235904	23235916	13	*	976	559	Promoter	14	23235961	23240998	5038	1	5018	uc001wgp.2	-45	ENSG00000155463	OXA1L	OXA1L mitochondrial inner membrane protein
1465	chr14	25195459	25195471	13	*	981	577	Distal Intergenic	14	25100161	25103432	3272	2	3002	uc010amb.2	-92027	ENSG00000100453	GZMB	granzyme B
1466	chr14	25444730	25444742	13	*	960	522	Intron (uc001wpu.3/29091, intron 1 of 5)	14	25281306	25519095	237790	2	29091	uc001wpu.3	74353	ENSG00000168952	STXBP6	syntaxin binding protein 6
1467	chr14	26419402	26419414	13	*	984	586	Distal Intergenic	14	26915089	27066960	151872	2	4857	uc001wpy.3	647546	ENSG00000139910	NOVA1	NOVA alternative splicing regulator 1
1468	chr14	26746111	26746123	13	*	975	554	Distal Intergenic	14	26915089	27066960	151872	2	4857	uc001wpy.3	320837	ENSG00000139910	NOVA1	NOVA alternative splicing regulator 1
1469	chr14	27936626	27936638	13	*	962	526	Intron (uc010amc.2/uc010amc.2, intron 2 of 2)	14	28081794	28108842	27049	1	100505967	uc001wqc.3	-145156	ENSG00000258548	LINC00645	long intergenic non-protein coding RNA 645
1470	chr14	31282075	31282087	13	*	996	674	Distal Intergenic	14	31343741	31359822	16082	1	1690	uc001wqp.2	-61654	ENSG00000100473	COCH	cochlin
1471	chr14	31494861	31494873	13	*	981	574	Promoter	14	31494676	31565656	70981	1	11154	uc001wqy.4	185	ENSG00000100478	AP4S1	adaptor related protein complex 4 subunit sigma 1
1472	chr14	31509947	31509959	13	*	993	644	Intron (uc021rry.1/11154, intron 1 of 5)	14	31495849	31565656	69808	1	11154	uc021rrz.1	14098	ENSG00000100478	AP4S1	adaptor related protein complex 4 subunit sigma 1
1473	chr14	32045436	32045448	13	*	965	534	Intron (uc001wrk.4/80224, intron 3 of 10)	14	32047122	32330429	283308	1	80224	uc010tpl.2	-1674	ENSG00000151413	NUBPL	nucleotide binding protein like
1474	chr14	32719504	32719516	13	*	967	538	Distal Intergenic	14	32798479	33203819	405341	1	9472	uc010aml.3	-78963	ENSG00000151320	AKAP6	A-kinase anchoring protein 6
1475	chr14	33424860	33424872	13	*	964	531	Intron (uc001wrs.3/64067, intron 1 of 11)	14	33408459	34273382	864924	1	64067	uc001wrv.3	16401	ENSG00000151322	NPAS3	neuronal PAS domain protein 3
1476	chr14	34104796	34104808	13	*	969	541	Intron (uc001wrs.3/64067, intron 5 of 11)	14	34393421	34420032	26612	2	112399	uc001wry.3	315224	ENSG00000129521	EGLN3	egl-9 family hypoxia inducible factor 3
1477	chr14	35457848	35457860	13	*	982	579	Intron (uc001wso.3/6729, intron 1 of 15)	14	35452104	35498773	46670	1	6729	uc010tpq.2	5744	ENSG00000100883	SRP54	signal recognition particle 54
1478	chr14	39413072	39413084	13	*	966	536	Intron (uc001wun.3/283547, intron 1 of 6)	14	39218543	39417475	198933	2	283547	uc001wun.3	4391	ENSG00000259070	LINC00639	long intergenic non-protein coding RNA 639
1479	chr14	40544651	40544663	13	*	985	594	Distal Intergenic	14	39865577	39901704	36128	2	254170	uc001wvk.3	-642947	ENSG00000165355	FBXO33	F-box protein 33
1480	chr14	41163628	41163640	13	*	993	637	Distal Intergenic	14	42076764	42373752	296989	1	145581	uc001wvm.3	-913124	ENSG00000165379	LRFN5	leucine rich repeat and fibronectin type III domain containing 5
1481	chr14	45803684	45803696	13	*	981	574	Distal Intergenic	14	45695946	45722605	26660	2	55320	uc010anh.2	-81079	ENSG00000129534	MIS18BP1	MIS18 binding protein 1
1482	chr14	46069826	46069838	13	*	972	546	Distal Intergenic	14	45695946	45722605	26660	2	55320	uc010anh.2	-347221	ENSG00000129534	MIS18BP1	MIS18 binding protein 1
1483	chr14	46235892	46235904	13	*	982	580	Distal Intergenic	14	46533362	46971104	437743	1	100506412	uc031qoi.1	-297458	ENSG00000258700	LINC00871	long intergenic non-protein coding RNA 871
1484	chr14	46732874	46732886	13	*	973	549	Intron (uc031qoi.1/100506412, intron 3 of 5)	14	46533362	46971104	437743	1	100506412	uc031qoj.1	199512	ENSG00000258700	LINC00871	long intergenic non-protein coding RNA 871
1485	chr14	47290784	47290796	13	*	967	539	Distal Intergenic	14	47308828	47351424	42597	2	161357	uc001wwh.4	60628	ENSG00000139915	MDGA2	MAM domain containing glycosylphosphatidylinositol anchor 2
1486	chr14	47385791	47385803	13	*	967	538	Intron (uc001wwi.4/161357, intron 10 of 16)	14	47308828	47351424	42597	2	161357	uc001wwh.4	-34367	ENSG00000139915	MDGA2	MAM domain containing glycosylphosphatidylinositol anchor 2
1487	chr14	48796102	48796114	13	*	976	559	Distal Intergenic	14	48234156	48264217	30062	2	100506433	uc001wwk.2	-531885	ENSG00000259129	LINC00648	long intergenic non-protein coding RNA 648
1488	chr14	49830456	49830468	13	*	960	522	Distal Intergenic	14	50043390	50053134	9745	2	6235	uc001wwl.4	222666	ENSG00000213741	RPS29	ribosomal protein S29
1489	chr14	51511289	51511301	13	*	987	602	Intron (uc001wyx.4/114088, intron 1 of 9)	14	51441981	51562422	120442	2	114088	uc001wyx.4	51121	ENSG00000100505	TRIM9	tripartite motif containing 9
1490	chr14	51976751	51976763	13	*	990	614	Intron (uc001wzb.4/122786, intron 1 of 14)	14	51955839	52197444	241606	1	122786	uc001wzb.4	20912	ENSG00000139926	FRMD6	FERM domain containing 6
1491	chr14	52798278	52798290	13	*	962	527	Distal Intergenic	14	52781016	52795322	14307	1	5732	uc001wzr.3	17262	ENSG00000125384	PTGER2	prostaglandin E receptor 2
1492	chr14	54951141	54951153	13	*	969	541	Intron (uc021rtf.1/2764, intron 1 of 6)	14	54941209	54955744	14536	2	2764	uc021rtf.1	4591	ENSG00000197045	GMFB	glia maturation factor beta
1493	chr14	55927676	55927688	13	*	965	532	Distal Intergenic	14	55880930	55907263	26334	2	387332	uc001xby.3	-20413	ENSG00000182521	TBPL2	TATA-box binding protein like 2
1494	chr14	56041751	56041763	13	*	976	559	Intron (uc001xbz.2/100129075, intron 2 of 3)	14	56024690	56046810	22121	2	100129075	uc001xbz.2	5047	ENSG00000186615	KTN1-AS1	KTN1 antisense RNA 1
1495	chr14	56260057	56260069	13	*	967	538	Intron (uc010trd.2/645687, intron 3 of 3)	14	56247853	56263392	15540	2	645687	uc010trd.2	3323	ENSG00000258791	LINC00520	long intergenic non-protein coding RNA 520
1496	chr14	56741995	56742007	13	*	981	574	Intron (uc001xch.3/57161, intron 2 of 5)	14	56585093	56768031	182939	1	57161	uc001xch.3	156902	ENSG00000139946	PELI2	pellino E3 ubiquitin protein ligase family member 2
1497	chr14	57424978	57424990	13	*	996	674	Distal Intergenic	14	57279901	57397550	117650	1	100309464	uc001xcr.3	145077	ENSG00000248550	OTX2-AS1	OTX2 antisense RNA 1 (head to head)
1498	chr14	57465602	57465614	13	*	984	586	Distal Intergenic	14	57279901	57397550	117650	1	100309464	uc001xcr.3	185701	ENSG00000248550	OTX2-AS1	OTX2 antisense RNA 1 (head to head)
1499	chr14	60367282	60367294	13	*	961	525	Distal Intergenic	14	60386431	60530277	143847	1	341883	uc001xep.1	-19137	ENSG00000131951	LRRC9	leucine rich repeat containing 9
1500	chr14	61614307	61614319	13	*	987	602	Distal Intergenic	14	61654287	62017698	363412	1	5583	uc010tsa.2	-39968	ENSG00000027075	PRKCH	protein kinase C eta
1501	chr14	63402489	63402501	13	*	977	563	Intron (uc001xfx.3/27133, intron 7 of 10)	14	63173945	63511955	338011	2	27133	uc001xfx.3	109454	ENSG00000140015	KCNH5	potassium voltage-gated channel subfamily H member 5
1502	chr14	64589059	64589071	13	*	963	529	Exon (uc001xgl.3/23224, exon 70 of 116)	14	64606659	64693167	86509	1	23224	uc001xgn.3	-17588	ENSG00000054654	SYNE2	spectrin repeat containing nuclear envelope protein 2
1503	chr14	65068651	65068663	13	*	978	565	Distal Intergenic	14	65052826	65056096	3271	1	145376	uc001xhm.1	15825	ENSG00000165807	PPP1R36	protein phosphatase 1 regulatory subunit 36
1504	chr14	65079039	65079051	13	*	980	573	Distal Intergenic	14	65052826	65056096	3271	1	145376	uc001xhm.1	26213	ENSG00000165807	PPP1R36	protein phosphatase 1 regulatory subunit 36
1505	chr14	66637213	66637225	13	*	973	551	Distal Intergenic	14	66953109	66965271	12163	1	440184	uc001xiu.3	-315884	ENSG00000196553	CCDC196	coiled-coil domain containing 196
1506	chr14	66831991	66832003	13	*	990	614	Distal Intergenic	14	66953109	66965271	12163	1	440184	uc001xiu.3	-121106	ENSG00000196553	CCDC196	coiled-coil domain containing 196
1507	chr14	67038644	67038656	13	*	976	562	Intron (uc001xiw.3/10243, intron 1 of 10)	14	66974125	67648525	674401	1	10243	uc010tst.2	64519	ENSG00000171723	GPHN	gephyrin
1508	chr14	69346907	69346919	13	*	976	559	Intron (uc001xkk.3/87, intron 6 of 9)	14	69345096	69352292	7197	2	87	uc010ttc.2	5373	ENSG00000072110	ACTN1	actinin alpha 1
1509	chr14	70234391	70234403	13	*	985	597	Promoter	14	70233000	70234430	1431	2	100289511	uc021rvk.1	27	NA	LOC100289511	uncharacterized LOC100289511
1510	chr14	70420066	70420078	13	*	984	586	Intron (uc001xls.2/64093, intron 2 of 11)	14	70346114	70499083	152970	1	64093	uc001xlt.2	73952	ENSG00000198732	SMOC1	SPARC related modular calcium binding 1
1511	chr14	70503970	70503982	13	*	990	618	Distal Intergenic	14	70510934	70546923	35990	2	6547	uc001xlu.3	42941	ENSG00000100678	SLC8A3	solute carrier family 8 member A3
1512	chr14	70735284	70735296	13	*	964	532	Distal Intergenic	14	70712470	70714518	2049	2	145241	uc010ttg.2	-20766	ENSG00000235812	ADAM21P1	ADAM metallopeptidase domain 21 pseudogene 1
1513	chr14	72322328	72322340	13	*	976	558	Distal Intergenic	14	72398817	73033238	634422	1	9628	uc021rvv.1	-76477	ENSG00000182732	RGS6	regulator of G protein signaling 6
1514	chr14	73055361	73055373	13	*	978	564	Distal Intergenic	14	72931402	73029462	98061	1	9628	uc021rwc.1	123959	ENSG00000182732	RGS6	regulator of G protein signaling 6
1515	chr14	73080028	73080040	13	*	971	544	Distal Intergenic	14	73128568	73190813	62246	2	8110	uc001xnd.1	110773	ENSG00000205683	DPF3	double PHD fingers 3
1516	chr14	75546267	75546279	13	*	976	558	Distal Intergenic	14	75536299	75544799	8501	1	79696	uc001xri.3	9968	ENSG00000119703	ZC2HC1C	zinc finger C2HC-type containing 1C
1517	chr14	76931486	76931498	13	*	966	536	Intron (uc001xso.3/2103, intron 5 of 11)	14	76873886	76964854	90969	1	2103	uc001xsq.1	57600	ENSG00000119715	ESRRB	estrogen related receptor beta
1518	chr14	77893517	77893529	13	*	979	566	3' UTR	14	77872946	77889399	16454	2	122945	uc010tvi.2	-4118	ENSG00000165555	NOXRED1	NADP dependent oxidoreductase domain containing 1
1519	chr14	78284464	78284476	13	*	984	588	Intron (uc010tvo.1/57143, intron 1 of 8)	14	78266426	78400297	133872	1	57143	uc001xuj.3	18038	ENSG00000063761	ADCK1	aarF domain containing kinase 1
1520	chr14	78294085	78294097	13	*	990	614	Intron (uc010tvo.1/57143, intron 3 of 8)	14	78266426	78400297	133872	1	57143	uc001xuj.3	27659	ENSG00000063761	ADCK1	aarF domain containing kinase 1
1521	chr14	79796749	79796761	13	*	961	523	Intron (uc001xum.2/9369, intron 14 of 20)	14	79745682	80334633	588952	1	9369	uc010asw.4	51067	ENSG00000021645	NRXN3	neurexin 3
1522	chr14	80483548	80483560	13	*	982	579	Distal Intergenic	14	80677762	80921810	244049	1	100628307	uc001xuw.1	-194202	ENSG00000258766	DIO2-AS1	DIO2 antisense RNA 1
1523	chr14	80554469	80554481	13	*	979	570	Distal Intergenic	14	80677762	80921810	244049	1	100628307	uc001xuw.1	-123281	ENSG00000258766	DIO2-AS1	DIO2 antisense RNA 1
1524	chr14	84654216	84654228	13	*	975	554	Distal Intergenic	14	85860223	85886418	26196	1	100996280	uc031qpp.1	-1205995	ENSG00000259107	LINC00911	long intergenic non-protein coding RNA 911
1525	chr14	84823185	84823197	13	*	976	562	Distal Intergenic	14	85860223	85886418	26196	1	100996280	uc031qpp.1	-1037026	ENSG00000259107	LINC00911	long intergenic non-protein coding RNA 911
1526	chr14	86252683	86252695	13	*	972	547	Distal Intergenic	14	85996572	86094270	97699	1	23768	uc010atd.3	256111	ENSG00000185070	FLRT2	fibronectin leucine rich transmembrane protein 2
1527	chr14	86536383	86536395	13	*	987	602	Distal Intergenic	14	85996572	86094270	97699	1	23768	uc010atd.3	539811	ENSG00000185070	FLRT2	fibronectin leucine rich transmembrane protein 2
1528	chr14	88459602	88459614	13	*	979	571	Promoter	14	88399358	88459615	60258	2	2581	uc001xvt.3	1	ENSG00000054983	GALC	galactosylceramidase
1529	chr14	88667123	88667135	13	*	982	579	Intron (uc001xwm.3/54207, intron 4 of 6)	14	88646452	88737255	90804	2	54207	uc001xwm.3	70120	ENSG00000100433	KCNK10	potassium two pore domain channel subfamily K member 10
1530	chr14	89489344	89489356	13	*	978	565	Distal Intergenic	14	89290918	89344335	53418	1	123016	uc010atj.3	198426	ENSG00000165533	TTC8	tetratricopeptide repeat domain 8
1531	chr14	89594827	89594839	13	*	975	554	Distal Intergenic	14	89622516	89883454	260939	2	1112	uc001xxn.4	288615	ENSG00000053254	FOXN3	forkhead box N3
1532	chr14	89645788	89645800	13	*	971	544	Intron (uc001xxn.4/1112, intron 5 of 5)	14	89622516	89883454	260939	2	1112	uc001xxn.4	237654	ENSG00000053254	FOXN3	forkhead box N3
1533	chr14	89813358	89813370	13	*	965	534	Intron (uc001xxn.4/1112, intron 3 of 5)	14	89622516	89883454	260939	2	1112	uc001xxn.4	70084	ENSG00000053254	FOXN3	forkhead box N3
1534	chr14	89932656	89932668	13	*	988	611	Intron (uc001xxo.4/1112, intron 1 of 6)	14	89883698	89886137	2440	1	400236	uc001xxq.3	48958	ENSG00000258920	FOXN3-AS1	FOXN3 antisense RNA 1
1535	chr14	90249935	90249947	13	*	979	566	Distal Intergenic	14	89878278	90085494	207217	2	1112	uc001xxp.2	-164441	ENSG00000053254	FOXN3	forkhead box N3
1536	chr14	91242713	91242725	13	*	976	559	Intron (uc001xyp.3/145567, intron 3 of 19)	14	91006932	91282761	275830	2	145567	uc001xyp.3	40036	ENSG00000165914	TTC7B	tetratricopeptide repeat domain 7B
1537	chr14	92983325	92983337	13	*	972	547	Intron (uc001yap.3/79890, intron 1 of 9)	14	92980125	93155334	175210	1	79890	uc010auk.3	3200	ENSG00000100599	RIN3	Ras and Rab interactor 3
1538	chr14	93799355	93799367	13	*	981	576	Promoter	14	93703896	93799385	95490	2	55727	uc001ybo.3	18	ENSG00000011114	BTBD7	BTB domain containing 7
1539	chr14	94112691	94112703	13	*	961	525	Intron (uc001ybs.1/57578, intron 35 of 49)	14	94184644	94254766	70123	2	145270	uc001ybw.1	142063	ENSG00000175785	PRIMA1	proline rich membrane anchor 1
1540	chr14	94173187	94173199	13	*	972	547	Exon (uc001ybs.1/57578, exon 50 of 50)	14	94184644	94254766	70123	2	145270	uc001ybw.1	81567	ENSG00000175785	PRIMA1	proline rich membrane anchor 1
1541	chr14	96200313	96200325	13	*	972	547	Intron (uc001yfd.1/uc001yfd.1, intron 2 of 2)	14	96176304	96180533	4230	2	8115	uc031qqd.1	-19780	ENSG00000100721	TCL1A	TCL1 family AKT coactivator A
1542	chr14	96884092	96884104	13	*	996	674	Intron (uc001yfn.3/122481, intron 4 of 17)	14	96858448	96955764	97317	1	122481	uc001yfn.3	25644	ENSG00000140057	AK7	adenylate kinase 7
1543	chr14	97341238	97341250	13	*	967	539	Intron (uc001yft.3/7443, intron 11 of 12)	14	97263684	97347951	84268	1	7443	uc001yft.3	77554	ENSG00000100749	VRK1	VRK serine/threonine kinase 1
1544	chr14	97602974	97602986	13	*	984	586	Distal Intergenic	14	97263684	97347951	84268	1	7443	uc001yft.3	339290	ENSG00000100749	VRK1	VRK serine/threonine kinase 1
1545	chr14	98261239	98261251	13	*	967	538	Distal Intergenic	14	98098984	98152995	54012	2	100129345	uc001yfv.2	-108244	ENSG00000197176	LINC02291	long intergenic non-protein coding RNA 2291
1546	chr14	98519722	98519734	13	*	973	551	Distal Intergenic	14	98424267	98444461	20195	2	388011	uc010avq.2	-75261	ENSG00000246223	LINC01550	long intergenic non-protein coding RNA 1550
1547	chr14	99427817	99427829	13	*	965	532	Distal Intergenic	14	99177950	99184103	6154	1	283598	uc001yfz.2	249867	ENSG00000176605	LINC02914	long intergenic non-protein coding RNA 2914
1548	chr14	99660959	99660971	13	*	967	538	Intron (uc001yga.3/64919, intron 3 of 3)	14	99635625	99737822	102198	2	64919	uc001yga.3	76851	ENSG00000127152	BCL11B	BAF chromatin remodeling complex subunit BCL11B
1549	chr14	100234769	100234781	13	*	975	554	Intron (uc010avt.1/2009, intron 1 of 10)	14	100239936	100408395	168460	1	2009	uc010tww.2	-5155	ENSG00000066629	EML1	EMAP like 1
1550	chr14	100514864	100514876	13	*	986	599	Intron (uc001ygt.3/51466, intron 1 of 13)	14	100531751	100610573	78823	1	51466	uc001ygu.3	-16875	ENSG00000196405	EVL	Enah/Vasp-like
1551	chr14	101133790	101133802	13	*	976	559	Intron (uc001yhr.1/283601, intron 1 of 1)	14	101123605	101139081	15477	1	283601	uc001yhr.1	10185	ENSG00000196273	LINC00523	long intergenic non-protein coding RNA 523
1552	chr14	101266780	101266792	13	*	966	536	Distal Intergenic	14	101280828	101280911	84	1	100616495	uc021sbt.1	-14036	ENSG00000266461	MIR2392	microRNA 2392
1553	chr14	101580030	101580042	13	*	990	614	Distal Intergenic	14	101536248	101539273	3026	1	100507257	uc001yjz.2	43782	ENSG00000223403	MEG9	maternally expressed 9
1554	chr14	102653517	102653529	13	*	987	602	Intron (uc001ykz.3/91833, intron 1 of 2)	14	102606189	102690010	83822	1	91833	uc001yle.3	47328	ENSG00000140153	WDR20	WD repeat domain 20
1555	chr14	102871354	102871366	13	*	962	526	Intron (uc010txw.2/9895, intron 2 of 5)	14	102829300	102968818	139519	1	9895	uc010txx.2	42054	ENSG00000196663	TECPR2	tectonin beta-propeller repeat containing 2
1556	chr14	102946977	102946989	13	*	990	614	Intron (uc001ylw.2/9895, intron 17 of 19)	14	102973198	102975154	1957	2	122416	uc001ylx.1	28165	ENSG00000156381	ANKRD9	ankyrin repeat domain 9
1557	chr14	104438846	104438858	13	*	984	588	Intron (uc001yom.4/122402, intron 6 of 35)	14	104436878	104519004	82127	1	122402	uc001yon.4	1968	ENSG00000156414	TDRD9	tudor domain containing 9
1558	chr14	104930706	104930718	13	*	973	550	Distal Intergenic	14	105046056	105055118	9063	1	400258	uc010tyh.1	-115338	ENSG00000184601	C14orf180	chromosome 14 open reading frame 180
1559	chr14	105886563	105886575	13	*	965	532	Promoter	14	105886186	105937057	50872	1	9112	uc021seq.1	377	ENSG00000182979	MTA1	metastasis associated 1
1560	chr14	106012131	106012143	13	*	984	588	Intron (uc031qqx.1/uc031qqx.1, intron 4910 of 4910)	14	105992953	105996539	3587	1	80757	uc001yrp.1	19178	ENSG00000184986	TMEM121	transmembrane protein 121
1561	chr14	106488340	106488352	13	*	978	564	Intron (uc031qqx.1/uc031qqx.1, intron 2691 of 4910)	14	106435819	106438358	2540	2	8755	uc001ysu.1	-49982	ENSG00000271968	ADAM6	ADAM metallopeptidase domain 6 (pseudogene)
1562	chr14	106626173	106626185	13	*	976	559	Intron (uc031qqx.1/uc031qqx.1, intron 1786 of 4910)	14	106744269	106744966	698	1	338004	uc021seu.1	-118084	NA	LINC00226	long intergenic non-protein coding RNA 226
1563	chr5	677266	677278	13	*	966	536	Intron (uc003jbg.4/11076, intron 1 of 2)	5	659977	678893	18917	2	11076	uc003jbg.4	1615	ENSG00000171368	TPPP	tubulin polymerization promoting protein
1564	chr5	1801525	1801537	13	*	974	552	Promoter	5	1801496	1816167	14672	1	4726	uc003jcy.3	29	ENSG00000145494	NDUFS6	NADH:ubiquinone oxidoreductase subunit S6
1565	chr5	1905072	1905084	13	*	978	565	Distal Intergenic	5	1877541	1887293	9753	2	50805	uc031sir.1	-17779	ENSG00000113430	IRX4	iroquois homeobox 4
1566	chr5	2809110	2809122	13	*	993	644	Distal Intergenic	5	2752262	2755511	3250	1	153571	uc011cmj.3	56848	ENSG00000186493	C5orf38	chromosome 5 open reading frame 38
1567	chr5	2890187	2890199	13	*	976	562	Distal Intergenic	5	2752262	2755511	3250	1	153571	uc011cmj.3	137925	ENSG00000186493	C5orf38	chromosome 5 open reading frame 38
1568	chr5	3047715	3047727	13	*	967	539	Distal Intergenic	5	2752262	2755511	3250	1	153571	uc011cmj.3	295453	ENSG00000186493	C5orf38	chromosome 5 open reading frame 38
1569	chr5	3096778	3096790	13	*	996	674	Distal Intergenic	5	2752262	2755511	3250	1	153571	uc011cmj.3	344516	ENSG00000186493	C5orf38	chromosome 5 open reading frame 38
1570	chr5	3332472	3332484	13	*	990	618	Distal Intergenic	5	3417266	3536208	118943	2	285577	uc003jdd.3	203724	ENSG00000248118	LINC01019	long intergenic non-protein coding RNA 1019
1571	chr5	5523375	5523387	13	*	962	526	Distal Intergenic	5	5422786	5490347	67562	1	23379	uc003jdm.5	100589	ENSG00000164151	ICE1	interactor of little elongation complex ELL subunit 1
1572	chr5	7467582	7467594	13	*	967	539	Intron (uc003jdz.1/108, intron 2 of 24)	5	7396343	7830194	433852	1	108	uc003jdz.1	71239	ENSG00000078295	ADCY2	adenylate cyclase 2
1573	chr5	8003101	8003113	13	*	975	557	Distal Intergenic	5	7869217	7901235	32019	1	4552	uc010ito.3	133884	ENSG00000124275	MTRR	5-methyltetrahydrofolate-homocysteine methyltransferase reductase
1574	chr5	9439029	9439041	13	*	983	584	Intron (uc003jek.2/9037, intron 1 of 22)	5	9035138	9546233	511096	2	9037	uc003jek.2	107192	ENSG00000112902	SEMA5A	semaphorin 5A
1575	chr5	9722198	9722210	13	*	986	599	Intron (uc003jen.3/285692, intron 5 of 12)	5	9641427	9712503	71077	2	285692	uc010itq.2	-9695	ENSG00000249781	LINC02112	long intergenic non-protein coding RNA 2112
1576	chr5	10888051	10888063	13	*	979	566	Distal Intergenic	5	10679342	10761387	82046	2	1611	uc011cmw.2	-126664	ENSG00000112977	DAP	death associated protein
1577	chr5	11376855	11376867	13	*	997	692	Intron (uc011cmx.1/1501, intron 1 of 16)	5	10971952	11385341	413390	2	1501	uc011cmx.1	8474	ENSG00000169862	CTNND2	catenin delta 2
1578	chr5	11613273	11613285	13	*	964	532	Intron (uc003jfa.1/1501, intron 2 of 21)	5	10971952	11588960	617009	2	1501	uc011cmy.1	-24313	ENSG00000169862	CTNND2	catenin delta 2
1579	chr5	14198907	14198919	13	*	976	559	Intron (uc003jff.3/7204, intron 1 of 56)	5	14183907	14399509	215603	1	7204	uc011cna.1	15000	ENSG00000038382	TRIO	trio Rho guanine nucleotide exchange factor
1580	chr5	14399810	14399822	13	*	976	558	Intron (uc003jff.3/7204, intron 30 of 56)	5	14293121	14489274	196154	1	7204	uc003jfh.1	106689	ENSG00000038382	TRIO	trio Rho guanine nucleotide exchange factor
1581	chr5	14565309	14565321	13	*	966	536	Distal Intergenic	5	14581891	14616287	34397	1	54491	uc003jfj.3	-16570	ENSG00000145569	OTULINL	OTU deubiquitinase with linear linkage specificity like
1582	chr5	14652967	14652979	13	*	975	557	Distal Intergenic	5	14664783	14699842	35060	1	90268	uc003jfk.3	-11804	ENSG00000154124	OTULIN	OTU deubiquitinase with linear linkage specificity
1583	chr5	15325249	15325261	13	*	990	627	Distal Intergenic	5	15500305	15939900	439596	1	23194	uc003jfn.1	-175044	ENSG00000183580	FBXL7	F-box and leucine rich repeat protein 7
1584	chr5	15409126	15409138	13	*	974	553	Distal Intergenic	5	15500305	15939900	439596	1	23194	uc003jfn.1	-91167	ENSG00000183580	FBXL7	F-box and leucine rich repeat protein 7
1585	chr5	16003966	16003978	13	*	966	536	Distal Intergenic	5	16067474	16091226	23753	2	441061	uc010itw.1	87248	ENSG00000183654	MARCHF11	membrane associated ring-CH-type finger 11
1586	chr5	16326304	16326316	13	*	969	541	Distal Intergenic	5	16451628	16465894	14267	2	90441	uc003jfq.3	139578	ENSG00000173545	ZNF622	zinc finger protein 622
1587	chr5	18083070	18083082	13	*	975	554	Distal Intergenic	5	17379015	17387419	8405	2	401177	uc003jga.3	-695651	ENSG00000250822	LINC02111	long intergenic non-protein coding RNA 2111
1588	chr5	18733335	18733347	13	*	975	554	Distal Intergenic	5	19473155	19886381	413227	2	1016	uc021xwu.1	1153034	ENSG00000145526	CDH18	cadherin 18
1589	chr5	18800874	18800886	13	*	983	584	Distal Intergenic	5	19473155	19886381	413227	2	1016	uc021xwu.1	1085495	ENSG00000145526	CDH18	cadherin 18
1590	chr5	18839093	18839105	13	*	990	614	Distal Intergenic	5	19473155	19886381	413227	2	1016	uc021xwu.1	1047276	ENSG00000145526	CDH18	cadherin 18
1591	chr5	19258929	19258941	13	*	975	554	Distal Intergenic	5	19473155	19886381	413227	2	1016	uc021xwu.1	627440	ENSG00000145526	CDH18	cadherin 18
1592	chr5	19687394	19687406	13	*	987	602	Intron (uc021xwu.1/1016, intron 5 of 12)	5	19473155	19886381	413227	2	1016	uc021xwu.1	198975	ENSG00000145526	CDH18	cadherin 18
1593	chr5	20225850	20225862	13	*	964	532	Intron (uc003jgc.3/1016, intron 2 of 14)	5	19473155	19988353	515199	2	1016	uc011cnm.2	-237497	ENSG00000145526	CDH18	cadherin 18
1594	chr5	20305869	20305881	13	*	978	565	Intron (uc003jgc.3/1016, intron 1 of 14)	5	19473155	20575982	1102828	2	1016	uc003jgc.3	270101	ENSG00000145526	CDH18	cadherin 18
1595	chr5	20756152	20756164	13	*	963	529	Intron (uc003jge.1/uc003jge.1, intron 4 of 11)	5	19473155	20575982	1102828	2	1016	uc003jgc.3	-180170	ENSG00000145526	CDH18	cadherin 18
1596	chr5	22164262	22164274	13	*	993	637	Intron (uc010iuc.2/1010, intron 1 of 11)	5	22142461	22152612	10152	1	5369	uc011cnt.1	21801	ENSG00000168967	PMCHL1	pro-melanin concentrating hormone like 1 (pseudogene)
1597	chr5	22294826	22294838	13	*	982	579	Intron (uc003jgk.2/1010, intron 3 of 14)	5	21750973	22213909	462937	2	1010	uc011cno.1	-80917	ENSG00000154162	CDH12	cadherin 12
1598	chr5	22715624	22715636	13	*	969	541	Intron (uc003jgk.2/1010, intron 1 of 14)	5	21750973	22853731	1102759	2	1010	uc003jgk.2	138095	ENSG00000154162	CDH12	cadherin 12
1599	chr5	23319480	23319492	13	*	976	558	Distal Intergenic	5	23507724	23528706	20983	1	56979	uc003jgo.3	-188232	ENSG00000164256	PRDM9	PR/SET domain 9
1600	chr5	24665725	24665737	13	*	961	525	Distal Intergenic	5	24487209	24645085	157877	2	1008	uc011cnu.2	-20640	ENSG00000040731	CDH10	cadherin 10
1601	chr5	28100211	28100223	13	*	979	566	Distal Intergenic	5	27472399	27496508	24110	1	643401	uc003jgy.3	627812	ENSG00000250337	PURPL	p53 upregulated regulator of p53 levels
1602	chr5	30512586	30512598	13	*	963	529	Distal Intergenic	5	31193762	31251961	58200	1	1004	uc003jhc.2	-681164	ENSG00000113361	CDH6	cadherin 6
1603	chr5	32444399	32444411	13	*	984	588	Promoter	5	32354456	32444844	90389	2	51663	uc003jhr.1	433	ENSG00000056097	ZFR	zinc finger RNA binding protein
1604	chr5	32539795	32539807	13	*	967	539	Distal Intergenic	5	32585605	32604185	18581	1	10923	uc003jhs.2	-45798	ENSG00000113387	SUB1	SUB1 regulator of transcription
1605	chr5	32618195	32618207	13	*	990	618	Distal Intergenic	5	32585605	32604185	18581	1	10923	uc003jht.2	32590	ENSG00000113387	SUB1	SUB1 regulator of transcription
1606	chr5	33245743	33245755	13	*	979	566	Distal Intergenic	5	33440802	33468196	27395	1	6897	uc031sja.1	-195047	ENSG00000113407	TARS1	threonyl-tRNA synthetase 1
1607	chr5	34105550	34105562	13	*	963	529	Distal Intergenic	5	34017963	34043371	25409	2	114899	uc003jio.3	-62179	ENSG00000082196	C1QTNF3	C1q and TNF related 3
1608	chr5	35029997	35030009	13	*	967	539	Intron (uc003jjf.3/64902, intron 7 of 13)	5	34998206	35026500	28295	2	64902	uc003jje.1	-3497	ENSG00000113492	AGXT2	alanine--glyoxylate aminotransferase 2
1609	chr5	35053145	35053157	13	*	966	536	Intron (uc003jjk.1/5618, intron 4 of 4)	5	35039429	35048240	8812	2	64902	uc021xxk.1	-4905	ENSG00000113492	AGXT2	alanine--glyoxylate aminotransferase 2
1610	chr5	35624214	35624226	13	*	976	559	Intron (uc003jjn.1/79925, intron 1 of 9)	5	35617989	35814713	196725	1	79925	uc003jjo.3	6225	ENSG00000152582	SPEF2	sperm flagellar 2
1611	chr5	35906208	35906220	13	*	978	564	Intron (uc003jjt.1/133690, intron 4 of 4)	5	35904398	35938737	34340	2	133690	uc003jjt.1	32517	ENSG00000152611	CAPSL	calcyphosine like
1612	chr5	36439243	36439255	13	*	973	549	Distal Intergenic	5	36249104	36302011	52908	2	202151	uc011cow.2	-137232	ENSG00000164188	RANBP3L	RAN binding protein 3 like
1613	chr5	37476443	37476455	13	*	975	554	Intron (uc010iva.1/55100, intron 7 of 11)	5	37379412	37752774	373363	1	55100	uc003jkv.3	97031	ENSG00000082068	WDR70	WD repeat domain 70
1614	chr5	37952383	37952395	13	*	960	522	Distal Intergenic	5	37873527	37875900	2374	1	100861519	uc031sjd.1	78856	NA	GDNF-AS1	GDNF antisense RNA 1
1615	chr5	38382994	38383006	13	*	963	529	Intron (uc003jlb.2/133584, intron 6 of 21)	5	38399916	38403573	3658	2	100506475	uc031sjf.1	20567	ENSG00000248572	EGFLAM-AS2	EGFLAM antisense RNA 2
1616	chr5	39473181	39473193	13	*	969	541	Distal Intergenic	5	39371776	39425335	53560	2	1601	uc003jlx.3	-47846	ENSG00000153071	DAB2	DAB adaptor protein 2
1617	chr5	39599575	39599587	13	*	981	574	Distal Intergenic	5	39371776	39425335	53560	2	1601	uc003jlx.3	-174240	ENSG00000153071	DAB2	DAB adaptor protein 2
1618	chr5	41440941	41440953	13	*	982	579	Intron (uc003jmm.1/345557, intron 1 of 2)	5	41307048	41510730	203683	2	345557	uc003jmm.1	69777	ENSG00000182836	PLCXD3	phosphatidylinositol specific phospholipase C X domain containing 3
1619	chr5	41652689	41652701	13	*	978	565	Distal Intergenic	5	41730167	41794337	64171	2	5019	uc011cpo.2	141636	ENSG00000083720	OXCT1	3-oxoacid CoA-transferase 1
1620	chr5	42578324	42578336	13	*	978	564	Intron (uc003jmt.3/2690, intron 2 of 9)	5	42565966	42721980	156015	1	2690	uc021xyd.1	12358	ENSG00000112964	GHR	growth hormone receptor
1621	chr5	42983776	42983788	13	*	975	554	Distal Intergenic	5	43014831	43018913	4083	2	648987	uc003jnc.3	35125	ENSG00000177738	LOC648987	uncharacterized LOC648987
1622	chr5	43396387	43396399	13	*	979	566	Intron (uc003jns.3/56477, intron 1 of 3)	5	43381600	43397230	15631	2	56477	uc010ivn.3	831	ENSG00000151882	CCL28	C-C motif chemokine ligand 28
1623	chr5	43496092	43496104	13	*	975	557	Intron (uc003jnz.2/375444, intron 6 of 12)	5	43444354	43483992	39639	2	64417	uc003jny.3	-12100	ENSG00000151881	TMEM267	transmembrane protein 267
1624	chr5	44077607	44077619	13	*	967	539	Distal Intergenic	5	44305097	44388784	83688	2	2255	uc003jog.1	311165	ENSG00000070193	FGF10	fibroblast growth factor 10
1625	chr5	44468065	44468077	13	*	963	529	Distal Intergenic	5	44305097	44388784	83688	2	2255	uc003jog.1	-79281	ENSG00000070193	FGF10	fibroblast growth factor 10
1626	chr5	44961244	44961256	13	*	963	528	Distal Intergenic	5	44809945	44811256	1312	1	10884	uc003joi.1	151299	ENSG00000112996	MRPS30	mitochondrial ribosomal protein S30
1627	chr5	45181618	45181630	13	*	996	674	Distal Intergenic	5	44809945	44811256	1312	1	10884	uc003joi.1	371673	ENSG00000112996	MRPS30	mitochondrial ribosomal protein S30
1628	chr5	46013613	46013625	13	*	981	577	Distal Intergenic	5	45255052	45696220	441169	2	348980	uc003jok.3	-317393	ENSG00000164588	HCN1	hyperpolarization activated cyclic nucleotide gated potassium channel 1
1629	chr5	46320408	46320420	13	*	967	539	Distal Intergenic	5	45255052	45696220	441169	2	348980	uc003jok.3	-624188	ENSG00000164588	HCN1	hyperpolarization activated cyclic nucleotide gated potassium channel 1
1630	chr5	52647286	52647298	13	*	969	541	Distal Intergenic	5	52776264	52782304	6041	1	10468	uc003jpc.3	-128966	ENSG00000134363	FST	follistatin
1631	chr5	53910971	53910983	13	*	973	549	Distal Intergenic	5	53813593	53842416	28824	1	112574	uc003jpi.4	97378	ENSG00000178996	SNX18	sorting nexin 18
1632	chr5	54750324	54750336	13	*	979	566	Intron (uc003jpz.4/8611, intron 3 of 5)	5	54804678	54804754	77	2	100847019	uc031sjj.1	54418	ENSG00000265135	MIR5687	microRNA 5687
1633	chr5	55597368	55597380	13	*	979	570	Distal Intergenic	5	55395507	55529186	133680	2	79722	uc003jqu.3	-68182	ENSG00000164512	ANKRD55	ankyrin repeat domain 55
1634	chr5	56946833	56946845	13	*	975	554	Distal Intergenic	5	56775843	56778636	2794	2	345651	uc003jrm.3	-168197	ENSG00000169067	ACTBL2	actin beta like 2
1635	chr5	57022556	57022568	13	*	966	536	Distal Intergenic	5	56775843	56778636	2794	2	345651	uc003jrm.3	-243920	ENSG00000169067	ACTBL2	actin beta like 2
1636	chr5	57173652	57173664	13	*	963	529	Distal Intergenic	5	56775843	56778636	2794	2	345651	uc003jrm.3	-395016	ENSG00000169067	ACTBL2	actin beta like 2
1637	chr5	57227662	57227674	13	*	963	529	Distal Intergenic	5	56775843	56778636	2794	2	345651	uc003jrm.3	-449026	ENSG00000169067	ACTBL2	actin beta like 2
1638	chr5	58374939	58374951	13	*	961	525	Intron (uc003jrv.2/5144, intron 5 of 14)	5	58264866	58335339	70474	2	5144	uc003jru.3	-39600	ENSG00000113448	PDE4D	phosphodiesterase 4D
1639	chr5	59132391	59132403	13	*	976	562	Intron (uc003jsa.2/5144, intron 1 of 14)	5	58264866	59189621	924756	2	5144	uc003jsa.2	57218	ENSG00000113448	PDE4D	phosphodiesterase 4D
1640	chr5	60838233	60838245	13	*	976	558	Intron (uc003jsr.3/57688, intron 13 of 13)	5	60933636	61002362	68727	1	285668	uc003jst.1	-95391	ENSG00000178722	C5orf64	chromosome 5 putative open reading frame 64
1641	chr5	61624513	61624525	13	*	962	526	Intron (uc003jsx.4/3796, intron 2 of 20)	5	61643875	61683011	39137	1	3796	uc010iwq.3	-19350	ENSG00000068796	KIF2A	kinesin family member 2A
1642	chr5	61638383	61638395	13	*	960	522	Intron (uc003jsx.4/3796, intron 2 of 20)	5	61643875	61683011	39137	1	3796	uc010iwq.3	-5480	ENSG00000068796	KIF2A	kinesin family member 2A
1643	chr5	62355527	62355539	13	*	976	562	Distal Intergenic	5	61874562	61924416	49855	1	101180901	uc003jte.3	480965	ENSG00000086200	IPO11-LRRC70	IPO11-LRRC70 readthrough
1644	chr5	63838199	63838211	13	*	987	604	Intron (uc003jtj.4/401190, intron 2 of 5)	5	63871477	63908121	36645	1	401190	uc011cqu.3	-33266	ENSG00000186479	RGS7BP	regulator of G protein signaling 7 binding protein
1645	chr5	64327047	64327059	13	*	967	538	Distal Intergenic	5	64064755	64314590	249836	1	10283	uc010iwt.1	262292	ENSG00000153015	CWC27	CWC27 spliceosome associated cyclophilin
1646	chr5	65132227	65132239	13	*	984	588	Distal Intergenic	5	65081602	65125111	43510	1	57486	uc010iww.3	50625	ENSG00000123213	NLN	neurolysin
1647	chr5	65690272	65690284	13	*	982	580	Distal Intergenic	5	65892176	66282351	390176	1	375449	uc003jur.4	-201892	ENSG00000069020	MAST4	microtubule associated serine/threonine kinase family member 4
1648	chr5	65951680	65951692	13	*	967	539	Intron (uc003jur.4/375449, intron 1 of 5)	5	65892176	66465423	573248	1	375449	uc021xzk.1	59504	ENSG00000069020	MAST4	microtubule associated serine/threonine kinase family member 4
1649	chr5	66386806	66386818	13	*	990	618	Intron (uc021xzk.1/375449, intron 6 of 28)	5	66300780	66465423	164644	1	375449	uc003juw.3	86026	ENSG00000069020	MAST4	microtubule associated serine/threonine kinase family member 4
1650	chr5	67707283	67707295	13	*	975	554	Distal Intergenic	5	67588511	67591571	3061	1	5295	uc011crb.2	118772	ENSG00000145675	PIK3R1	phosphoinositide-3-kinase regulatory subunit 1
1651	chr5	67732625	67732637	13	*	973	550	Distal Intergenic	5	67588511	67591571	3061	1	5295	uc011crb.2	144114	ENSG00000145675	PIK3R1	phosphoinositide-3-kinase regulatory subunit 1
1652	chr5	68319214	68319226	13	*	976	559	Intron (uc003jvf.1/uc003jvf.1, intron 1 of 3)	5	68389776	68400567	10792	1	64924	uc003jvg.3	-70550	ENSG00000145740	SLC30A5	solute carrier family 30 member 5
1653	chr5	68662120	68662132	13	*	987	602	Intron (uc003jwa.3/6880, intron 2 of 4)	5	68660570	68662644	2075	2	6880	uc003jwc.1	512	ENSG00000273841	TAF9	TATA-box binding protein associated factor 9
1654	chr5	68679046	68679058	13	*	972	547	Intron (uc003jwg.3/5884, intron 6 of 17)	5	68667281	68710630	43350	1	5884	uc003jwo.3	11765	ENSG00000152942	RAD17	RAD17 checkpoint clamp loader component
1655	chr5	70693434	70693446	13	*	993	637	Intron (uc010iyu.1/uc010iyu.1, intron 2 of 2)	5	70671612	70681820	10209	1	5370	uc011csc.2	21822	ENSG00000169040	PMCHL2	pro-melanin concentrating hormone like 2 (pseudogene)
1656	chr5	72916457	72916469	13	*	981	574	Distal Intergenic	5	72921983	73237818	315836	1	64283	uc010izf.3	-5514	ENSG00000214944	ARHGEF28	Rho guanine nucleotide exchange factor 28
1657	chr5	73147882	73147894	13	*	961	523	3' UTR	5	73179583	73237818	58236	1	64283	uc003kcz.4	-31689	ENSG00000214944	ARHGEF28	Rho guanine nucleotide exchange factor 28
1658	chr5	73468054	73468066	13	*	961	525	Distal Intergenic	5	73181675	73237818	56144	1	64283	uc003kda.4	286379	ENSG00000214944	ARHGEF28	Rho guanine nucleotide exchange factor 28
1659	chr5	74426798	74426810	13	*	984	588	Intron (uc003kdo.2/256006, intron 16 of 24)	5	74323289	74326724	3436	2	51301	uc003kdn.3	-100074	ENSG00000176928	GCNT4	glucosaminyl (N-acetyl) transferase 4
1660	chr5	75313796	75313808	13	*	964	532	Distal Intergenic	5	75379305	75621416	242112	1	22987	uc003kei.1	-65497	ENSG00000122012	SV2C	synaptic vesicle glycoprotein 2C
1661	chr5	75690997	75691009	13	*	966	536	Distal Intergenic	5	75699149	76003957	304809	1	10788	uc003kek.3	-8140	ENSG00000145703	IQGAP2	IQ motif containing GTPase activating protein 2
1662	chr5	75831420	75831432	13	*	984	586	Intron (uc003kek.3/10788, intron 2 of 35)	5	75904920	75967808	62889	1	10788	uc010izv.2	-73488	ENSG00000145703	IQGAP2	IQ motif containing GTPase activating protein 2
1663	chr5	76348591	76348603	13	*	972	546	Exon (uc003ket.3/55109, exon 9 of 14)	5	76326314	76335544	9231	1	55109	uc003keu.1	22277	ENSG00000164252	AGGF1	angiogenic factor with G-patch and FHA domains 1
1664	chr5	76660508	76660520	13	*	961	523	Intron (uc003kfa.3/8622, intron 10 of 21)	5	76728069	76788332	60264	2	55255	uc003kff.1	127812	ENSG00000164253	WDR41	WD repeat domain 41
1665	chr5	76966828	76966840	13	*	975	554	Distal Intergenic	5	76924537	76934522	9986	2	23440	uc003kfg.3	-32306	ENSG00000171540	OTP	orthopedia homeobox
1666	chr5	78441562	78441574	13	*	978	564	Distal Intergenic	5	78407604	78428113	20510	1	635	uc011cti.2	33958	ENSG00000145692	BHMT	betaine--homocysteine S-methyltransferase
1667	chr5	79145226	79145238	13	*	973	550	Distal Intergenic	5	79272539	79287088	14550	2	345778	uc003kge.4	141850	ENSG00000177034	MTX3	metaxin 3
1668	chr5	79655753	79655765	13	*	976	562	Distal Intergenic	5	79646424	79647785	1362	2	441089	uc010jaj.1	-7968	NA	CRSP8P	mediator complex subunit 27 pseudogene
1669	chr5	80317467	80317479	13	*	982	579	Intron (uc003kha.2/5924, intron 1 of 26)	5	80365843	80384383	18541	1	5924	uc003khb.1	-48364	ENSG00000113319	RASGRF2	Ras protein specific guanine nucleotide releasing factor 2
1670	chr5	81524220	81524232	13	*	982	579	Intron (uc003khr.3/83734, intron 5 of 7)	5	81569139	81574235	5097	2	6228	uc003khu.3	50003	ENSG00000186468	RPS23	ribosomal protein S23
1671	chr5	82266474	82266486	13	*	993	637	Distal Intergenic	5	82360023	82360156	134	2	677765	uc003khz.3	93670	ENSG00000238835	SCARNA18	small Cajal body-specific RNA 18
1672	chr5	82352419	82352431	13	*	959	521	3' UTR	5	82360023	82360156	134	2	677765	uc003khz.3	7725	ENSG00000238835	SCARNA18	small Cajal body-specific RNA 18
1673	chr5	82765535	82765547	13	*	978	565	Distal Intergenic	5	82767493	82808758	41266	1	1462	uc003kih.4	-1946	ENSG00000038427	VCAN	versican
1674	chr5	83870778	83870790	13	*	970	543	Distal Intergenic	5	83238126	83680611	442486	2	10085	uc003kip.1	-190167	ENSG00000164176	EDIL3	EGF like repeats and discoidin domains 3
1675	chr5	84008450	84008462	13	*	971	544	Distal Intergenic	5	83238126	83680611	442486	2	10085	uc003kip.1	-327839	ENSG00000164176	EDIL3	EGF like repeats and discoidin domains 3
1676	chr5	84858002	84858014	13	*	987	602	Distal Intergenic	5	85578262	85593365	15104	1	285622	uc003kiq.3	-720248	NA	NBPF22P	NBPF member 22, pseudogene
1677	chr5	88249495	88249507	13	*	978	565	Intron (uc003kjn.1/uc003kjn.1, intron 3 of 3)	5	88014058	88199922	185865	2	4208	uc003kjm.3	-49573	ENSG00000081189	MEF2C	myocyte enhancer factor 2C
1678	chr5	89924505	89924517	13	*	964	531	Exon (uc003kjt.4/84059, exon 8 of 90)	5	89968363	89972676	4314	1	84059	uc010jba.2	-43846	ENSG00000164199	ADGRV1	adhesion G protein-coupled receptor V1
1679	chr5	93225473	93225485	13	*	987	602	Intron (uc010jbd.3/83989, intron 6 of 10)	5	93076015	93077309	1295	2	134187	uc003kkl.1	-148164	ENSG00000248483	POU5F2	POU domain class 5, transcription factor 2
1680	chr5	93358062	93358074	13	*	976	558	Intron (uc010jbd.3/83989, intron 4 of 10)	5	92953431	93447404	493974	2	83989	uc010jbd.3	89330	ENSG00000113391	FAM172A	family with sequence similarity 172 member A
1681	chr5	94125674	94125686	13	*	985	594	Intron (uc003kku.2/79772, intron 11 of 15)	5	94014104	94031573	17470	1	84250	uc003kks.3	111570	ENSG00000133302	SLF1	SMC5-SMC6 complex localization factor 1
1682	chr5	94960276	94960288	13	*	982	580	Distal Intergenic	5	94955980	94957284	1305	1	285601	uc003kle.1	4296	ENSG00000178015	GPR150	G protein-coupled receptor 150
1683	chr5	95208144	95208156	13	*	979	566	Distal Intergenic	5	95187936	95195836	7901	1	202299	uc003klq.3	20208	ENSG00000236882	LINC01554	long intergenic non-protein coding RNA 1554
1684	chr5	95313028	95313040	13	*	993	632	Distal Intergenic	5	95220802	95297775	76974	2	22936	uc003klr.4	-15253	ENSG00000118985	ELL2	elongation factor for RNA polymerase II 2
1685	chr5	96693251	96693263	13	*	987	602	Distal Intergenic	5	96502450	96519005	16556	2	55781	uc003kna.3	-174246	ENSG00000058729	RIOK2	RIO kinase 2
1686	chr5	98128697	98128709	13	*	990	618	Intron (uc003knc.3/285704, intron 4 of 4)	5	98105322	98108788	3467	2	503569	uc003kne.3	-19909	ENSG00000246763	RGMB-AS1	RGMB antisense RNA 1
1687	chr5	98135067	98135079	13	*	972	547	Distal Intergenic	5	98105322	98108788	3467	2	503569	uc003kne.3	-26279	ENSG00000246763	RGMB-AS1	RGMB antisense RNA 1
1688	chr5	98640306	98640318	13	*	976	559	Distal Intergenic	5	98264838	98266713	1876	1	100289230	uc021ybw.1	375468	NA	LOC100289230	uncharacterized LOC100289230
1689	chr5	99105196	99105208	13	*	976	559	Distal Intergenic	5	99715209	99723958	8750	2	100133050	uc011cuw.1	618750	NA	GUSBP19	GUSB pseudogene 19
1690	chr5	100848873	100848885	13	*	990	614	Distal Intergenic	5	100221015	100238987	17973	2	7903	uc003knl.3	-609886	ENSG00000113532	ST8SIA4	ST8 alpha-N-acetyl-neuraminide alpha-2,8-sialyltransferase 4
1691	chr5	100930916	100930928	13	*	976	559	Distal Intergenic	5	100221015	100238987	17973	2	7903	uc003knl.3	-691929	ENSG00000113532	ST8SIA4	ST8 alpha-N-acetyl-neuraminide alpha-2,8-sialyltransferase 4
1692	chr5	101045465	101045477	13	*	981	574	Distal Intergenic	5	101569692	101632253	62562	2	353189	uc003knm.3	586776	ENSG00000173930	SLCO4C1	solute carrier organic anion transporter family member 4C1
1693	chr5	101269959	101269971	13	*	982	579	Distal Intergenic	5	101569692	101632253	62562	2	353189	uc003knm.3	362282	ENSG00000173930	SLCO4C1	solute carrier organic anion transporter family member 4C1
1694	chr5	102918038	102918050	13	*	993	644	Distal Intergenic	5	102895106	102898490	3385	2	83594	uc010jbq.1	-19548	ENSG00000112874	NUDT12	nudix hydrolase 12
1695	chr5	103651669	103651681	13	*	974	553	Distal Intergenic	5	102895106	102898490	3385	2	83594	uc010jbq.1	-753179	ENSG00000112874	NUDT12	nudix hydrolase 12
1696	chr5	105028921	105028933	13	*	981	574	Distal Intergenic	5	104435175	104435799	625	1	9366	uc003kok.3	593746	ENSG00000232159	RAB9BP1	RAB9B, member RAS oncogene family pseudogene 1
1697	chr5	106659264	106659276	13	*	972	547	Distal Intergenic	5	106712590	107006596	294007	2	1946	uc003kol.3	347320	ENSG00000184349	EFNA5	ephrin A5
1698	chr5	106998900	106998912	13	*	961	523	Intron (uc003kol.3/1946, intron 1 of 4)	5	106712590	107006596	294007	2	1946	uc003kol.3	7684	ENSG00000184349	EFNA5	ephrin A5
1699	chr5	107482180	107482192	13	*	963	529	Intron (uc011cvc.2/64839, intron 6 of 8)	5	107213952	107703654	489703	2	64839	uc003kon.4	221462	ENSG00000145743	FBXL17	F-box and leucine rich repeat protein 17
1700	chr5	108985166	108985178	13	*	960	522	Distal Intergenic	5	109025156	109034499	9344	1	4124	uc003kot.1	-39978	ENSG00000112893	MAN2A1	mannosidase alpha class 2A member 1
1701	chr5	109209353	109209365	13	*	993	632	Distal Intergenic	5	109218883	109221200	2318	1	100289673	uc021ycf.2	-9518	NA	LINC01848	long intergenic non-protein coding RNA 1848
1702	chr5	109419096	109419108	13	*	979	570	Distal Intergenic	5	109218883	109221200	2318	1	100289673	uc021ycf.2	200213	NA	LINC01848	long intergenic non-protein coding RNA 1848
1703	chr5	109421838	109421850	13	*	972	547	Distal Intergenic	5	109218883	109221200	2318	1	100289673	uc021ycf.2	202955	NA	LINC01848	long intergenic non-protein coding RNA 1848
1704	chr5	111819722	111819734	13	*	966	535	Distal Intergenic	5	111755280	111756677	1398	1	54508	uc003kpx.2	64442	ENSG00000278921	EPB41L4A-DT	EPB41L4A divergent transcript
1705	chr5	113106622	113106634	13	*	990	614	Distal Intergenic	5	112849391	112930984	81594	1	64848	uc003kqn.3	257231	ENSG00000047188	YTHDC2	YTH domain containing 2
1706	chr5	114643972	114643984	13	*	985	594	Distal Intergenic	5	114602885	114632458	29574	2	153733	uc003kra.2	-11514	ENSG00000164221	CCDC112	coiled-coil domain containing 112
1707	chr5	114825538	114825550	13	*	965	534	Distal Intergenic	5	114856608	114880591	23984	2	56929	uc003krb.1	55041	ENSG00000145780	FEM1C	fem-1 homolog C
1708	chr5	115265602	115265614	13	*	987	604	Distal Intergenic	5	115298151	115363299	65149	1	206338	uc003kro.3	-32537	ENSG00000172901	LVRN	laeverin
1709	chr5	115757794	115757806	13	*	969	541	Distal Intergenic	5	115779251	115785342	6092	2	57556	uc011cwe.2	27536	ENSG00000092421	SEMA6A	semaphorin 6A
1710	chr5	116847755	116847767	13	*	985	594	Intron (uc003kry.3/728342, intron 3 of 5)	5	116751208	116915439	164232	1	728342	uc003kry.3	96547	NA	LINC00992	long intergenic non-protein coding RNA 992
1711	chr5	118716421	118716433	13	*	993	632	Intron (uc003ksf.1/25816, intron 1 of 2)	5	118691596	118730294	38699	1	25816	uc003ksi.3	24825	ENSG00000145779	TNFAIP8	TNF alpha induced protein 8
1712	chr5	118766673	118766685	13	*	966	536	Distal Intergenic	5	118788138	118878030	89893	1	3295	uc003ksj.3	-21453	ENSG00000133835	HSD17B4	hydroxysteroid 17-beta dehydrogenase 4
1713	chr5	120227376	120227388	13	*	981	574	Distal Intergenic	5	119952832	120022964	70133	1	51334	uc003ksr.3	274544	ENSG00000184838	PRR16	proline rich 16
1714	chr5	123191834	123191846	13	*	981	577	Distal Intergenic	5	122881111	122952738	71628	1	1456	uc031skw.1	310723	ENSG00000151292	CSNK1G3	casein kinase 1 gamma 3
1715	chr5	124627898	124627910	13	*	971	544	Distal Intergenic	5	123982372	124084500	102129	2	57507	uc003ktt.1	-543398	ENSG00000168916	ZNF608	zinc finger protein 608
1716	chr5	125062270	125062282	13	*	963	529	Distal Intergenic	5	125695788	125829853	134066	1	65983	uc011cwt.2	-633506	ENSG00000155324	GRAMD2B	GRAM domain containing 2B
1717	chr5	125095044	125095056	13	*	993	644	Distal Intergenic	5	125695788	125829853	134066	1	65983	uc011cwt.2	-600732	ENSG00000155324	GRAMD2B	GRAM domain containing 2B
1718	chr5	125244067	125244079	13	*	990	627	Distal Intergenic	5	125695788	125829853	134066	1	65983	uc011cwt.2	-451709	ENSG00000155324	GRAMD2B	GRAM domain containing 2B
1719	chr5	127126002	127126014	13	*	965	532	Distal Intergenic	5	126988707	126994322	5616	1	613212	uc003kum.4	137295	ENSG00000205279	CTXN3	cortexin 3
1720	chr5	127747995	127748007	13	*	964	532	Intron (uc003kuu.3/2201, intron 7 of 64)	5	127593601	127873735	280135	2	2201	uc003kuu.3	125728	ENSG00000138829	FBN2	fibrillin 2
1721	chr5	127914270	127914282	13	*	978	564	Distal Intergenic	5	127777692	127873916	96225	2	2201	uc003kuw.4	-40354	ENSG00000138829	FBN2	fibrillin 2
1722	chr5	128159524	128159536	13	*	963	529	Distal Intergenic	5	128301210	128369335	68126	1	28965	uc003kuy.3	-141674	ENSG00000113396	SLC27A6	solute carrier family 27 member 6
1723	chr5	128210678	128210690	13	*	993	644	Distal Intergenic	5	128301210	128369335	68126	1	28965	uc003kuy.3	-90520	ENSG00000113396	SLC27A6	solute carrier family 27 member 6
1724	chr5	128905793	128905805	13	*	963	529	Intron (uc003kvb.1/171019, intron 7 of 22)	5	128932252	129074376	142125	1	171019	uc010jdh.1	-26447	ENSG00000145808	ADAMTS19	ADAM metallopeptidase with thrombospondin type 1 motif 19
1725	chr5	130510589	130510601	13	*	961	523	Intron (uc003kvg.1/90624, intron 1 of 4)	5	130506641	130541119	34479	1	90624	uc003kvg.1	3948	ENSG00000186687	LYRM7	LYR motif containing 7
1726	chr5	134073612	134073624	13	*	968	539	Distal Intergenic	5	134074170	134087850	13681	1	819	uc003kzt.3	-546	ENSG00000164615	CAMLG	calcium modulating ligand
1727	chr5	134881173	134881185	13	*	968	539	Distal Intergenic	5	134869972	134871639	1668	2	4762	uc003lax.3	-9534	ENSG00000181965	NEUROG1	neurogenin 1
1728	chr5	135015915	135015927	13	*	987	602	Distal Intergenic	5	134984372	134989624	5253	2	340074	uc011cya.2	-26291	ENSG00000251045	SLC25A48-AS1	SLC25A48 antisense RNA 1
1729	chr5	135585852	135585864	13	*	973	550	Intron (uc010jef.2/57113, intron 4 of 9)	5	135527156	135528851	1696	2	389332	uc003lbm.4	-57001	ENSG00000271824	SMIM32	small integral membrane protein 32
1730	chr5	135649599	135649611	13	*	972	547	Intron (uc010jef.2/57113, intron 2 of 9)	5	135548999	135693073	144075	2	57113	uc010jef.2	43462	ENSG00000069018	TRPC7	transient receptor potential cation channel subfamily C member 7
1731	chr5	136340659	136340671	13	*	971	544	Intron (uc003lbo.3/6695, intron 5 of 9)	5	136310987	136834438	523452	2	6695	uc003lbo.3	493767	ENSG00000152377	SPOCK1	SPARC (osteonectin), cwcv and kazal like domains proteoglycan 1
1732	chr5	136529687	136529699	13	*	979	570	Intron (uc003lbo.3/6695, intron 2 of 9)	5	136310987	136834438	523452	2	6695	uc003lbo.3	304739	ENSG00000152377	SPOCK1	SPARC (osteonectin), cwcv and kazal like domains proteoglycan 1
1733	chr5	136842782	136842794	13	*	968	539	Distal Intergenic	5	136310987	136835018	524032	2	6695	uc003lbp.3	-7764	ENSG00000152377	SPOCK1	SPARC (osteonectin), cwcv and kazal like domains proteoglycan 1
1734	chr5	138526380	138526392	13	*	964	531	Intron (uc003ldo.3/64374, intron 2 of 10)	5	138282410	138534065	251656	2	64374	uc003ldo.3	7673	ENSG00000120725	SIL1	SIL1 nucleotide exchange factor
1735	chr5	140695884	140695896	13	*	972	547	Distal Intergenic	5	140698057	140700351	2295	2	6879	uc003ljg.3	4455	ENSG00000178913	TAF7	TATA-box binding protein associated factor 7
1736	chr5	140964862	140964874	13	*	961	525	Intron (uc003llb.4/1729, intron 3 of 27)	5	140907140	140953775	46636	2	1729	uc010jgc.1	-11087	ENSG00000131504	DIAPH1	diaphanous related formin 1
1737	chr5	141420029	141420041	13	*	984	586	Distal Intergenic	5	141380234	141392620	12387	2	10007	uc010jgh.3	-27409	ENSG00000113552	GNPDA1	glucosamine-6-phosphate deaminase 1
1738	chr5	141585821	141585833	13	*	960	522	Distal Intergenic	5	141488324	141534008	45685	1	80762	uc003lmi.4	97497	ENSG00000131507	NDFIP1	Nedd4 family interacting protein 1
1739	chr5	141721587	141721599	13	*	967	538	Distal Intergenic	5	141689992	141704620	14629	2	81848	uc010jgi.1	-16967	ENSG00000187678	SPRY4	sprouty RTK signaling antagonist 4
1740	chr5	142784984	142784996	13	*	961	524	Intron (uc003lnc.3/2908, intron 1 of 8)	5	142657496	142784045	126550	2	2908	uc011dbk.2	-939	ENSG00000113580	NR3C1	nuclear receptor subfamily 3 group C member 1
1741	chr5	143470294	143470306	13	*	965	534	Distal Intergenic	5	143537723	143550278	12556	2	81555	uc003lnk.5	79972	ENSG00000145817	YIPF5	Yip1 domain family member 5
1742	chr5	143907911	143907923	13	*	961	523	Distal Intergenic	5	143584840	143856944	272105	1	57528	uc003lnn.1	323071	ENSG00000183775	KCTD16	potassium channel tetramerization domain containing 16
1743	chr5	146194172	146194184	13	*	966	536	Intron (uc003loe.4/5521, intron 1 of 8)	5	145969067	146258348	289282	2	5521	uc003loe.4	64164	ENSG00000156475	PPP2R2B	protein phosphatase 2 regulatory subunit Bbeta
1744	chr5	146396516	146396528	13	*	964	531	Intron (uc003loh.5/5521, intron 1 of 9)	5	145969067	146435700	466634	2	5521	uc003loh.5	39172	ENSG00000156475	PPP2R2B	protein phosphatase 2 regulatory subunit Bbeta
1745	chr5	147831998	147832010	13	*	975	554	Intron (uc010jgu.1/3360, intron 7 of 7)	5	147774277	147822399	48123	1	81545	uc031slt.1	57721	ENSG00000145868	FBXO38	F-box protein 38
1746	chr5	147964456	147964468	13	*	969	541	Intron (uc010jgu.1/3360, intron 1 of 7)	5	147830595	148016624	186030	2	3360	uc010jgu.1	52156	ENSG00000164270	HTR4	5-hydroxytryptamine receptor 4
1747	chr5	147965919	147965931	13	*	993	632	Intron (uc010jgu.1/3360, intron 1 of 7)	5	147830595	148016624	186030	2	3360	uc010jgu.1	50693	ENSG00000164270	HTR4	5-hydroxytryptamine receptor 4
1748	chr5	149434210	149434222	13	*	979	566	Intron (uc011dcd.2/1436, intron 12 of 13)	5	149432854	149460587	27734	2	1436	uc011dcd.2	26365	ENSG00000182578	CSF1R	colony stimulating factor 1 receptor
1749	chr5	149901860	149901872	13	*	981	577	Intron (uc011dcj.2/3340, intron 2 of 13)	5	149900430	149919334	18905	1	3340	uc003lsl.3	1430	ENSG00000070614	NDST1	N-deacetylase and N-sulfotransferase 1
1750	chr5	150636880	150636892	13	*	961	523	Intron (uc003ltr.4/2760, intron 1 of 3)	5	150639316	150646816	7501	1	2760	uc003ltt.1	-2424	ENSG00000196743	GM2A	GM2 ganglioside activator
1751	chr5	150884721	150884733	13	*	972	547	3' UTR	5	150883653	150911531	27879	2	2196	uc003lud.4	26798	ENSG00000086570	FAT2	FAT atypical cadherin 2
1752	chr5	152733272	152733284	13	*	979	566	Distal Intergenic	5	152869175	153085732	216558	1	2890	uc010jia.1	-135891	ENSG00000155511	GRIA1	glutamate ionotropic receptor AMPA type subunit 1
1753	chr5	153193915	153193927	13	*	985	594	Distal Intergenic	5	153371269	153418426	47158	2	10827	uc003lvb.3	224499	ENSG00000055147	FAM114A2	family with sequence similarity 114 member A2
1754	chr5	153621830	153621842	13	*	961	523	Intron (uc003lvg.1/55568, intron 1 of 6)	5	153570295	153800543	230249	1	55568	uc010jic.3	51535	ENSG00000164574	GALNT10	polypeptide N-acetylgalactosaminyltransferase 10
1755	chr5	154001545	154001557	13	*	971	544	Distal Intergenic	5	153975572	153975632	61	2	100422950	uc021ygg.1	-25913	ENSG00000264760	MIR3141	microRNA 3141
1756	chr5	154016380	154016392	13	*	973	549	Distal Intergenic	5	153975572	153975632	61	2	100422950	uc021ygg.1	-40748	ENSG00000264760	MIR3141	microRNA 3141
1757	chr5	154976529	154976541	13	*	960	522	Distal Intergenic	5	155135063	156022061	886999	1	6444	uc003lwa.1	-158522	ENSG00000170624	SGCD	sarcoglycan delta
1758	chr5	154992037	154992049	13	*	962	526	Distal Intergenic	5	155135063	156022061	886999	1	6444	uc003lwa.1	-143014	ENSG00000170624	SGCD	sarcoglycan delta
1759	chr5	154994761	154994773	13	*	962	526	Distal Intergenic	5	155135063	156022061	886999	1	6444	uc003lwa.1	-140290	ENSG00000170624	SGCD	sarcoglycan delta
1760	chr5	155810719	155810731	13	*	962	526	Intron (uc003lwa.1/6444, intron 6 of 8)	5	155753767	156194798	441032	1	6444	uc003lwd.4	56952	ENSG00000170624	SGCD	sarcoglycan delta
1761	chr5	155948671	155948683	13	*	978	564	Intron (uc003lwa.1/6444, intron 7 of 8)	5	155753767	156194798	441032	1	6444	uc003lwd.4	194904	ENSG00000170624	SGCD	sarcoglycan delta
1762	chr5	157051936	157051948	13	*	984	588	Distal Intergenic	5	157052687	157079428	26742	2	11063	uc003lxb.1	27480	ENSG00000039600	SOX30	SRY-box transcription factor 30
1763	chr5	157394720	157394732	13	*	993	637	Distal Intergenic	5	157212751	157286183	73433	2	9685	uc011ddv.2	-108537	ENSG00000113282	CLINT1	clathrin interactor 1
1764	chr5	158310068	158310080	13	*	990	627	Intron (uc011ddw.2/1879, intron 4 of 13)	5	158122923	158523614	400692	2	1879	uc011ddw.2	213534	ENSG00000164330	EBF1	EBF transcription factor 1
1765	chr5	160621886	160621898	13	*	978	565	Distal Intergenic	5	160358786	160365633	6848	2	285629	uc003lyq.2	-256253	ENSG00000253417	LINC02159	long intergenic non-protein coding RNA 2159
1766	chr5	165493686	165493698	13	*	960	522	Distal Intergenic	5	166711843	167420187	708345	1	57451	uc021yhi.1	-1218145	ENSG00000145934	TENM2	teneurin transmembrane protein 2
1767	chr5	167136400	167136412	13	*	975	554	Intron (uc021yhi.1/57451, intron 2 of 3)	5	167181993	167545491	363499	1	57451	uc003lzq.3	-45581	ENSG00000145934	TENM2	teneurin transmembrane protein 2
1768	chr5	169767573	169767585	13	*	996	674	Distal Intergenic	5	169758435	169762104	3670	1	257358	uc011deu.1	9138	ENSG00000235172	LINC01366	long intergenic non-protein coding RNA 1366
1769	chr5	169767885	169767897	13	*	987	602	Distal Intergenic	5	169758435	169762104	3670	1	257358	uc011deu.1	9450	ENSG00000235172	LINC01366	long intergenic non-protein coding RNA 1366
1770	chr5	170607531	170607543	13	*	974	553	Intron (uc003mba.3/64901, intron 16 of 27)	5	170610171	170634907	24737	1	64901	uc003mbc.3	-2628	ENSG00000204764	RANBP17	RAN binding protein 17
1771	chr5	171187239	171187251	13	*	962	526	Distal Intergenic	5	171288556	171423991	135436	2	23291	uc011dey.1	236740	ENSG00000072803	FBXW11	F-box and WD repeat domain containing 11
1772	chr5	171341546	171341558	13	*	973	550	Intron (uc011dey.1/23291, intron 1 of 12)	5	171288556	171423991	135436	2	23291	uc011dey.1	82433	ENSG00000072803	FBXW11	F-box and WD repeat domain containing 11
1773	chr5	171587180	171587192	13	*	978	565	Intron (uc003mbo.1/6793, intron 1 of 18)	5	171469074	171615346	146273	2	6793	uc003mbo.1	28154	ENSG00000072786	STK10	serine/threonine kinase 10
1774	chr5	171867366	171867378	13	*	981	574	Intron (uc003mbr.3/285590, intron 1 of 12)	5	171760503	171881527	121025	2	285590	uc003mbr.3	14149	ENSG00000174705	SH3PXD2B	SH3 and PX domains 2B
1775	chr5	172886823	172886835	13	*	990	618	Distal Intergenic	5	173006646	173008614	1969	1	285593	uc011dff.2	-119811	ENSG00000253955	LOC285593	uncharacterized LOC285593
1776	chr5	173031251	173031263	13	*	984	586	Distal Intergenic	5	173034148	173043666	9519	2	91272	uc003mcq.2	12403	ENSG00000145919	BOD1	biorientation of chromosomes in cell division 1
1777	chr5	173282307	173282319	13	*	965	534	Distal Intergenic	5	173315331	173383823	68493	1	80315	uc010jju.2	-33012	ENSG00000113742	CPEB4	cytoplasmic polyadenylation element binding protein 4
1778	chr5	173642512	173642524	13	*	963	529	Distal Intergenic	5	173518232	173536182	17951	1	51617	uc011dfh.2	124280	ENSG00000170091	NSG2	neuronal vesicle trafficking associated 2
1779	chr5	173687111	173687123	13	*	966	536	Distal Intergenic	5	173518232	173536182	17951	1	51617	uc011dfh.2	168879	ENSG00000170091	NSG2	neuronal vesicle trafficking associated 2
1780	chr5	174063614	174063626	13	*	979	566	Distal Intergenic	5	174151575	174157902	6328	1	4488	uc003mcy.3	-87949	ENSG00000120149	MSX2	msh homeobox 2
1781	chr5	174178294	174178306	13	*	960	522	Promoter	5	174178737	174178790	54	1	100616202	uc021yhz.1	-431	ENSG00000266890	MIR4634	microRNA 4634
1782	chr5	174704703	174704715	13	*	972	546	Distal Intergenic	5	174867675	174871163	3489	2	1812	uc003mcz.3	166448	ENSG00000184845	DRD1	dopamine receptor D1
1783	chr5	175378329	175378341	13	*	987	602	Distal Intergenic	5	175386534	175395318	8785	2	84321	uc003mdg.5	16977	ENSG00000051596	THOC3	THO complex 3
1784	chr5	175434762	175434774	13	*	990	614	Distal Intergenic	5	175387805	175395318	7514	2	84321	uc003mdh.4	-39444	ENSG00000051596	THOC3	THO complex 3
1785	chr5	176132635	176132647	13	*	982	580	Distal Intergenic	5	176074388	176086059	11672	1	26262	uc003mew.3	58247	ENSG00000048140	TSPAN17	tetraspanin 17
1786	chr5	176361850	176361862	13	*	985	594	Intron (uc021yil.1/51720, intron 10 of 14)	5	176338312	176370489	32178	2	51720	uc003mfe.1	8627	ENSG00000087206	UIMC1	ubiquitin interaction motif containing 1
1787	chr5	176586103	176586115	13	*	974	553	Intron (uc003mfp.2/64324, intron 2 of 3)	5	176562088	176727214	165127	1	64324	uc011dfx.2	24015	ENSG00000165671	NSD1	nuclear receptor binding SET domain protein 1
1788	chr5	176981655	176981667	13	*	990	618	Promoter	5	176946790	176981548	34759	2	54540	uc003mhw.3	-107	ENSG00000146067	FAM193B	family with sequence similarity 193 member B
1789	chr5	177263031	177263043	13	*	990	614	Distal Intergenic	5	177302262	177311269	9008	1	728554	uc010jkr.3	-39219	ENSG00000170089	LOC728554	THO complex 3 pseudogene
1790	chr5	177319449	177319461	13	*	966	535	Intron (uc031sme.1/728554, intron 5 of 5)	5	177303256	177377733	74478	1	728554	uc031sme.1	16193	ENSG00000170089	LOC728554	THO complex 3 pseudogene
1791	chr5	177947456	177947468	13	*	975	554	Intron (uc021yiy.1/91522, intron 2 of 28)	5	177664617	178017556	352940	2	91522	uc021yiy.1	70088	ENSG00000050767	COL23A1	collagen type XXIII alpha 1 chain
1792	chr5	178056178	178056190	13	*	971	544	Intron (uc003mji.2/57396, intron 1 of 2)	5	178044345	178057616	13272	2	57396	uc003mji.2	1426	ENSG00000113240	CLK4	CDC like kinase 4
1793	chr5	178228851	178228863	13	*	967	538	Intron (uc003mjk.3/729522, intron 3 of 10)	5	178191864	178245436	53573	2	729522	uc003mjk.3	16573	ENSG00000250420	AACSP1	acetoacetyl-CoA synthetase pseudogene 1
1794	chr5	178630765	178630777	13	*	966	536	Intron (uc003mjw.3/9509, intron 4 of 21)	5	178537852	178772431	234580	2	9509	uc003mjw.3	141654	ENSG00000087116	ADAMTS2	ADAM metallopeptidase with thrombospondin type 1 motif 2
1795	chr5	178776573	178776585	13	*	969	541	Distal Intergenic	5	178577886	178772431	194546	2	9509	uc011dgm.2	-4142	ENSG00000087116	ADAMTS2	ADAM metallopeptidase with thrombospondin type 1 motif 2
1796	chr5	178986548	178986560	13	*	985	592	Promoter	5	178986693	179037027	50335	1	80230	uc003mkb.2	-133	ENSG00000176783	RUFY1	RUN and FYVE domain containing 1
1797	chr5	180454063	180454075	13	*	996	674	Distal Intergenic	5	180467225	180481259	14035	1	153579	uc011dhi.1	-13150	ENSG00000165810	BTNL9	butyrophilin like 9
1798	chr5	180591537	180591549	13	*	966	536	Distal Intergenic	5	180581943	180582890	948	1	285659	uc011dhj.2	9594	ENSG00000182613	OR2V2	olfactory receptor family 2 subfamily V member 2
1799	chr5	180676890	180676902	13	*	974	553	Distal Intergenic	5	180666873	180670906	4034	2	10399	uc011dhl.2	-5984	ENSG00000204628	RACK1	receptor for activated C kinase 1
1800	chrUn_gl000213	142552	142564	13	*	974	553	Distal Intergenic	57	108007	139339	31333	2	100288966	uc011mfl.2	-3213	ENSG00000277630	LOC100288966	POTE ankyrin domain family member D-like
1801	chr6_qbl_hap6	73359	73371	13	*	965	534	Distal Intergenic	36	130803	134855	4053	2	401242	uc011idt.1	61484	ENSG00000225595	LINC01623	long intergenic non-protein coding RNA 1623
1802	chr6_qbl_hap6	396767	396779	13	*	972	547	Distal Intergenic	36	383072	384007	936	1	442186	uc011iec.2	13695	ENSG00000204701	OR2J3	olfactory receptor family 2 subfamily J member 3
1803	chr6_qbl_hap6	830021	830033	13	*	975	554	Intron (uc011ien.2/10537, intron 1 of 1)	36	826707	831021	4315	2	10537	uc011ien.2	988	ENSG00000213886	UBD	ubiquitin D
1804	chr6_qbl_hap6	2569506	2569518	13	*	971	544	Intron (uc011imo.1/4277, intron 1 of 5)	36	2529941	2533154	3214	2	3107	uc011ims.2	-36352	ENSG00000204525	HLA-C	major histocompatibility complex, class I, C
1805	chr6_qbl_hap6	2882396	2882408	13	*	987	604	Promoter	36	2882091	2899191	17101	1	7916	uc011ipj.2	305	ENSG00000204469	PRRC2A	proline rich coiled-coil 2A
1806	chr6_qbl_hap6	2992153	2992165	13	*	975	554	Promoter	36	2988447	2991669	3223	2	23564	uc011irf.2	-484	ENSG00000213722	DDAH2	dimethylarginine dimethylaminohydrolase 2
1807	chr6_qbl_hap6	3304645	3304657	13	*	966	536	Intron (uc011iuk.1/7148, intron 5 of 37)	36	3269986	3314921	44936	2	7148	uc011iuk.1	10264	ENSG00000168477	TNXB	tenascin XB
1808	chr6_qbl_hap6	3560439	3560451	13	*	961	525	Intron (uc011iws.2/10665, intron 16 of 25)	36	3521694	3559588	37895	2	10665	uc011iwq.2	-851	ENSG00000204296	TSBP1	testis expressed basic protein 1
1809	chr6_qbl_hap6	4450590	4450602	13	*	975	554	3' UTR	36	4449532	4454883	5352	1	414765	uc021zvl.1	1058	ENSG00000232940	HCG25	HLA complex group 25
1810	chr6_qbl_hap6	4523182	4523194	13	*	976	559	Promoter	36	4520179	4523042	2864	2	1616	uc011jbd.1	-140	ENSG00000204209	DAXX	death domain associated protein
1811	chr19	683384	683396	13	*	979	570	3' UTR	19	680715	683392	2678	1	10272	uc010drt.1	2669	ENSG00000070404	FSTL3	follistatin like 3
1812	chr19	1205782	1205794	13	*	964	531	Promoter	19	1205798	1228434	22637	1	6794	uc002lrl.1	-4	ENSG00000118046	STK11	serine/threonine kinase 11
1813	chr19	1269625	1269637	13	*	974	552	Promoter	19	1269267	1274439	5173	1	1153	uc010xgl.1	358	ENSG00000099622	CIRBP	cold inducible RNA binding protein
1814	chr19	2015696	2015708	13	*	985	597	Promoter	19	1985447	2015702	30256	2	55643	uc002lup.1	0	ENSG00000133243	BTBD2	BTB domain containing 2
1815	chr19	2160010	2160022	13	*	978	565	Distal Intergenic	19	2164148	2232577	68430	1	84444	uc002lvb.4	-4126	ENSG00000104885	DOT1L	DOT1 like histone lysine methyltransferase
1816	chr19	2230773	2230785	13	*	967	539	3' UTR	19	2234061	2234148	88	2	100302283	uc021umq.1	3363	ENSG00000221411	MIR1227	microRNA 1227
1817	chr19	2722167	2722179	13	*	972	547	Distal Intergenic	19	2714565	2721390	6826	2	148252	uc002lwf.3	-777	ENSG00000176490	DIRAS1	DIRAS family GTPase 1
1818	chr19	2875555	2875567	13	*	966	536	Intron (uc002lwp.1/80032, intron 2 of 3)	19	2867333	2878503	11171	1	80032	uc002lwq.3	8222	ENSG00000172000	ZNF556	zinc finger protein 556
1819	chr19	3404660	3404672	13	*	978	565	Intron (uc002lxo.3/4782, intron 2 of 10)	19	3366565	3469215	102651	1	4782	uc010xhj.2	38095	ENSG00000141905	NFIC	nuclear factor I C
1820	chr19	3447384	3447396	13	*	965	532	Intron (uc002lxo.3/4782, intron 6 of 10)	19	3474405	3480540	6136	2	284422	uc010xhk.1	33144	ENSG00000095932	SMIM24	small integral membrane protein 24
1821	chr19	3497156	3497168	13	*	965	532	Intron (uc002lxs.3/83475, intron 1 of 4)	19	3490819	3500621	9803	2	83475	uc002lxs.3	3453	ENSG00000129932	DOHH	deoxyhypusine hydroxylase
1822	chr19	4791727	4791739	13	*	996	674	Promoter	19	4791728	4795571	3844	1	55527	uc002mbf.3	0	ENSG00000141965	FEM1A	fem-1 homolog A
1823	chr19	5231565	5231577	13	*	979	566	Exon (uc002mbv.3/5802, exon 14 of 38)	19	5205519	5286245	80727	2	5802	uc010xin.2	54668	ENSG00000105426	PTPRS	protein tyrosine phosphatase receptor type S
1824	chr19	6751468	6751480	13	*	982	579	3' UTR	19	6739707	6751529	11823	1	9322	uc010duy.3	11761	ENSG00000125733	TRIP10	thyroid hormone receptor interactor 10
1825	chr19	7816767	7816779	13	*	974	553	Distal Intergenic	19	7804881	7812464	7584	2	30835	uc010xju.1	-4303	ENSG00000090659	CD209	CD209 molecule
1826	chr19	8180344	8180356	13	*	965	532	Intron (uc002mjf.3/84467, intron 29 of 62)	19	8130287	8154843	24557	2	84467	uc002mje.3	-25501	ENSG00000142449	FBN3	fibrillin 3
1827	chr19	10714030	10714042	13	*	962	526	Intron (uc002mpe.4/57153, intron 1 of 21)	19	10713121	10755235	42115	1	57153	uc002mpe.4	909	ENSG00000129353	SLC44A2	solute carrier family 44 member 2
1828	chr19	10765383	10765395	13	*	1000	722	Promoter	19	10764937	10803095	38159	1	3609	uc002mpo.3	446	ENSG00000129351	ILF3	interleukin enhancer binding factor 3
1829	chr19	10927231	10927243	13	*	976	562	Intron (uc010dxk.2/1785, intron 13 of 13)	19	10928102	10928172	71	2	406976	uc010xlj.1	929	ENSG00000207752	MIR199A1	microRNA 199a-1
1830	chr19	11178196	11178208	13	*	976	558	Distal Intergenic	19	11200038	11244505	44468	1	3949	uc002mqk.4	-21830	ENSG00000130164	LDLR	low density lipoprotein receptor
1831	chr19	11193619	11193631	13	*	972	547	Distal Intergenic	19	11200038	11244505	44468	1	3949	uc002mqk.4	-6407	ENSG00000130164	LDLR	low density lipoprotein receptor
1832	chr19	12056980	12056992	13	*	996	674	Intron (uc002msu.4/90592, intron 1 of 3)	19	12075869	12091198	15330	1	284390	uc002msv.3	-18877	ENSG00000197054	ZNF763	zinc finger protein 763
1833	chr19	12613007	12613019	13	*	973	549	Intron (uc002mtw.4/163051, intron 1 of 3)	19	12571998	12624647	52650	2	163051	uc002mtw.4	11628	ENSG00000242852	ZNF709	zinc finger protein 709
1834	chr19	12845465	12845477	13	*	984	586	Promoter	19	12841454	12845529	4076	2	79002	uc002muu.3	52	ENSG00000123144	TRIR	telomerase RNA component interacting RNase
1835	chr19	12848313	12848325	13	*	993	637	Promoter	19	12848306	12859137	10832	1	439	uc002muv.3	7	ENSG00000198356	GET3	guided entry of tail-anchored proteins factor 3, ATPase
1836	chr19	13556055	13556067	13	*	982	579	Intron (uc002mwy.3/773, intron 3 of 46)	19	13317256	13617274	300019	2	773	uc002mwy.3	61207	ENSG00000141837	CACNA1A	calcium voltage-gated channel subunit alpha1 A
1837	chr19	14116800	14116812	13	*	981	576	Promoter	19	14072342	14117134	44793	2	5989	uc002mxv.3	322	ENSG00000132005	RFX1	regulatory factor X1
1838	chr19	14385927	14385939	13	*	966	536	Distal Intergenic	19	14258549	14316997	58449	2	22859	uc010xno.2	-68930	ENSG00000072071	ADGRL1	adhesion G protein-coupled receptor L1
1839	chr19	14680247	14680259	13	*	973	549	Intron (uc002mzg.3/4713, intron 1 of 2)	19	14676890	14682889	6000	2	4713	uc002mzg.3	2630	ENSG00000099795	NDUFB7	NADH:ubiquinone oxidoreductase subunit B7
1840	chr19	14817300	14817312	13	*	975	554	3' UTR	19	14800870	14831772	30903	1	84449	uc002mzn.3	16430	ENSG00000160961	ZNF333	zinc finger protein 333
1841	chr19	15442710	15442722	13	*	1000	722	Promoter	19	15366875	15442717	75843	2	23476	uc002nau.4	0	ENSG00000141867	BRD4	bromodomain containing 4
1842	chr19	15490137	15490149	13	*	985	597	Promoter	19	15464332	15490612	26281	2	10270	uc002nav.3	463	ENSG00000105127	AKAP8	A-kinase anchoring protein 8
1843	chr19	15529593	15529605	13	*	985	597	Promoter	19	15490859	15529833	38975	2	26993	uc002naw.1	228	ENSG00000011243	AKAP8L	A-kinase anchoring protein 8 like
1844	chr19	16174763	16174775	13	*	973	549	Distal Intergenic	19	16178317	16213813	35497	1	7171	uc002ndi.2	-3542	ENSG00000167460	TPM4	tropomyosin 4
1845	chr19	16189447	16189459	13	*	972	547	Intron (uc002ndi.2/7171, intron 2 of 8)	19	16187135	16213813	26679	1	7171	uc002ndj.2	2312	ENSG00000167460	TPM4	tropomyosin 4
1846	chr19	16791826	16791838	13	*	973	549	Intron (uc002nes.3/79041, intron 3 of 5)	19	16771938	16799816	27879	1	79041	uc002nes.3	19888	ENSG00000072954	TMEM38A	transmembrane protein 38A
1847	chr19	17026147	17026159	13	*	973	549	Intron (uc002nfb.3/27151, intron 27 of 41)	19	17003769	17014433	10665	2	27151	uc002nfd.1	-11714	ENSG00000160111	CPAMD8	C3 and PZP like alpha-2-macroglobulin domain containing 8
1848	chr19	18207125	18207137	13	*	964	531	Intron (uc002nhx.1/3594, intron 1 of 17)	19	18208603	18262499	53897	1	23031	uc002nhz.4	-1466	ENSG00000099308	MAST3	microtubule associated serine/threonine kinase 3
1849	chr19	18399465	18399477	13	*	973	549	Distal Intergenic	19	18392887	18392971	85	1	100422833	uc021uqm.1	6578	ENSG00000267959	MIR3188	microRNA 3188
1850	chr19	18545872	18545884	13	*	965	532	Exon (uc002nja.2/51477, exon 8 of 8)	19	18545198	18548119	2922	2	51477	uc002nja.2	2235	ENSG00000105655	ISYNA1	inositol-3-phosphate synthase 1
1851	chr19	18650901	18650913	13	*	966	536	Intron (uc010xqi.1/23770, intron 2 of 8)	19	18642568	18653782	11215	2	23770	uc010xqi.1	2869	ENSG00000105701	FKBP8	FKBP prolyl isomerase 8
1852	chr19	19431662	19431674	13	*	984	588	Promoter	19	19431630	19469563	37934	1	23383	uc002nmk.4	32	ENSG00000129933	MAU2	MAU2 sister chromatid cohesion factor
1853	chr19	21366889	21366901	13	*	981	577	3' UTR	19	21324840	21368805	43966	1	170959	uc010ecr.2	42049	ENSG00000196705	ZNF431	zinc finger protein 431
1854	chr19	22706587	22706599	13	*	987	602	Distal Intergenic	19	22779059	22786352	7294	1	440518	uc002nqu.4	-72460	ENSG00000269332	GOLGA2P9	GOLGA2 pseudogene 9
1855	chr19	29074500	29074512	13	*	976	559	Intron (uc002nsa.2/uc002nsa.2, intron 5 of 9)	19	29456038	29460055	4018	1	148145	uc002nsb.4	-381526	ENSG00000267339	LINC00906	long intergenic non-protein coding RNA 906
1856	chr19	29753400	29753412	13	*	967	538	Distal Intergenic	19	29698167	29704136	5970	2	7386	uc002nsd.2	-49264	ENSG00000169021	UQCRFS1	ubiquinol-cytochrome c reductase, Rieske iron-sulfur polypeptide 1
1857	chr19	31326629	31326641	13	*	982	580	Distal Intergenic	19	31640783	31641311	529	1	94023	uc010xrm.2	-314142	NA	NA	NA
1858	chr19	31634741	31634753	13	*	966	536	Distal Intergenic	19	31640783	31641311	529	1	94023	uc010xrm.2	-6030	NA	NA	NA
1859	chr19	31697678	31697690	13	*	984	586	Distal Intergenic	19	31640783	31641311	529	1	94023	uc010xrm.2	56895	NA	NA	NA
1860	chr19	31821510	31821522	13	*	964	531	Intron (uc002nsy.4/57616, intron 1 of 1)	19	31765851	31840190	74340	2	57616	uc002nsy.4	18668	ENSG00000121297	TSHZ3	teashirt zinc finger homeobox 3
1861	chr19	32390665	32390677	13	*	969	541	Distal Intergenic	19	32083187	32083945	759	1	100507527	uc021urz.1	307478	ENSG00000267465	THEG5	testis highly expressed protein 5
1862	chr19	32437985	32437997	13	*	972	547	Distal Intergenic	19	32083187	32083945	759	1	100507527	uc021urz.1	354798	ENSG00000267465	THEG5	testis highly expressed protein 5
1863	chr19	32444320	32444332	13	*	971	544	Distal Intergenic	19	32083187	32083945	759	1	100507527	uc021urz.1	361133	ENSG00000267465	THEG5	testis highly expressed protein 5
1864	chr19	32753488	32753500	13	*	972	546	Distal Intergenic	19	32836514	32850707	14194	1	22847	uc002ntc.2	-83014	ENSG00000168813	ZNF507	zinc finger protein 507
1865	chr19	32836535	32836547	13	*	993	637	Promoter	19	32836514	32878573	42060	1	22847	uc002nte.3	21	ENSG00000168813	ZNF507	zinc finger protein 507
1866	chr19	32962411	32962423	13	*	963	529	Intron (uc002ntg.3/147991, intron 16 of 18)	19	32968389	32976799	8411	1	147991	uc002ntj.2	-5966	ENSG00000178904	DPY19L3	dpy-19 like C-mannosyltransferase 3
1867	chr19	33702747	33702759	13	*	965	532	Promoter	19	33699570	33702595	3026	2	56301	uc002nul.2	-152	ENSG00000130876	SLC7A10	solute carrier family 7 member 10
1868	chr19	34359745	34359757	13	*	993	644	Distal Intergenic	19	34289406	34306666	17261	1	79047	uc002nux.4	70339	ENSG00000153885	KCTD15	potassium channel tetramerization domain containing 15
1869	chr19	34676009	34676021	13	*	961	523	Intron (uc002nva.4/26065, intron 1 of 9)	19	34663352	34720420	57069	1	26065	uc010xru.2	12657	ENSG00000257103	LSM14A	LSM14A mRNA processing body assembly factor
1870	chr19	35315924	35315936	13	*	993	632	Intron (uc002nwj.3/400685, intron 4 of 5)	19	35307058	35323773	16716	2	400685	uc002nwj.3	7837	ENSG00000267767	LINC01801	long intergenic non-protein coding RNA 1801
1871	chr19	35381595	35381607	13	*	985	594	Exon (uc002nww.1/uc002nww.1, exon 1 of 1)	19	35382933	35389847	6915	2	100652909	uc002nxd.2	8240	NA	LINC00904	long intergenic non-protein coding RNA 904
1872	chr19	37663789	37663801	13	*	990	618	Promoter	19	37641001	37663615	22615	2	199704	uc002ofo.1	-174	ENSG00000196967	ZNF585A	zinc finger protein 585A
1873	chr19	38973542	38973554	13	*	990	614	Intron (uc002oit.3/6261, intron 31 of 105)	19	38986855	39056411	69557	1	6261	uc002oiv.2	-13301	ENSG00000196218	RYR1	ryanodine receptor 1
1874	chr19	41770272	41770284	13	*	962	526	Promoter	19	41770277	41813811	43535	1	11100	uc002oqc.4	0	ENSG00000105323	HNRNPUL1	heterogeneous nuclear ribonucleoprotein U like 1
1875	chr19	42579956	42579968	13	*	982	582	Promoter	19	42580290	42585720	5431	1	64763	uc002osm.4	-322	ENSG00000105732	ZNF574	zinc finger protein 574
1876	chr19	42891148	42891160	13	*	963	528	Distal Intergenic	19	42891171	42894444	3274	2	84518	uc002otp.4	3284	ENSG00000105427	CNFN	cornifelin
1877	chr19	42937556	42937568	13	*	973	549	Intron (uc010eif.2/100996307, intron 1 of 2)	19	42905666	42931578	25913	2	3991	uc002otr.3	-5978	ENSG00000079435	LIPE	lipase E, hormone sensitive type
1878	chr19	43857747	43857759	13	*	964	531	Promoter	19	43857825	43858677	853	1	57126	uc021uvf.1	-66	ENSG00000204936	CD177	CD177 molecule
1879	chr19	45280257	45280269	13	*	973	549	Distal Intergenic	19	45281126	45303903	22778	1	23624	uc002ozs.3	-857	ENSG00000142273	CBLC	Cbl proto-oncogene C
1880	chr19	45952932	45952944	13	*	982	579	Intron (uc002pbu.2/2067, intron 1 of 8)	19	45971253	45975327	4075	1	2354	uc002pbw.3	-18309	ENSG00000125740	FOSB	FosB proto-oncogene, AP-1 transcription factor subunit
1881	chr19	46051555	46051567	13	*	973	549	3' UTR	19	46020921	46030240	9320	1	7408	uc002pci.3	30634	ENSG00000125753	VASP	vasodilator stimulated phosphoprotein
1882	chr19	46133842	46133854	13	*	967	538	Intron (uc002pcn.3/24139, intron 6 of 18)	19	46126714	46135920	9207	2	24139	uc010ekk.1	2066	ENSG00000125746	EML2	EMAP like 2
1883	chr19	46236903	46236915	13	*	985	592	Distal Intergenic	19	46213887	46234151	20265	2	23403	uc002pcz.3	-2752	ENSG00000177051	FBXO46	F-box protein 46
1884	chr19	46462049	46462061	13	*	977	563	Intron (uc002pdv.2/4858, intron 2 of 3)	19	46442771	46476657	33887	2	4858	uc002pdv.2	14596	ENSG00000104967	NOVA2	NOVA alternative splicing regulator 2
1885	chr19	48173505	48173517	13	*	982	580	Intron (uc002phh.4/29998, intron 1 of 14)	19	48182219	48206534	24316	1	29998	uc002phi.4	-8702	ENSG00000063169	BICRA	BRD4 interacting chromatin remodeling complex associated protein
1886	chr19	48769817	48769829	13	*	966	536	Distal Intergenic	19	48773356	48790863	17508	1	163071	uc002pil.1	-3527	ENSG00000178150	ZNF114	zinc finger protein 114
1887	chr19	49048971	49048983	13	*	979	566	Distal Intergenic	19	49055429	49102684	47256	1	6820	uc002pjl.3	-6446	ENSG00000088002	SULT2B1	sulfotransferase family 2B member 1
1888	chr19	49175817	49175829	13	*	985	592	Promoter	19	49164664	49176264	11601	2	126147	uc002pkb.3	435	ENSG00000142233	NTN5	netrin 5
1889	chr19	49511944	49511956	13	*	993	632	Intron (uc010yab.2/10856, intron 6 of 7)	19	49519237	49520347	1111	2	3972	uc002plt.3	8391	ENSG00000104826	LHB	luteinizing hormone subunit beta
1890	chr19	50087225	50087237	13	*	961	523	Intron (uc002pon.3/5639, intron 4 of 6)	19	50084587	50094265	9679	1	5639	uc010yaz.1	2638	ENSG00000126460	PRRG2	proline rich and Gla domain 2
1891	chr19	50283711	50283723	13	*	968	539	Intron (uc010enj.1/160, intron 1 of 16)	19	50270180	50310369	40190	1	160	uc002ppo.3	13531	ENSG00000196961	AP2A1	adaptor related protein complex 2 subunit alpha 1
1892	chr19	50344093	50344105	13	*	974	552	Intron (uc002ppy.4/100506033, intron 3 of 3)	19	50353992	50358901	4910	1	53635	uc010ybf.2	-9887	ENSG00000104960	PTOV1	PTOV1 extended AT-hook containing adaptor protein
1893	chr19	51244598	51244610	13	*	975	554	Distal Intergenic	19	51226605	51228981	2377	1	6320	uc002psy.3	17993	ENSG00000105472	CLEC11A	C-type lectin domain containing 11A
1894	chr19	52180505	52180517	13	*	965	532	Distal Intergenic	19	52195865	52195934	70	1	407056	uc002pxh.1	-15348	ENSG00000207550	MIR99B	microRNA 99b
1895	chr19	54163929	54163941	13	*	963	528	Distal Intergenic	19	54169927	54170024	98	1	574459	uc021uzj.1	-5986	ENSG00000207644	MIR512-2	microRNA 512-2
1896	chr19	54193763	54193775	13	*	963	528	Promoter	19	54194135	54194219	85	1	574467	uc021uzs.1	-360	ENSG00000207594	MIR520A	microRNA 520a
1897	chr19	55830094	55830106	13	*	965	534	Intron (uc010esw.1/284417, intron 6 of 7)	19	55824227	55836708	12482	2	284417	uc010esw.1	6602	ENSG00000180061	TMEM150B	transmembrane protein 150B
1898	chr19	55986278	55986290	13	*	979	566	Distal Intergenic	19	55987699	55995854	8156	1	89887	uc002qld.3	-1409	ENSG00000197483	ZNF628	zinc finger protein 628
1899	chr19	56646748	56646760	13	*	976	562	Distal Intergenic	19	56652535	56672262	19728	1	55311	uc002qmm.3	-5775	ENSG00000167685	ZNF444	zinc finger protein 444
1900	chr19	58514450	58514462	13	*	974	552	Promoter	19	58514262	58518574	4313	1	100128398	uc021vcs.2	188	ENSG00000176593	LOC100128398	uncharacterized LOC100128398
1901	chr19	58537983	58537995	13	*	976	562	Distal Intergenic	19	58545434	58549812	4379	1	284312	uc002qra.1	-7439	ENSG00000152467	ZSCAN1	zinc finger and SCAN domain containing 1
1902	chr19	58728751	58728763	13	*	966	536	Distal Intergenic	19	58740070	58771159	31090	1	27300	uc010eun.1	-11307	ENSG00000198131	ZNF544	zinc finger protein 544
1903	chr6_mann_hap4	73359	73371	13	*	965	534	Distal Intergenic	34	130803	134855	4053	2	401242	uc011gnw.1	61484	ENSG00000225595	LINC01623	long intergenic non-protein coding RNA 1623
1904	chr6_mann_hap4	396765	396777	13	*	972	547	Distal Intergenic	34	383070	384005	936	1	442186	uc011god.2	13695	ENSG00000204701	OR2J3	olfactory receptor family 2 subfamily J member 3
1905	chr6_mann_hap4	829705	829717	13	*	975	554	Intron (uc011gor.2/10537, intron 1 of 1)	34	826391	830705	4315	2	10537	uc011gor.2	988	ENSG00000213886	UBD	ubiquitin D
1906	chr6_mann_hap4	2622816	2622828	13	*	971	544	Intron (uc011gxg.2/4277, intron 1 of 5)	34	2583421	2586798	3378	2	3107	uc011gws.2	-36018	ENSG00000204525	HLA-C	major histocompatibility complex, class I, C
1907	chr6_mann_hap4	2931639	2931651	13	*	987	604	Promoter	34	2931334	2948438	17105	1	7916	uc011gzg.2	305	ENSG00000204469	PRRC2A	proline rich coiled-coil 2A
1908	chr6_mann_hap4	3041413	3041425	13	*	975	554	Promoter	34	3037707	3040929	3223	2	23564	uc011hbc.2	-484	ENSG00000213722	DDAH2	dimethylarginine dimethylaminohydrolase 2
1909	chr6_mann_hap4	3386446	3386458	13	*	966	536	Intron (uc011hbz.1/7148, intron 10 of 17)	34	3375419	3408829	33411	2	7148	uc011hbz.1	22371	ENSG00000168477	TNXB	tenascin XB
1910	chr6_mann_hap4	3642078	3642090	13	*	961	525	Intron (uc011hed.2/10665, intron 15 of 25)	34	3603328	3666293	62966	2	10665	uc021zqa.1	24203	ENSG00000204296	TSBP1	testis expressed basic protein 1
1911	chr6_mann_hap4	4675675	4675687	13	*	975	554	Exon (uc011hhf.1/6293, exon 3 of 3)	34	4674617	4679971	5355	1	414765	uc021zqu.1	1058	ENSG00000232940	HCG25	HLA complex group 25
1912	chrY	1920591	1920603	13	*	979	566	Distal Intergenic	24	1684026	1711974	27949	1	438	uc004fpr.3	236565	ENSG00000196433	ASMT	acetylserotonin O-methyltransferase
1913	chrY	2241151	2241163	13	*	973	549	Intron (uc004fps.4/207063, intron 3 of 6)	24	2354455	2368580	14126	2	9189	uc004fpu.2	127417	ENSG00000214717	ZBED1	zinc finger BED-type containing 1
1914	chrY	4395093	4395105	13	*	975	554	Distal Intergenic	24	4868267	4968748	100482	1	83259	uc010nwg.1	-473162	ENSG00000099715	PCDH11Y	protocadherin 11 Y-linked
1915	chrY	5112751	5112763	13	*	982	580	Intron (uc004fqo.3/83259, intron 2 of 4)	24	4924131	5610264	686134	1	83259	uc004fqo.3	188620	ENSG00000099715	PCDH11Y	protocadherin 11 Y-linked
1916	chrY	5535911	5535923	13	*	973	549	Intron (uc004fqo.3/83259, intron 4 of 4)	24	6110487	6111651	1165	2	252955	uc004fqq.1	575728	ENSG00000239225	TTTY23	testis-specific transcript, Y-linked 23
1917	chrY	7206031	7206043	13	*	975	554	Intron (uc004fre.3/5616, intron 3 of 7)	24	7142013	7249588	107576	1	5616	uc004fre.3	64018	ENSG00000099725	PRKY	protein kinase Y-linked (pseudogene)
1918	chrY	7973078	7973090	13	*	975	557	Distal Intergenic	24	7672965	7678723	5759	1	83867	uc004frh.3	300113	ENSG00000237048	TTTY12	testis-specific transcript, Y-linked 12
1919	chrY	9124171	9124183	13	*	996	674	Distal Intergenic	24	9154670	9160483	5814	2	286557	uc004frl.1	36300	NA	RBMY1A3P	RNA binding motif protein Y-linked family 1 member A3, pseudogene
1920	chrY	9787940	9787952	13	*	974	553	Distal Intergenic	24	9748407	9749571	1165	1	252955	uc004fso.1	39533	ENSG00000239225	TTTY23	testis-specific transcript, Y-linked 23
1921	chrY	9900630	9900642	13	*	979	570	Distal Intergenic	24	9748407	9749571	1165	1	252955	uc004fso.1	152223	ENSG00000239225	TTTY23	testis-specific transcript, Y-linked 23
1922	chrY	13234110	13234122	13	*	977	563	Distal Intergenic	24	14517915	14533389	15475	2	352887	uc022cji.1	1299267	ENSG00000206159	GYG2P1	glycogenin 2 pseudogene 1
1923	chrY	14299841	14299853	13	*	960	522	Distal Intergenic	24	14517915	14533389	15475	2	352887	uc022cji.1	233536	ENSG00000206159	GYG2P1	glycogenin 2 pseudogene 1
1924	chrY	14371615	14371627	13	*	982	580	Distal Intergenic	24	14517915	14533389	15475	2	352887	uc022cji.1	161762	ENSG00000206159	GYG2P1	glycogenin 2 pseudogene 1
1925	chrY	17217986	17217998	13	*	975	557	Distal Intergenic	24	16905522	16915913	10392	2	100874056	uc031tkz.1	-302073	ENSG00000228787	NLGN4Y-AS1	NLGN4Y antisense RNA 1
1926	chrY	19705656	19705668	13	*	961	525	Distal Intergenic	24	19687041	19691353	4313	2	401629	uc004ftj.3	-14303	NA	FAM224B	family with sequence similarity 224 member B
1927	chrY	20474104	20474116	13	*	961	525	Distal Intergenic	24	20488419	20492736	4318	1	401629	uc004fto.3	-14303	NA	FAM224B	family with sequence similarity 224 member B
1928	chrY	20836084	20836096	13	*	984	586	Distal Intergenic	24	20891768	20901083	9316	1	425057	uc004ftt.1	-55672	ENSG00000131007	TTTY9B	testis-specific transcript, Y-linked 9B
1929	chrY	22079198	22079210	13	*	978	565	Distal Intergenic	24	21883016	21906825	23810	2	8284	uc004fuh.2	-172373	ENSG00000012817	KDM5D	lysine demethylase 5D
1930	chrY	22596593	22596605	13	*	974	553	Distal Intergenic	24	22627554	22681114	53561	2	246119	uc004fuj.1	84509	ENSG00000229236	TTTY10	testis-specific transcript, Y-linked 10
1931	chrY	23068750	23068762	13	*	959	521	Distal Intergenic	24	22917954	22942918	24965	1	140032	uc011nbb.2	150796	ENSG00000280969	RPS4Y2	ribosomal protein S4 Y-linked 2
1932	chrY	23471946	23471958	13	*	974	553	Distal Intergenic	24	23557034	23563448	6415	2	159125	uc004fun.1	91490	ENSG00000223637	RBMY2EP	RNA binding motif protein Y-linked family 2 member E, pseudogene
1933	chrY	23589574	23589586	13	*	963	529	Distal Intergenic	24	23557034	23563448	6415	2	159125	uc004fun.1	-26126	ENSG00000223637	RBMY2EP	RNA binding motif protein Y-linked family 2 member E, pseudogene
1934	chrY	24001872	24001884	13	*	982	579	Distal Intergenic	24	24026223	24040673	14451	2	378948	uc004fuu.3	38789	ENSG00000242875	RBMY1B	RNA binding motif protein Y-linked family 1 member B
1935	chrY	24294525	24294537	13	*	971	544	Intron (uc010nxc.1/378950, intron 6 of 11)	24	24291113	24292981	1869	1	84672	uc022cog.1	3412	ENSG00000131538	TTTY6	testis-specific transcript, Y-linked 6
1936	chrY	24343365	24343377	13	*	974	553	Distal Intergenic	24	24314689	24329089	14401	2	378951	uc010nxh.3	-14276	ENSG00000226941	RBMY1J	RNA binding motif protein Y-linked family 1 member J
1937	chrY	24535334	24535346	13	*	974	553	Intron (uc004fvd.3/159163, intron 1 of 11)	24	24549623	24564028	14406	1	378951	uc004fve.3	-14277	ENSG00000226941	RBMY1J	RNA binding motif protein Y-linked family 1 member J
1938	chrY	24584180	24584192	13	*	971	544	Distal Intergenic	24	24585737	24587606	1870	2	84672	uc004fvg.2	3414	ENSG00000131538	TTTY6	testis-specific transcript, Y-linked 6
1939	chrY	24917157	24917169	13	*	974	553	Distal Intergenic	24	24997731	24998862	1132	1	252949	uc004fvi.3	-80562	ENSG00000228240	TTTY17A	testis-specific transcript, Y-linked 17A
1940	chrY	25345452	25345464	13	*	987	602	Promoter	24	25275502	25345254	69753	2	57135	uc004fvo.3	-198	ENSG00000205916	DAZ4	deleted in azoospermia 4
1941	chrY	25365370	25365382	13	*	987	602	Promoter	24	25365581	25437503	71923	1	57054	uc004fvs.3	-199	ENSG00000187191	DAZ3	deleted in azoospermia 3
1942	chrY	26153233	26153245	13	*	971	544	Distal Intergenic	24	26191377	26194161	2785	2	9085	uc004fvz.3	40916	ENSG00000172288	CDY1	chromodomain Y-linked 1
1943	chrY	26550900	26550912	13	*	974	553	Distal Intergenic	24	26631479	26632610	1132	1	252949	uc004fwg.3	-80567	ENSG00000228240	TTTY17A	testis-specific transcript, Y-linked 17A
1944	chrY	26959837	26959849	13	*	987	602	Promoter	24	26909216	26959639	50424	2	57135	uc004fwl.3	-198	ENSG00000205916	DAZ4	deleted in azoospermia 4
1945	chrY	26979756	26979768	13	*	987	602	Promoter	24	26979967	27053187	73221	1	57054	uc004fwo.3	-199	ENSG00000187191	DAZ3	deleted in azoospermia 3
1946	chrY	27411495	27411507	13	*	974	553	Distal Intergenic	24	27329790	27330920	1131	2	252949	uc004fwt.3	-80575	ENSG00000228240	TTTY17A	testis-specific transcript, Y-linked 17A
1947	chrY	27809185	27809197	13	*	971	544	Distal Intergenic	24	27768264	27771048	2785	1	9085	uc004fxf.3	40921	ENSG00000172288	CDY1	chromodomain Y-linked 1
1948	chr16	198712	198724	13	*	976	562	Distal Intergenic	16	202854	204504	1651	1	3050	uc002cft.1	-4130	ENSG00000130656	HBZ	hemoglobin subunit zeta
1949	chr16	2563943	2563955	13	*	1000	722	Promoter	16	2563871	2570224	6354	1	527	uc002cqn.3	72	ENSG00000185883	ATP6V0C	ATPase H+ transporting V0 subunit c
1950	chr16	3003978	3003990	13	*	967	539	Distal Intergenic	16	3014217	3017702	3486	1	79412	uc010bsw.2	-10227	ENSG00000131650	KREMEN2	kringle containing transmembrane protein 2
1951	chr16	4626284	4626296	13	*	979	566	Exon (uc010uxn.2/342346, exon 5 of 16)	16	4606491	4650318	43828	1	342346	uc010uxn.2	19793	ENSG00000205832	C16orf96	chromosome 16 open reading frame 96
1952	chr16	6085609	6085621	13	*	984	588	Intron (uc002cyr.1/54715, intron 1 of 11)	16	6069704	7759783	1690080	1	54715	uc010uxz.1	15905	ENSG00000078328	RBFOX1	RNA binding fox-1 homolog 1
1953	chr16	6093947	6093959	13	*	981	574	Intron (uc002cyr.1/54715, intron 1 of 11)	16	6069704	7759783	1690080	1	54715	uc010uxz.1	24243	ENSG00000078328	RBFOX1	RNA binding fox-1 homolog 1
1954	chr16	6317105	6317117	13	*	965	532	Intron (uc002cyr.1/54715, intron 1 of 11)	16	6533474	7759783	1226310	1	54715	uc010uya.1	-216357	ENSG00000078328	RBFOX1	RNA binding fox-1 homolog 1
1955	chr16	6328115	6328127	13	*	975	554	Intron (uc002cyr.1/54715, intron 1 of 11)	16	6533474	7759783	1226310	1	54715	uc010uya.1	-205347	ENSG00000078328	RBFOX1	RNA binding fox-1 homolog 1
1956	chr16	6342583	6342595	13	*	962	526	Intron (uc002cyr.1/54715, intron 1 of 11)	16	6533474	7759783	1226310	1	54715	uc010uya.1	-190879	ENSG00000078328	RBFOX1	RNA binding fox-1 homolog 1
1957	chr16	6992983	6992995	13	*	964	532	Intron (uc002cyr.1/54715, intron 3 of 11)	16	6823810	7763340	939531	1	54715	uc010uyb.1	169173	ENSG00000078328	RBFOX1	RNA binding fox-1 homolog 1
1958	chr16	8475295	8475307	13	*	985	594	Distal Intergenic	16	8619502	8622226	2725	2	283953	uc010uyd.2	146919	ENSG00000232258	TMEM114	transmembrane protein 114
1959	chr16	9057736	9057748	13	*	979	571	Promoter	16	8985951	9057341	71391	2	7874	uc002czl.2	-395	ENSG00000187555	USP7	ubiquitin specific peptidase 7
1960	chr16	9186140	9186152	13	*	961	524	Intron (uc002czm.3/29035, intron 1 of 3)	16	9185537	9213555	28019	1	29035	uc002czm.3	603	ENSG00000182831	C16orf72	chromosome 16 open reading frame 72
1961	chr16	9434562	9434574	13	*	982	582	Distal Intergenic	16	9328774	9328803	30	1	100422920	uc021tct.1	105788	ENSG00000265841	MIR548X	microRNA 548x
1962	chr16	9874211	9874223	13	*	964	532	Intron (uc002czo.4/2903, intron 11 of 12)	16	9856532	10064652	208121	2	2903	uc010uyn.2	190429	ENSG00000183454	GRIN2A	glutamate ionotropic receptor NMDA type subunit 2A
1963	chr16	9910470	9910482	13	*	981	574	Intron (uc002czo.4/2903, intron 10 of 12)	16	9856532	10064652	208121	2	2903	uc010uyn.2	154170	ENSG00000183454	GRIN2A	glutamate ionotropic receptor NMDA type subunit 2A
1964	chr16	10065805	10065817	13	*	973	550	Intron (uc002czo.4/2903, intron 2 of 12)	16	9856532	10064652	208121	2	2903	uc010uyn.2	-1153	ENSG00000183454	GRIN2A	glutamate ionotropic receptor NMDA type subunit 2A
1965	chr16	10362916	10362928	13	*	996	674	Distal Intergenic	16	9847265	10276611	429347	2	2903	uc010uym.2	-86305	ENSG00000183454	GRIN2A	glutamate ionotropic receptor NMDA type subunit 2A
1966	chr16	11275005	11275017	13	*	981	574	3' UTR	16	11219836	11276046	56211	1	23274	uc002dap.3	55169	ENSG00000038532	CLEC16A	C-type lectin domain containing 16A
1967	chr16	12845389	12845401	13	*	993	632	Intron (uc002dca.4/55313, intron 2 of 3)	16	12814178	12814228	51	1	100616195	uc021tdb.1	31211	ENSG00000264733	MIR4718	microRNA 4718
1968	chr16	13229710	13229722	13	*	965	534	Intron (uc010uyy.2/729993, intron 2 of 4)	16	12995477	13334273	338797	1	729993	uc010uyy.2	234233	ENSG00000237515	SHISA9	shisa family member 9
1969	chr16	14366887	14366899	13	*	968	539	Distal Intergenic	16	14341268	14360630	19363	1	57496	uc002dcj.3	25619	ENSG00000186260	MRTFB	myocardin related transcription factor B
1970	chr16	14429802	14429814	13	*	964	531	Distal Intergenic	16	14403142	14403228	87	1	100126355	uc021tdh.1	26660	ENSG00000199130	MIR365A	microRNA 365a
1971	chr16	14957400	14957412	13	*	963	529	Intron (uc002dcv.3/23420, intron 12 of 30)	16	14927643	14990014	62372	1	23420	uc002dcv.3	29757	ENSG00000103512	NOMO1	NODAL modulator 1
1972	chr16	16135959	16135971	13	*	975	554	Intron (uc010bvi.3/4363, intron 7 of 30)	16	16146581	16170258	23678	1	4363	uc021tdq.1	-10610	ENSG00000103222	ABCC1	ATP binding cassette subfamily C member 1
1973	chr16	16355889	16355901	13	*	963	529	Intron (uc002dep.3/408050, intron 12 of 31)	16	16326389	16388668	62280	1	408050	uc002deq.3	29500	ENSG00000103226	NOMO3	NODAL modulator 3
1974	chr16	17273499	17273511	13	*	985	594	Intron (uc002dfa.3/64131, intron 5 of 11)	16	17196181	17564738	368558	2	64131	uc002dfa.3	291227	ENSG00000103489	XYLT1	xylosyltransferase 1
1975	chr16	18543958	18543970	13	*	963	529	Intron (uc002dfe.3/283820, intron 12 of 31)	16	18511182	18573434	62253	2	283820	uc002dfe.3	29464	ENSG00000185164	NOMO2	NODAL modulator 2
1976	chr16	21725005	21725017	13	*	961	523	Intron (uc021tel.1/uc021tel.1, intron 2 of 3)	16	21716290	21772050	55761	1	146183	uc010vbk.2	8715	ENSG00000155719	OTOA	otoancorin
1977	chr16	22244245	22244257	13	*	979	566	Intron (uc002dkh.3/29904, intron 2 of 18)	16	22217592	22300066	82475	1	29904	uc002dki.3	26653	ENSG00000103319	EEF2K	eukaryotic elongation factor 2 kinase
1978	chr16	22934984	22934996	13	*	990	614	Distal Intergenic	16	22825860	22927659	101800	1	9956	uc002dli.3	109124	ENSG00000122254	HS3ST2	heparan sulfate-glucosamine 3-sulfotransferase 2
1979	chr16	23344798	23344810	13	*	972	547	Intron (uc002dln.3/6338, intron 1 of 12)	16	23313591	23392620	79030	1	6338	uc002dln.3	31207	ENSG00000168447	SCNN1B	sodium channel epithelial 1 subunit beta
1980	chr16	23364374	23364386	13	*	967	538	Exon (uc002dln.3/6338, exon 3 of 13)	16	23313591	23392620	79030	1	6338	uc002dln.3	50783	ENSG00000168447	SCNN1B	sodium channel epithelial 1 subunit beta
1981	chr16	24791246	24791258	13	*	973	550	Intron (uc002dmm.3/27327, intron 5 of 24)	16	24788254	24837547	49294	1	27327	uc010bxs.3	2992	ENSG00000090905	TNRC6A	trinucleotide repeat containing adaptor 6A
1982	chr16	24873855	24873867	13	*	962	526	Intron (uc002dms.4/115584, intron 2 of 15)	16	24857553	24922949	65397	1	115584	uc010bxt.4	16302	ENSG00000158865	SLC5A11	solute carrier family 5 member 11
1983	chr16	27136906	27136918	13	*	961	525	Distal Intergenic	16	27078219	27080487	2269	1	162083	uc010vcm.2	58687	ENSG00000234186	C16orf82	chromosome 16 open reading frame 82
1984	chr16	27146033	27146045	13	*	961	525	Distal Intergenic	16	27078219	27080487	2269	1	162083	uc010vcm.2	67814	ENSG00000234186	C16orf82	chromosome 16 open reading frame 82
1985	chr16	27873930	27873942	13	*	973	549	Intron (uc010bxz.1/146395, intron 1 of 5)	16	27798850	27895959	97110	2	146395	uc010bxz.1	22017	ENSG00000169181	GSG1L	GSG1 like
1986	chr16	27876397	27876409	13	*	961	524	Intron (uc010bxz.1/146395, intron 1 of 5)	16	27798850	27895959	97110	2	146395	uc010bxz.1	19550	ENSG00000169181	GSG1L	GSG1 like
1987	chr16	28425017	28425029	13	*	975	554	Intron (uc010byc.3/8663, intron 1 of 20)	16	28390900	28415165	24266	2	8663	uc010vcs.2	-9852	ENSG00000184110	EIF3C	eukaryotic translation initiation factor 3 subunit C
1988	chr16	28712926	28712938	13	*	975	554	Intron (uc010byi.3/8663, intron 1 of 20)	16	28722782	28747053	24272	1	8663	uc002dqs.4	-9844	ENSG00000184110	EIF3C	eukaryotic translation initiation factor 3 subunit C
1989	chr16	30197741	30197753	13	*	965	532	Promoter	16	30198003	30200396	2394	1	11151	uc002dwy.1	-250	ENSG00000102879	CORO1A	coronin 1A
1990	chr16	30546283	30546295	13	*	975	554	Promoter	16	30535322	30546219	10898	2	79724	uc010vex.2	-64	ENSG00000169957	ZNF768	zinc finger protein 768
1991	chr16	30569811	30569823	13	*	975	554	Promoter	16	30565085	30569642	4558	2	92595	uc002dyr.2	-169	ENSG00000169951	ZNF764	zinc finger protein 764
1992	chr16	30709546	30709558	13	*	979	566	Promoter	16	30709025	30709810	786	2	730183	uc031qvs.1	252	ENSG00000261840	LOC730183	uncharacterized LOC730183
1993	chr16	31968643	31968655	13	*	976	559	Distal Intergenic	16	31885079	31928629	43551	1	10308	uc031qvx.1	83564	ENSG00000185947	ZNF267	zinc finger protein 267
1994	chr16	32910188	32910200	13	*	976	559	Distal Intergenic	16	32888797	32896463	7667	2	386757	uc002edi.1	-13725	ENSG00000214617	SLC6A10P	solute carrier family 6 member 10, pseudogene
1995	chr16	33763279	33763291	13	*	976	559	Distal Intergenic	16	33961052	33962503	1452	2	649159	uc021thl.1	199212	ENSG00000256642	LINC00273	long intergenic non-protein coding RNA 273
1996	chr16	35113649	35113661	13	*	962	526	Distal Intergenic	16	34980923	34990995	10073	1	400533	uc002edz.1	132726	ENSG00000261122	LINC02167	long intergenic non-protein coding RNA 2167
1997	chr16	47391653	47391665	13	*	993	632	Intron (uc010vgg.2/81533, intron 3 of 12)	16	47189298	47430131	240834	2	81533	uc010vgg.2	38466	ENSG00000129636	ITFG1	integrin alpha FG-GAP repeat containing 1
1998	chr16	47908833	47908845	13	*	975	557	Intron (uc002eex.1/uc002eex.1, intron 1 of 1)	16	47699183	47735434	36252	1	5257	uc002eew.4	209650	ENSG00000102893	PHKB	phosphorylase kinase regulatory subunit beta
[truncated: 1,728 more rows]
