# Supplementary material for: A genome-wide analysis of YY1 and TFAP2 competition on overlapping motifs reveals their roles in HPV-induced carcinogenesis
Source: PLoS Pathog. 2025 Sep 15;21(9):e1013524. doi: 10.1371/journal.ppat.1013524 (PMC12445741; doi:10.1371/journal.ppat.1013524)
Supplement: S3 Table — (XLSX) [file ppat.1013524.s003.xlsx]

## Sheet: Table S2
Table S3 Gene Ontology (GO) analysis of 3726 TFAP2 and YY1 competition sites
ID	Description	GeneRatio	BgRatio	pvalue	p.adjust	qvalue	geneID	Count	Symbol	overlap
GO:0007411	axon guidance	69/2205	226/17542	6.7e-13	2.52e-09	2.28e-09	284217/3909/1630/23032/91624/7143/59352/23114/5362/89780/10752/27255/152330/6092/6091/2042/285220/54437/5361/6259/2047/2049/64855/9423/9241/644168/1959/219699/9353/2044/23022/3798/10154/9369/23768/123016/64919/9037/7204/1946/57556/7408/4858/126147/1002/2115/10371/223117/4897/91584/3730/170302/1947/80031/27020/5080/4684/5818/137970/56896/6654/9378/2736/3800/1123/659/8828/2043/2534	69	LAMA1/LAMA3/DCC/USP33/NEXN/TNR/LGR6/NFASC/PLXNA2/WNT3A/CHL1/CNTN6/CNTN4/ROBO2/ROBO1/EPHA3/EPHA6/SEMA5B/PLXNA1/RYK/EPHB1/EPHB3/NIBAN2/NTN1/NOG/DRGX/EGR2/UNC5B/SLIT2/EPHA5/PALLD/KIF5A/PLXNC1/NRXN3/FLRT2/TTC8/BCL11B/SEMA5A/TRIO/EFNA5/SEMA6A/VASP/NOVA2/NTN5/CDH4/ETV1/SEMA3A/SEMA3D/NRCAM/PLXNA4/ANOS1/ARX/EFNB1/SEMA6D/NPTN/PAX6/NCAM1/NECTIN1/UNC5D/DPYSL5/SOS1/NRXN1/GLI2/KIF5C/CHN1/BMPR2/NRP2/EPHA4/FYN	NA
GO:0097485	neuron projection guidance	69/2205	227/17542	8.47e-13	2.52e-09	2.28e-09	284217/3909/1630/23032/91624/7143/59352/23114/5362/89780/10752/27255/152330/6092/6091/2042/285220/54437/5361/6259/2047/2049/64855/9423/9241/644168/1959/219699/9353/2044/23022/3798/10154/9369/23768/123016/64919/9037/7204/1946/57556/7408/4858/126147/1002/2115/10371/223117/4897/91584/3730/170302/1947/80031/27020/5080/4684/5818/137970/56896/6654/9378/2736/3800/1123/659/8828/2043/2534	69	LAMA1/LAMA3/DCC/USP33/NEXN/TNR/LGR6/NFASC/PLXNA2/WNT3A/CHL1/CNTN6/CNTN4/ROBO2/ROBO1/EPHA3/EPHA6/SEMA5B/PLXNA1/RYK/EPHB1/EPHB3/NIBAN2/NTN1/NOG/DRGX/EGR2/UNC5B/SLIT2/EPHA5/PALLD/KIF5A/PLXNC1/NRXN3/FLRT2/TTC8/BCL11B/SEMA5A/TRIO/EFNA5/SEMA6A/VASP/NOVA2/NTN5/CDH4/ETV1/SEMA3A/SEMA3D/NRCAM/PLXNA4/ANOS1/ARX/EFNB1/SEMA6D/NPTN/PAX6/NCAM1/NECTIN1/UNC5D/DPYSL5/SOS1/NRXN1/GLI2/KIF5C/CHN1/BMPR2/NRP2/EPHA4/FYN	NA
GO:0007409	axonogenesis	99/2205	414/17542	1.06e-10	2.1e-07	1.9e-07	284217/3909/1000/1630/3925/23032/91624/343472/22854/1141/7143/59352/23114/5362/89780/10752/27255/152330/22906/6092/6091/2042/285220/54437/5361/6259/2047/6474/2049/4915/64855/9423/9241/3688/56288/644168/288/1959/219699/2263/9353/886/2044/4825/23022/57609/3798/23390/10154/9369/23768/123016/64919/9037/7204/345651/1946/57556/6794/5802/7408/4858/126147/1009/1002/2115/23242/26053/10371/223117/4897/9158…	99	LAMA1/LAMA3/CDH2/DCC/STMN1/USP33/NEXN/BARHL2/NTNG1/CHRNB2/TNR/LGR6/NFASC/PLXNA2/WNT3A/CHL1/CNTN6/CNTN4/TRAK1/ROBO2/ROBO1/EPHA3/EPHA6/SEMA5B/PLXNA1/RYK/EPHB1/SHOX2/EPHB3/NTRK2/NIBAN2/NTN1/NOG/ITGB1/PARD3/DRGX/ANK3/EGR2/UNC5B/FGFR2/SLIT2/CCKAR/EPHA5/NKX6-1/PALLD/DIP2B/KIF5A/ZDHHC17/PLXNC1/NRXN3/FLRT2/TTC8/BCL11B/SEMA5A/TRIO/ACTBL2/EFNA5/SEMA6A/STK11/PTPRS/VASP/NOVA2/NTN5/CDH11/CDH4/ETV1/COBL/AUTS2/…	ZDHHC17
GO:0061564	axon development	106/2205	460/17542	2.33e-10	3.47e-07	3.13e-07	284217/3909/1000/1630/3925/23032/91624/343472/22854/1141/7143/59352/23114/5362/89780/4548/10752/27255/152330/2917/22906/6092/6091/2042/285220/54437/5361/6259/2047/6474/2049/4915/9314/22954/64855/9423/9241/3688/56288/644168/288/1959/219699/2263/9353/886/2044/4825/23022/57609/3798/23390/10154/9369/23768/123016/64919/9037/7204/345651/1946/57556/6794/5802/7408/4858/126147/1009/1002/2115/23242/26053/1…	106	LAMA1/LAMA3/CDH2/DCC/STMN1/USP33/NEXN/BARHL2/NTNG1/CHRNB2/TNR/LGR6/NFASC/PLXNA2/WNT3A/MTR/CHL1/CNTN6/CNTN4/GRM7/TRAK1/ROBO2/ROBO1/EPHA3/EPHA6/SEMA5B/PLXNA1/RYK/EPHB1/SHOX2/EPHB3/NTRK2/KLF4/TRIM32/NIBAN2/NTN1/NOG/ITGB1/PARD3/DRGX/ANK3/EGR2/UNC5B/FGFR2/SLIT2/CCKAR/EPHA5/NKX6-1/PALLD/DIP2B/KIF5A/ZDHHC17/PLXNC1/NRXN3/FLRT2/TTC8/BCL11B/SEMA5A/TRIO/ACTBL2/EFNA5/SEMA6A/STK11/PTPRS/VASP/NOVA2/NTN5/CDH11/…	ZDHHC17
GO:0034329	cell junction assembly	95/2205	417/17542	3.74e-09	4.46e-06	4.03e-06	1000/1005/55920/10207/23266/5586/1141/4653/89780/183/57633/6092/2042/6259/2047/22871/2049/5789/8777/4915/9423/40/5578/56288/347731/9748/23284/2895/287/7368/9693/100132463/5318/5908/23316/145581/5583/87/23768/1501/1016/1010/1008/1004/4208/1946/1812/5802/29904/79191/1006/1009/79953/64405/221935/6624/27445/4897/26047/395/11141/54413/79983/2239/2258/26585/342184/10391/27020/123720/4916/8826/27253/841…	95	CDH2/CDH7/RCC2/PATJ/ADGRL2/PKN2/CHRNB2/MYOC/WNT3A/AGT/LRRN1/ROBO2/EPHA3/RYK/EPHB1/NLGN1/EPHB3/PTPRD/MPDZ/NTRK2/NTN1/ASIC2/PRKCA/PARD3/LRRTM3/SLK/ADGRL3/GRID2/ANK2/UGT8/RAPGEF2/CLDN24/PKP2/RAP1B/CUX2/LRFN5/PRKCH/ACTN1/FLRT2/CTNND2/CDH18/CDH12/CDH10/CDH6/MEF2C/EFNA5/DRD1/PTPRS/EEF2K/IRX3/CDH8/CDH11/SYNDIG1/CDH22/SDK1/FSCN1/PCLO/NRCAM/CNTNAP2/ARHGAP6/IL1RAPL1/NLGN3/POF1B/GPC4/FGF13/GREM1/FMN1/CORO2B…	NA
GO:0050804	modulation of chemical synaptic transmission	91/2205	430/17542	3e-07	0.000221372	0.000199991	1000/56853/6860/1630/81832/22854/1141/5999/7143/2752/89780/183/152330/2917/6533/2771/26059/2047/4311/22871/5789/4915/388336/2905/783/3688/1959/22986/150/10815/27065/1816/64854/3815/10874/2895/9693/5908/27345/23316/6547/5924/4208/2890/1812/5802/773/57616/2903/729993/1009/5332/6616/22839/3745/5577/5764/5594/468/8573/23096/54413/1139/440275/440279/27020/55784/27253/2259/57689/5913/22941/2915/8898/29…	91	CDH2/CELF4/SYT4/DCC/NETO1/NTNG1/CHRNB2/RGS4/TNR/GLUL/WNT3A/AGT/CNTN4/GRM7/SLC6A6/GNAI2/ERC2/EPHB1/MME/NLGN1/PTPRD/NTRK2/SHISA6/GRIN2C/CACNB2/ITGB1/EGR2/SORCS3/ADRA2A/CPLX1/NSG1/DRD5/USP46/KIT/NMU/GRID2/RAPGEF2/RAP1B/KCNMB4/CUX2/SLC8A3/RASGRF2/MEF2C/GRIA1/DRD1/PTPRS/CACNA1A/TSHZ3/GRIN2A/SHISA9/CDH11/PLCB4/SNAP25/DLGAP4/KCNB1/PRKAR2B/PTN/MAPK1/ATF4/CASK/IQSEC2/NLGN3/CHRNA7/EIF2AK4/UNC13C/NPTN/MCTP2…	GNAI2
GO:0030900	forebrain development	82/2205	376/17542	3.14e-07	0.000221372	0.000199991	1000/6497/1141/7143/7832/89780/5915/6092/6091/6259/6657/2049/6434/4915/23287/23135/10642/9241/57178/2263/10579/9353/10891/3516/886/2044/5308/166614/9693/54407/3747/6926/6547/123016/64919/9037/2255/23440/3340/1812/5802/6299/583/4852/10371/1021/3912/91584/5764/26047/25777/7477/170302/546/2258/6658/8854/7026/6240/5080/6506/10658/79659/84623/10215/10395/5108/6867/9760/83696/3398/238/6546/2736/57282/1…	82	CDH2/SKI/CHRNB2/TNR/BTG2/WNT3A/RARB/ROBO2/ROBO1/RYK/SOX2/EPHB3/TRA2B/NTRK2/AGTPBP1/KDM6B/IGF2BP1/NOG/ZMIZ1/FGFR2/TACC2/SLIT2/PPARGC1A/RBPJ/CCKAR/EPHA5/PITX2/DCLK2/RAPGEF2/SLC38A2/KCNC2/TBX3/SLC8A3/TTC8/BCL11B/SEMA5A/FGF10/OTP/NDST1/DRD1/PTPRS/SALL1/BBS2/NPY/SEMA3A/CDK6/LAMB1/PLXNA4/PTN/CNTNAP2/SUN2/WNT7B/ARX/ATRX/FGF13/SOX3/ALDH1A2/NR2F2/RRM1/PAX6/SLC1A2/CELF1/DYNC2H1/KIRREL3/OLIG2/DLC1/PCM1/TACC…	NA
GO:0071313	cellular response to caffeine	9/2205	11/17542	3.34e-07	0.000221372	0.000199991	845/779/6262/55151/10891/79041/6261/6263/6546	9	CASQ2/CACNA1S/RYR2/TMEM38B/PPARGC1A/TMEM38A/RYR1/RYR3/SLC8A1	NA
GO:0099177	regulation of trans-synaptic signaling	91/2205	431/17542	3.35e-07	0.000221372	0.000199991	1000/56853/6860/1630/81832/22854/1141/5999/7143/2752/89780/183/152330/2917/6533/2771/26059/2047/4311/22871/5789/4915/388336/2905/783/3688/1959/22986/150/10815/27065/1816/64854/3815/10874/2895/9693/5908/27345/23316/6547/5924/4208/2890/1812/5802/773/57616/2903/729993/1009/5332/6616/22839/3745/5577/5764/5594/468/8573/23096/54413/1139/440275/440279/27020/55784/27253/2259/57689/5913/22941/2915/8898/29…	91	CDH2/CELF4/SYT4/DCC/NETO1/NTNG1/CHRNB2/RGS4/TNR/GLUL/WNT3A/AGT/CNTN4/GRM7/SLC6A6/GNAI2/ERC2/EPHB1/MME/NLGN1/PTPRD/NTRK2/SHISA6/GRIN2C/CACNB2/ITGB1/EGR2/SORCS3/ADRA2A/CPLX1/NSG1/DRD5/USP46/KIT/NMU/GRID2/RAPGEF2/RAP1B/KCNMB4/CUX2/SLC8A3/RASGRF2/MEF2C/GRIA1/DRD1/PTPRS/CACNA1A/TSHZ3/GRIN2A/SHISA9/CDH11/PLCB4/SNAP25/DLGAP4/KCNB1/PRKAR2B/PTN/MAPK1/ATF4/CASK/IQSEC2/NLGN3/CHRNA7/EIF2AK4/UNC13C/NPTN/MCTP2…	GNAI2
GO:1901888	regulation of cell junction assembly	51/2205	202/17542	6.18e-07	0.000367767	0.000332247	55920/23266/1141/4653/89780/183/57633/6092/2042/2047/22871/2049/5789/4915/9423/40/347731/9748/2895/9693/5908/23316/145581/5583/23768/4208/1946/5802/29904/79191/79953/26047/395/11141/54413/2239/26585/342184/4916/8826/84189/5818/10395/6422/6591/9378/347730/3987/57669/577/7162	51	RCC2/ADGRL2/CHRNB2/MYOC/WNT3A/AGT/LRRN1/ROBO2/EPHA3/EPHB1/NLGN1/EPHB3/PTPRD/NTRK2/NTN1/ASIC2/LRRTM3/SLK/GRID2/RAPGEF2/RAP1B/CUX2/LRFN5/PRKCH/FLRT2/MEF2C/EFNA5/PTPRS/EEF2K/IRX3/SYNDIG1/CNTNAP2/ARHGAP6/IL1RAPL1/NLGN3/GPC4/GREM1/FMN1/NTRK3/IQGAP1/SLITRK6/NECTIN1/DLC1/SFRP1/SNAI2/NRXN1/LRRTM1/LIMS1/EPB41L5/ADGRB3/TPBG	NA
GO:0060560	developmental growth involved in morphogenesis	56/2205	231/17542	7.38e-07	0.000399598	0.000361004	6860/1630/23327/343472/7143/127833/10765/89780/55083/54437/5361/6259/9423/9043/3688/2263/9353/374/4825/57609/9037/2255/57556/6794/5802/6299/9962/1002/23242/26053/9863/10371/223117/4897/91584/7477/54413/2258/342184/440275/80031/8826/56963/10631/10253/1982/10413/6422/157506/53335/57669/659/8828/51299/57699/22999	56	SYT4/DCC/NEDD4L/BARHL2/TNR/SYT2/KDM5B/WNT3A/KIF26B/SEMA5B/PLXNA1/RYK/NTN1/SPAG9/ITGB1/FGFR2/SLIT2/AREG/NKX6-1/DIP2B/SEMA5A/FGF10/SEMA6A/STK11/PTPRS/SALL1/SLC23A2/CDH4/COBL/AUTS2/MAGI2/SEMA3A/SEMA3D/NRCAM/PLXNA4/WNT7B/NLGN3/FGF13/FMN1/EIF2AK4/SEMA6D/IQGAP1/RGMA/POSTN/SPRY2/EIF4G2/YAP1/SFRP1/RDH10/BCL11A/EPB41L5/BMPR2/NRP2/NRN1/CPNE5/RIMS1	NA
GO:0007416	synapse assembly	46/2205	178/17542	1.07e-06	0.000532419	0.000480997	1000/23266/1141/89780/57633/6092/6259/2047/22871/2049/5789/4915/9423/40/347731/23284/2895/23316/145581/23768/4208/1812/5802/29904/79953/221935/27445/4897/11141/54413/2239/2258/27020/4916/27253/84189/6712/22941/53942/5818/84623/9378/347730/92737/577/7162	46	CDH2/ADGRL2/CHRNB2/WNT3A/LRRN1/ROBO2/RYK/EPHB1/NLGN1/EPHB3/PTPRD/NTRK2/NTN1/ASIC2/LRRTM3/ADGRL3/GRID2/CUX2/LRFN5/FLRT2/MEF2C/DRD1/PTPRS/EEF2K/SYNDIG1/SDK1/PCLO/NRCAM/IL1RAPL1/NLGN3/GPC4/FGF13/NPTN/NTRK3/PCDH17/SLITRK6/SPTBN2/SHANK2/CNTN5/NECTIN1/KIRREL3/NRXN1/LRRTM1/DNER/ADGRB3/TPBG	NA
GO:0051963	regulation of synapse assembly	31/2205	101/17542	1.26e-06	0.000535877	0.00048412	23266/1141/89780/57633/6092/2047/22871/2049/5789/4915/9423/40/347731/2895/23316/145581/23768/4208/5802/29904/79953/11141/54413/2239/4916/84189/5818/9378/347730/577/7162	31	ADGRL2/CHRNB2/WNT3A/LRRN1/ROBO2/EPHB1/NLGN1/EPHB3/PTPRD/NTRK2/NTN1/ASIC2/LRRTM3/GRID2/CUX2/LRFN5/FLRT2/MEF2C/PTPRS/EEF2K/SYNDIG1/IL1RAPL1/NLGN3/GPC4/NTRK3/SLITRK6/NECTIN1/NRXN1/LRRTM1/ADGRB3/TPBG	NA
GO:0050808	synapse organization	87/2205	419/17542	1.26e-06	0.000535877	0.00048412	1000/4774/23266/22854/1141/7143/8497/23114/89780/57633/26059/23024/6092/6259/2047/22871/2049/4976/5789/4915/9423/388336/40/26115/783/22943/288/347731/23284/2895/23316/145581/10243/87/6547/23768/1501/345651/4208/1812/5802/22859/29904/1006/79953/221935/27445/4897/5764/7477/22866/11141/55906/54413/2239/2258/1139/440279/27020/23184/4916/3480/10810/5100/27253/84189/1282/57689/5913/6712/22941/2915/8898…	87	CDH2/NFIA/ADGRL2/NTNG1/CHRNB2/TNR/PPFIA4/NFASC/WNT3A/LRRN1/ERC2/PDZRN3/ROBO2/RYK/EPHB1/NLGN1/EPHB3/OPA1/PTPRD/NTRK2/NTN1/SHISA6/ASIC2/TANC2/CACNB2/DKK1/ANK3/LRRTM3/ADGRL3/GRID2/CUX2/LRFN5/GPHN/ACTN1/SLC8A3/FLRT2/CTNND2/ACTBL2/MEF2C/DRD1/PTPRS/ADGRL1/EEF2K/CDH8/SYNDIG1/SDK1/PCLO/NRCAM/PTN/WNT7B/CNKSR2/IL1RAPL1/ZC4H2/NLGN3/GPC4/FGF13/CHRNA7/UNC13C/NPTN/MESD/NTRK3/IGF1R/WASF3/PCDH8/PCDH17/SLITRK6/CO…	NA
GO:0007611	learning or memory	58/2205	249/17542	1.89e-06	0.000733426	0.00066259	81832/1141/7143/7832/3776/183/4311/4915/1620/3688/22943/1959/22986/1816/3815/338811/23316/6547/9369/54207/4208/4762/2760/2890/1812/3949/2903/57144/6616/1051/5577/5764/26047/5594/54413/2258/2334/1139/4212/440275/29767/27020/22941/2915/64478/4986/114/9378/2019/85461/6326/6310/114781/577/7162/1268/2534/7432	58	NETO1/CHRNB2/TNR/BTG2/KCNK2/AGT/MME/NTRK2/BRINP1/ITGB1/DKK1/EGR2/SORCS3/DRD5/KIT/TAFA2/CUX2/SLC8A3/NRXN3/KCNK10/MEF2C/NEUROG1/GM2A/GRIA1/DRD1/LDLR/GRIN2A/PAK5/SNAP25/CEBPB/PRKAR2B/PTN/CNTNAP2/MAPK1/NLGN3/FGF13/AFF2/CHRNA7/MEIS2/EIF2AK4/TMOD2/NPTN/SHANK2/GRM5/CSMD1/OPRK1/ADCY8/NRXN1/EN1/TANC1/SCN2A/ATXN1/BTBD9/ADGRB3/TPBG/CNR1/FYN/VIP	NA
GO:0010975	regulation of neuron projection development	90/2205	442/17542	1.97e-06	0.000733426	0.00066259	1000/6014/1630/23327/57554/257194/2672/163404/22854/1141/7143/5997/5362/89780/183/440730/22906/5793/6092/6091/2042/54437/5361/6259/6474/22871/2049/4976/23189/5789/4915/9314/1902/9423/26115/9353/2895/9693/55714/57609/4193/10154/23316/9037/57556/6695/81545/6794/5802/160/29904/6616/57580/1002/23242/9863/10371/223117/91584/5764/11141/57187/2258/80031/27020/4916/8826/56963/51761/5911/23258/1982/57689/…	90	CDH2/RIT2/DCC/NEDD4L/LRRC7/NEGR1/GFI1/PLPPR5/NTNG1/CHRNB2/TNR/RGS2/PLXNA2/WNT3A/AGT/TRIM67/TRAK1/PTPRG/ROBO2/ROBO1/EPHA3/SEMA5B/PLXNA1/RYK/SHOX2/NLGN1/EPHB3/OPA1/KANK1/PTPRD/NTRK2/KLF4/LPAR1/NTN1/TANC2/SLIT2/GRID2/RAPGEF2/TENM3/DIP2B/MDM2/PLXNC1/CUX2/SEMA5A/SEMA6A/SPOCK1/FBXO38/STK11/PTPRS/AP2A1/EEF2K/SNAP25/PREX1/CDH4/COBL/MAGI2/SEMA3A/SEMA3D/PLXNA4/PTN/IL1RAPL1/THOC2/FGF13/SEMA6D/NPTN/NTRK3/IQG…	NA
GO:0098742	cell-cell adhesion via plasma-membrane adhesion molecules	61/2205	272/17542	3.88e-06	0.00135747	0.00122637	1000/1825/1005/91624/22854/83872/27255/152330/1951/6092/6091/27032/22871/5789/9314/286204/3688/65217/5099/23284/2895/57575/23022/55714/2195/145581/1016/1010/1008/1004/2196/57451/5802/30835/22859/57126/83259/1006/1009/1001/1012/11122/64405/1002/221935/9620/11141/27328/57526/2239/27020/5100/27253/57689/26011/120114/5818/84623/23562/137970/49861	61	CDH2/DSC3/CDH7/NEXN/NTNG1/HMCN1/CNTN6/CNTN4/CELSR3/ROBO2/ROBO1/ATP2C1/NLGN1/PTPRD/KLF4/CRB2/ITGB1/PCDH15/PCDH7/ADGRL3/GRID2/PCDH10/PALLD/TENM3/FAT1/LRFN5/CDH18/CDH12/CDH10/CDH6/FAT2/TENM2/PTPRS/CD209/ADGRL1/CD177/PCDH11Y/CDH8/CDH11/CDH3/CDH13/PTPRT/CDH22/CDH4/SDK1/CELSR1/IL1RAPL1/PCDH11X/PCDH19/GPC4/NPTN/PCDH8/PCDH17/LRRC4C/TENM4/FAT3/NECTIN1/KIRREL3/CLDN14/UNC5D/CLDN20	NA
GO:0043616	keratinocyte proliferation	18/2205	46/17542	4.89e-06	0.0016182	0.00146191	8626/2263/374/27152/3849/64919/2255/10468/1001/1012/8573/2252/10413/6591/3037/83481/5467/135228	18	TP63/FGFR2/AREG/INTU/KRT2/BCL11B/FGF10/FST/CDH3/CDH13/CASK/FGF7/YAP1/SNAI2/HAS2/EPPK1/PPARD/CD109	NA
GO:0034765	regulation of ion transmembrane transport	95/2205	484/17542	5.31e-06	0.00166398	0.00150327	23327/81832/3749/3737/845/5999/481/5997/779/3756/183/6262/1131/51185/131096/6769/55799/100507537/22871/54800/2257/1612/55151/388336/40/3773/3759/783/3688/288/3778/150/80333/10891/57620/5311/287/3741/144245/6334/3458/3747/84329/4842/9472/27133/54207/348980/5144/64924/5924/4208/1729/1812/773/79041/729993/146395/11151/93107/3745/3755/3785/4697/781/1080/3751/1804/1756/1536/54413/5354/2258/825/2259/37…	95	NEDD4L/NETO1/KCNC4/KCNA2/CASQ2/RGS4/ATP1B1/RGS2/CACNA1S/KCNH1/AGT/RYR2/CHRM3/CRBN/KCNH8/STAC/CACNA2D3/STRIT1/NLGN1/KLHL24/FGF12/DAPK1/TMEM38B/SHISA6/ASIC2/KCNJ16/KCNJ2/CACNB2/ITGB1/ANK3/KCNMA1/ADRA2A/KCNIP4/PPARGC1A/STIM2/PKD2/ANK2/KCNA5/ALG10B/SCN8A/IFNG/KCNC2/HVCN1/NOS1/AKAP6/KCNH5/KCNK10/HCN1/PDE4D/SLC30A5/RASGRF2/MEF2C/DIAPH1/DRD1/CACNA1A/TMEM38A/SHISA9/GSG1L/CORO1A/KCNG4/KCNB1/KCNG1/KCNQ2/ND…	NA
GO:0071415	cellular response to purine-containing compound	9/2205	14/17542	8.52e-06	0.00252068	0.00227723	845/779/6262/55151/10891/79041/6261/6263/6546	9	CASQ2/CACNA1S/RYR2/TMEM38B/PPARGC1A/TMEM38A/RYR1/RYR3/SLC8A1	NA
GO:0051960	regulation of nervous system development	87/2205	439/17542	8.89e-06	0.00252068	0.00227723	1630/6497/23266/7143/5362/11221/89780/57633/5915/22906/6092/6091/54437/5361/27031/6259/2047/4311/6474/22871/2049/4976/5789/4915/22954/1620/9423/40/9241/56288/1959/347731/9353/3815/4825/2895/9693/57609/3458/10154/23316/5583/23768/11076/9037/23440/4124/57556/6794/5802/3949/29904/4821/79953/8530/1002/10371/223117/91584/5764/6009/11141/54413/2258/80031/27020/4916/56963/10810/84189/1982/5080/26011/889…	87	DCC/SKI/ADGRL2/TNR/PLXNA2/DUSP10/WNT3A/LRRN1/RARB/TRAK1/ROBO2/ROBO1/SEMA5B/PLXNA1/NPHP3/RYK/EPHB1/MME/SHOX2/NLGN1/EPHB3/OPA1/PTPRD/NTRK2/TRIM32/BRINP1/NTN1/ASIC2/NOG/PARD3/EGR2/LRRTM3/SLIT2/KIT/NKX6-1/GRID2/RAPGEF2/DIP2B/IFNG/PLXNC1/CUX2/PRKCH/FLRT2/TPPP/SEMA5A/OTP/MAN2A1/SEMA6A/STK11/PTPRS/LDLR/EEF2K/NKX2-2/SYNDIG1/CST7/CDH4/SEMA3A/SEMA3D/PLXNA4/PTN/RHEB/IL1RAPL1/NLGN3/FGF13/SEMA6D/NPTN/NTRK3/RG…	NA
GO:0001503	ossification	81/2205	402/17542	9.52e-06	0.00255601	0.00230914	6497/3399/864/5087/4653/89780/406929/1230/6474/6657/8626/9350/6096/26578/55151/359845/9241/9902/1655/5608/22943/1959/1305/2263/3516/374/255743/166929/27152/1280/144347/64093/202151/1462/4208/84059/3295/2201/4488/10272/7171/6261/6320/79412/64131/1009/51741/182/6238/23051/1051/1021/1278/27044/5764/5594/4330/468/7477/54880/26585/4091/23184/5741/4745/10413/6781/6422/6591/4325/6664/6546/2736/92/6670/4…	81	SKI/ID3/RUNX3/PBX1/MYOC/WNT3A/MIR138-1/CCR1/SHOX2/SOX2/TP63/CER1/RORB/OSTF1/TMEM38B/RFLNB/NOG/MRC2/DDX5/MAP2K6/DKK1/EGR2/COL13A1/FGFR2/RBPJ/AREG/NPNT/SGMS2/INTU/COL2A1/RFLNA/SMOC1/RANBP3L/VCAN/MEF2C/ADGRV1/HSD17B4/FBN2/MSX2/FSTL3/TPM4/RYR1/CLEC11A/KREMEN2/XYLT1/CDH11/WWOX/JAG1/RRBP1/ZHX3/CEBPB/CDK6/COL1A2/SND1/PTN/MAPK1/MN1/ATF4/WNT7B/BCOR/GREM1/SMAD6/MESD/PTH/NELL1/YAP1/STC1/SFRP1/SNAI2/MMP16/SO…	ID3
GO:0061180	mammary gland epithelium development	22/2205	66/17542	9.87e-06	0.00255601	0.00230914	10765/6091/9423/8945/2263/4255/374/6926/2255/1436/1051/5594/7477/367/595/64478/80139/3398/81606/2736/6239/9113	22	KDM5B/ROBO1/NTN1/BTRC/FGFR2/MGMT/AREG/TBX3/FGF10/CSF1R/CEBPB/MAPK1/WNT7B/AR/CCND1/CSMD1/ZNF703/ID2/LBH/GLI2/RREB1/LATS1	LATS1
GO:0051962	positive regulation of nervous system development	59/2205	269/17542	1.14e-05	0.00272664	0.0024633	23266/5362/89780/57633/22906/6092/6091/5361/2047/4311/6474/22871/2049/4976/5789/4915/22954/9423/40/1959/347731/9353/3815/4825/2895/3458/10154/23316/5583/23768/9037/23440/4124/6794/29904/4821/79953/1002/91584/5764/6009/11141/54413/27020/84189/1982/5080/26011/10215/6664/3398/9378/274/659/2043/577/7162/4988/26230	59	ADGRL2/PLXNA2/WNT3A/LRRN1/TRAK1/ROBO2/ROBO1/PLXNA1/EPHB1/MME/SHOX2/NLGN1/EPHB3/OPA1/PTPRD/NTRK2/TRIM32/NTN1/ASIC2/EGR2/LRRTM3/SLIT2/KIT/NKX6-1/GRID2/IFNG/PLXNC1/CUX2/PRKCH/FLRT2/SEMA5A/OTP/MAN2A1/STK11/EEF2K/NKX2-2/SYNDIG1/CDH4/PLXNA4/PTN/RHEB/IL1RAPL1/NLGN3/NPTN/SLITRK6/EIF4G2/PAX6/TENM4/OLIG2/SOX11/ID2/NRXN1/BIN1/BMPR2/EPHA4/ADGRB3/TPBG/OPRM1/TIAM2	NA
GO:0050890	cognition	62/2205	287/17542	1.14e-05	0.00272664	0.0024633	81832/1141/7143/7832/3776/183/4311/4915/1620/3688/22943/1959/22986/1816/3815/338811/23316/6547/9369/54207/123016/4208/4762/2760/2890/1812/3949/2903/57144/6616/1051/5577/5764/26047/9993/5594/54413/2258/2334/1139/4212/440275/29767/27020/22941/2915/6484/64478/4986/114/11036/9378/2019/85461/6326/6310/114781/577/7162/1268/2534/7432	62	NETO1/CHRNB2/TNR/BTG2/KCNK2/AGT/MME/NTRK2/BRINP1/ITGB1/DKK1/EGR2/SORCS3/DRD5/KIT/TAFA2/CUX2/SLC8A3/NRXN3/KCNK10/TTC8/MEF2C/NEUROG1/GM2A/GRIA1/DRD1/LDLR/GRIN2A/PAK5/SNAP25/CEBPB/PRKAR2B/PTN/CNTNAP2/DGCR2/MAPK1/NLGN3/FGF13/AFF2/CHRNA7/MEIS2/EIF2AK4/TMOD2/NPTN/SHANK2/GRM5/ST3GAL4/CSMD1/OPRK1/ADCY8/GTF2A1L/NRXN1/EN1/TANC1/SCN2A/ATXN1/BTBD9/ADGRB3/TPBG/CNR1/FYN/VIP	NA
GO:0072001	renal system development	64/2205	300/17542	1.27e-05	0.00290953	0.00262852	4087/3399/4774/5087/183/55083/5915/6092/27031/4311/9350/5125/6928/9241/79902/80114/84159/51196/2263/57545/9353/5311/255743/1634/123016/2255/51301/4208/10272/6299/79191/182/55959/168667/9863/5420/7477/9500/26585/342184/8854/4643/4091/8826/1282/7490/10413/79659/84623/9510/6422/157506/284/3037/9788/6664/10018/2736/6772/2043/2296/654/7021/5314	64	SMAD2/ID3/NFIA/PBX1/AGT/KIF26B/RARB/ROBO2/NPHP3/MME/CER1/PCSK5/HNF1B/NOG/NUP85/BICC1/ARID5B/PLCE1/FGFR2/CC2D2A/SLIT2/PKD2/NPNT/DCN/TTC8/FGF10/GCNT4/MEF2C/FSTL3/SALL1/IRX3/JAG1/SULF2/BMPER/MAGI2/PODXL/WNT7B/MAGED1/GREM1/FMN1/ALDH1A2/MYO1E/SMAD6/IQGAP1/COL4A1/WT1/YAP1/DYNC2H1/KIRREL3/ADAMTS1/SFRP1/RDH10/ANGPT1/HAS2/MTSS1/SOX11/BCL2L11/GLI2/STAT1/EPHA4/FOXC1/BMP6/TFAP2B/PKHD1	ID3
GO:0060537	muscle tissue development	79/2205	395/17542	1.61e-05	0.00352481	0.00318438	4729/80206/115701/6497/59269/7049/5999/5997/7832/3776/3142/89780/183/6262/5915/2317/56999/4638/2047/668/205428/6474/64855/9328/23135/3131/9241/1655/10529/6840/3688/22943/1959/2263/10891/3516/5311/5318/1634/6926/9472/57486/4208/6444/4488/406976/6261/54715/57496/79191/85366/2139/9734/858/5594/1756/26585/8854/7026/4205/6445/55553/7490/26011/10413/2626/26281/148/6664/3398/6546/3344/129446/10324/92737…	79	NDUFV2/FHOD3/ALPK2/SKI/HIVEP3/TGFBR3/RGS4/RGS2/BTG2/KCNK2/HLX/WNT3A/AGT/RYR2/RARB/FLNB/ADAMTS9/MYLK/EPHB1/FOXL2/DIPK2A/SHOX2/NIBAN2/GTF3C5/KDM6B/HLF/NOG/DDX5/NEBL/SVIL/ITGB1/DKK1/EGR2/FGFR2/PPARGC1A/RBPJ/PKD2/PKP2/DCN/TBX3/AKAP6/NLN/MEF2C/SGCD/MSX2/MIR199A1/RYR1/RBFOX1/MRTFB/IRX3/MYLK2/EYA2/HDAC9/CAV2/MAPK1/DMD/GREM1/ALDH1A2/NR2F2/MEF2A/SGCG/SOX6/WT1/TENM4/YAP1/GATA4/FGF20/ADRA1A/SOX11/ID2/SLC8A1…	JARID2
GO:0048638	regulation of developmental growth	68/2205	327/17542	1.68e-05	0.00352481	0.00318438	6860/1630/23327/343472/7049/5999/7143/5997/127833/3776/3142/11221/89780/54437/6259/5357/9423/9043/9241/57678/2263/3516/4825/80014/57609/9472/9037/2690/4208/57556/5802/406976/79068/583/9962/1002/10371/223117/4897/91584/5594/170302/367/2258/825/80031/56963/51761/1982/7490/5897/10658/10413/26281/137964/3574/83481/53335/10018/659/2296/1906/3720/5617/5467/57699/22999/9113	68	SYT4/DCC/NEDD4L/BARHL2/TGFBR3/RGS4/TNR/RGS2/SYT2/KCNK2/HLX/DUSP10/WNT3A/SEMA5B/RYK/PLS1/NTN1/SPAG9/NOG/GPAM/FGFR2/RBPJ/NKX6-1/WWC2/DIP2B/AKAP6/SEMA5A/GHR/MEF2C/SEMA6A/PTPRS/MIR199A1/FTO/BBS2/SLC23A2/CDH4/SEMA3A/SEMA3D/NRCAM/PLXNA4/MAPK1/ARX/AR/FGF13/CAPN3/SEMA6D/RGMA/ATP8A2/EIF4G2/WT1/RAG2/CELF1/YAP1/FGF20/GPAT4/IL7/EPPK1/BCL11A/BCL2L11/BMPR2/FOXC1/EDN1/JARID2/PRL/PPARD/CPNE5/RIMS1/LATS1	JARID2/LATS1
GO:0014706	striated muscle tissue development	76/2205	377/17542	1.74e-05	0.00352481	0.00318438	4729/80206/115701/6497/59269/7049/5999/5997/7832/3776/3142/89780/183/6262/5915/2317/56999/2047/668/205428/6474/64855/9328/23135/3131/9241/1655/10529/6840/3688/22943/1959/2263/3516/5318/1634/6926/9472/57486/4208/6444/4488/406976/6261/54715/57496/79191/85366/2139/9734/858/5594/1756/26585/8854/7026/4205/6445/55553/7490/26011/10413/2626/26281/148/6664/3398/6546/3344/129446/10324/92737/2296/1906/3720/…	76	NDUFV2/FHOD3/ALPK2/SKI/HIVEP3/TGFBR3/RGS4/RGS2/BTG2/KCNK2/HLX/WNT3A/AGT/RYR2/RARB/FLNB/ADAMTS9/EPHB1/FOXL2/DIPK2A/SHOX2/NIBAN2/GTF3C5/KDM6B/HLF/NOG/DDX5/NEBL/SVIL/ITGB1/DKK1/EGR2/FGFR2/RBPJ/PKP2/DCN/TBX3/AKAP6/NLN/MEF2C/SGCD/MSX2/MIR199A1/RYR1/RBFOX1/MRTFB/IRX3/MYLK2/EYA2/HDAC9/CAV2/MAPK1/DMD/GREM1/ALDH1A2/NR2F2/MEF2A/SGCG/SOX6/WT1/TENM4/YAP1/GATA4/FGF20/ADRA1A/SOX11/ID2/SLC8A1/FOXN2/XIRP2/KLHL41…	JARID2
GO:1901890	positive regulation of cell junction assembly	29/2205	103/17542	1.78e-05	0.00352481	0.00318438	23266/4653/183/57633/2047/22871/2049/5789/4915/40/347731/2895/23316/23768/29904/79191/79953/26047/11141/54413/342184/8826/84189/6422/9378/3987/57669/577/7162	29	ADGRL2/MYOC/AGT/LRRN1/EPHB1/NLGN1/EPHB3/PTPRD/NTRK2/ASIC2/LRRTM3/GRID2/CUX2/FLRT2/EEF2K/IRX3/SYNDIG1/CNTNAP2/IL1RAPL1/NLGN3/FMN1/IQGAP1/SLITRK6/SFRP1/NRXN1/LIMS1/EPB41L5/ADGRB3/TPBG	NA
GO:0072073	kidney epithelium development	35/2205	135/17542	1.85e-05	0.00355104	0.00320807	4087/5087/183/55083/5915/6092/9350/6928/9241/2263/9353/5311/255743/4208/6299/79191/182/168667/9863/5420/7477/9500/26585/342184/4643/4091/8826/7490/10413/6422/9788/6772/2043/2296/7021	35	SMAD2/PBX1/AGT/KIF26B/RARB/ROBO2/CER1/HNF1B/NOG/FGFR2/SLIT2/PKD2/NPNT/MEF2C/SALL1/IRX3/JAG1/BMPER/MAGI2/PODXL/WNT7B/MAGED1/GREM1/FMN1/MYO1E/SMAD6/IQGAP1/WT1/YAP1/SFRP1/MTSS1/STAT1/EPHA4/FOXC1/TFAP2B	NA
GO:0006813	potassium ion transport	53/2205	238/17542	2e-05	0.00362481	0.00327472	23327/81832/3749/3737/845/5999/481/343450/3756/3776/51185/131096/10242/54800/55151/3773/3759/3688/288/3778/150/80333/5311/287/3741/144245/27345/3747/4842/9472/27133/54207/348980/1812/79041/93107/6616/3745/3755/3785/3751/1804/283652/3739/219527/4544/3763/3772/4986/274/23704/56479/7432	53	NEDD4L/NETO1/KCNC4/KCNA2/CASQ2/RGS4/ATP1B1/KCNT2/KCNH1/KCNK2/CRBN/KCNH8/KCNMB2/KLHL24/TMEM38B/KCNJ16/KCNJ2/ITGB1/ANK3/KCNMA1/ADRA2A/KCNIP4/PKD2/ANK2/KCNA5/ALG10B/KCNMB4/KCNC2/NOS1/AKAP6/KCNH5/KCNK10/HCN1/DRD1/TMEM38A/KCNG4/SNAP25/KCNB1/KCNG1/KCNQ2/KCND2/DPP6/SLC24A5/KCNA4/LRRC55/MTNR1B/KCNJ6/KCNJ15/OPRK1/BIN1/KCNE4/KCNQ5/VIP	NA
GO:0048732	gland development	84/2205	429/17542	2.01e-05	0.00362481	0.00327472	284217/4087/7049/55870/5087/10765/3142/89780/6599/6091/5361/27031/6657/2049/8626/340481/9423/6928/6143/9241/84159/8945/2263/4255/5860/3516/374/3184/5311/5308/55294/51350/6926/6927/9612/6729/55727/64919/2255/23440/4124/1436/10272/6794/6299/55959/1051/3200/23242/10371/5764/5594/50/7477/5009/367/1896/7547/6658/2252/8854/8660/79733/5080/7490/595/390259/64478/80139/6422/137964/3398/81606/87178/3099/10…	84	LAMA1/SMAD2/TGFBR3/ASH1L/PBX1/KDM5B/HLX/WNT3A/SMARCC1/ROBO1/PLXNA1/NPHP3/SOX2/EPHB3/TP63/ZDHHC21/NTN1/HNF1B/RPL19/NOG/ARID5B/BTRC/FGFR2/MGMT/QDPR/RBPJ/AREG/HNRNPD/PKD2/PITX2/FBXW7/KRT76/TBX3/HNF1A/NCOR2/SRP54/BTBD7/BCL11B/FGF10/OTP/MAN2A1/CSF1R/FSTL3/STK11/SALL1/SULF2/CEBPB/HOXA3/COBL/SEMA3A/PTN/MAPK1/ACO2/WNT7B/OTC/AR/EDA/ZIC3/SOX3/FGF7/ALDH1A2/IRS2/E2F8/PAX6/WT1/CCND1/BSX/CSMD1/ZNF703/SFRP1/GPA…	ACO2/JARID2/LATS1
GO:0048588	developmental cell growth	51/2205	227/17542	2.21e-05	0.00373598	0.00337515	6860/1630/23327/343472/5999/7143/5997/127833/89780/183/54437/5361/6259/9423/9043/3688/9353/4825/57609/9472/9037/57556/6794/5802/406976/9962/1002/23242/26053/10371/223117/4897/91584/54413/2258/440275/80031/8826/56963/10631/1982/3275/2626/148/53335/659/8828/51299/1906/57699/22999	51	SYT4/DCC/NEDD4L/BARHL2/RGS4/TNR/RGS2/SYT2/WNT3A/AGT/SEMA5B/PLXNA1/RYK/NTN1/SPAG9/ITGB1/SLIT2/NKX6-1/DIP2B/AKAP6/SEMA5A/SEMA6A/STK11/PTPRS/MIR199A1/SLC23A2/CDH4/COBL/AUTS2/SEMA3A/SEMA3D/NRCAM/PLXNA4/NLGN3/FGF13/EIF2AK4/SEMA6D/IQGAP1/RGMA/POSTN/EIF4G2/PRMT2/GATA4/ADRA1A/BCL11A/BMPR2/NRP2/NRN1/EDN1/CPNE5/RIMS1	NA
GO:0001655	urogenital system development	69/2205	336/17542	2.24e-05	0.00373598	0.00337515	4087/3399/4774/5087/183/55083/5915/6599/6092/27031/4311/2049/8626/9350/5125/6928/9241/79902/80114/84159/51196/2263/57545/9353/5311/255743/1634/123016/2255/51301/4208/10272/6794/6299/79191/182/55959/168667/9863/5420/7477/9500/367/26585/342184/8854/4643/4091/8826/1282/7490/10413/79659/84623/9510/6422/157506/284/3037/9788/6664/10018/2736/6772/2043/2296/654/7021/5314	69	SMAD2/ID3/NFIA/PBX1/AGT/KIF26B/RARB/SMARCC1/ROBO2/NPHP3/MME/EPHB3/TP63/CER1/PCSK5/HNF1B/NOG/NUP85/BICC1/ARID5B/PLCE1/FGFR2/CC2D2A/SLIT2/PKD2/NPNT/DCN/TTC8/FGF10/GCNT4/MEF2C/FSTL3/STK11/SALL1/IRX3/JAG1/SULF2/BMPER/MAGI2/PODXL/WNT7B/MAGED1/AR/GREM1/FMN1/ALDH1A2/MYO1E/SMAD6/IQGAP1/COL4A1/WT1/YAP1/DYNC2H1/KIRREL3/ADAMTS1/SFRP1/RDH10/ANGPT1/HAS2/MTSS1/SOX11/BCL2L11/GLI2/STAT1/EPHA4/FOXC1/BMP6/TFAP2B/P…	ID3
GO:0060485	mesenchyme development	61/2205	287/17542	2.26e-05	0.00373598	0.00337515	1000/4087/10630/7049/4194/89780/23272/6092/6091/2042/54437/9350/54796/286204/359845/55273/9241/1655/9221/6934/2263/3516/5311/5308/8091/4193/8092/6926/9037/202151/1601/2255/4208/83989/64839/57556/182/3170/10371/223117/5594/1947/26585/80031/8854/10253/7490/10413/2626/80139/6422/6591/157506/3037/6664/57669/6772/659/8828/2296/1906	61	CDH2/SMAD2/PDPN/TGFBR3/MDM4/WNT3A/TASOR/ROBO2/ROBO1/EPHA3/SEMA5B/CER1/BNC2/CRB2/RFLNB/TMEM100/NOG/DDX5/NOLC1/TCF7L2/FGFR2/RBPJ/PKD2/PITX2/HMGA2/MDM2/ALX1/TBX3/SEMA5A/RANBP3L/DAB2/FGF10/MEF2C/FAM172A/FBXL17/SEMA6A/JAG1/FOXA2/SEMA3A/SEMA3D/MAPK1/EFNB1/GREM1/SEMA6D/ALDH1A2/SPRY2/WT1/YAP1/GATA4/ZNF703/SFRP1/SNAI2/RDH10/HAS2/SOX11/EPB41L5/STAT1/BMPR2/NRP2/FOXC1/EDN1	TASOR/NOLC1
GO:0051965	positive regulation of synapse assembly	20/2205	60/17542	2.48e-05	0.00398416	0.00359936	23266/57633/2047/22871/2049/5789/4915/40/347731/2895/23316/23768/29904/79953/11141/54413/84189/9378/577/7162	20	ADGRL2/LRRN1/EPHB1/NLGN1/EPHB3/PTPRD/NTRK2/ASIC2/LRRTM3/GRID2/CUX2/FLRT2/EEF2K/SYNDIG1/IL1RAPL1/NLGN3/SLITRK6/NRXN1/ADGRB3/TPBG	NA
GO:0071805	potassium ion transmembrane transport	49/2205	217/17542	2.76e-05	0.00430624	0.00389033	23327/81832/3749/3737/845/5999/481/343450/3756/3776/51185/131096/10242/54800/55151/3773/3759/3688/288/3778/80333/5311/287/3741/144245/27345/3747/9472/27133/54207/348980/79041/93107/6616/3745/3755/3785/3751/1804/283652/3739/219527/4544/3763/3772/4986/274/23704/56479	49	NEDD4L/NETO1/KCNC4/KCNA2/CASQ2/RGS4/ATP1B1/KCNT2/KCNH1/KCNK2/CRBN/KCNH8/KCNMB2/KLHL24/TMEM38B/KCNJ16/KCNJ2/ITGB1/ANK3/KCNMA1/KCNIP4/PKD2/ANK2/KCNA5/ALG10B/KCNMB4/KCNC2/AKAP6/KCNH5/KCNK10/HCN1/TMEM38A/KCNG4/SNAP25/KCNB1/KCNG1/KCNQ2/KCND2/DPP6/SLC24A5/KCNA4/LRRC55/MTNR1B/KCNJ6/KCNJ15/OPRK1/BIN1/KCNE4/KCNQ5	NA
GO:0007612	learning	36/2205	143/17542	2.82e-05	0.00430624	0.00389033	81832/1141/7143/7832/183/4915/3688/22986/1816/3815/338811/6547/9369/1812/2903/57144/6616/5577/5764/26047/54413/2258/4212/440275/27020/22941/2915/64478/4986/9378/2019/85461/6310/577/7162/2534	36	NETO1/CHRNB2/TNR/BTG2/AGT/NTRK2/ITGB1/SORCS3/DRD5/KIT/TAFA2/SLC8A3/NRXN3/DRD1/GRIN2A/PAK5/SNAP25/PRKAR2B/PTN/CNTNAP2/NLGN3/FGF13/MEIS2/EIF2AK4/NPTN/SHANK2/GRM5/CSMD1/OPRK1/NRXN1/EN1/TANC1/ATXN1/ADGRB3/TPBG/FYN	NA
GO:0007156	homophilic cell adhesion via plasma membrane adhesion molecules	40/2205	166/17542	3.12e-05	0.00464656	0.00419778	1000/1825/1005/91624/83872/27255/152330/1951/6092/6091/3688/65217/5099/57575/23022/55714/2195/1016/1010/1008/1004/2196/83259/1006/1009/1001/1012/11122/64405/1002/221935/9620/27328/57526/27020/5100/27253/120114/5818/84623	40	CDH2/DSC3/CDH7/NEXN/HMCN1/CNTN6/CNTN4/CELSR3/ROBO2/ROBO1/ITGB1/PCDH15/PCDH7/PCDH10/PALLD/TENM3/FAT1/CDH18/CDH12/CDH10/CDH6/FAT2/PCDH11Y/CDH8/CDH11/CDH3/CDH13/PTPRT/CDH22/CDH4/SDK1/CELSR1/PCDH11X/PCDH19/NPTN/PCDH8/PCDH17/FAT3/NECTIN1/KIRREL3	NA
GO:0001822	kidney development	61/2205	291/17542	3.49e-05	0.00506162	0.00457276	4087/3399/5087/183/55083/5915/6092/27031/4311/9350/5125/6928/9241/79902/80114/84159/51196/2263/57545/9353/5311/255743/1634/2255/51301/4208/10272/6299/79191/182/55959/168667/9863/5420/7477/9500/26585/342184/8854/4643/4091/8826/7490/10413/79659/84623/9510/6422/157506/284/3037/9788/6664/10018/2736/6772/2043/2296/654/7021/5314	61	SMAD2/ID3/PBX1/AGT/KIF26B/RARB/ROBO2/NPHP3/MME/CER1/PCSK5/HNF1B/NOG/NUP85/BICC1/ARID5B/PLCE1/FGFR2/CC2D2A/SLIT2/PKD2/NPNT/DCN/FGF10/GCNT4/MEF2C/FSTL3/SALL1/IRX3/JAG1/SULF2/BMPER/MAGI2/PODXL/WNT7B/MAGED1/GREM1/FMN1/ALDH1A2/MYO1E/SMAD6/IQGAP1/WT1/YAP1/DYNC2H1/KIRREL3/ADAMTS1/SFRP1/RDH10/ANGPT1/HAS2/MTSS1/SOX11/BCL2L11/GLI2/STAT1/EPHA4/FOXC1/BMP6/TFAP2B/PKHD1	ID3
GO:0001764	neuron migration	38/2205	156/17542	3.78e-05	0.00535229	0.00483535	1630/343472/22854/84892/8403/4915/9423/644168/57178/886/23284/4825/9693/23768/4208/57556/6695/1812/26053/10371/4897/9620/170302/2258/4916/7026/5080/84623/5108/55140/137970/1281/23314/8828/8941/92737/221692/2534	38	DCC/BARHL2/NTNG1/POMGNT2/SOX14/NTRK2/NTN1/DRGX/ZMIZ1/CCKAR/ADGRL3/NKX6-1/RAPGEF2/FLRT2/MEF2C/SEMA6A/SPOCK1/DRD1/AUTS2/SEMA3A/NRCAM/CELSR1/ARX/FGF13/NTRK3/NR2F2/PAX6/KIRREL3/PCM1/ELP3/UNC5D/COL3A1/SATB2/NRP2/CDK5R2/DNER/PHACTR1/FYN	NA
GO:0010837	regulation of keratinocyte proliferation	14/2205	35/17542	4.13e-05	0.00572161	0.005169	8626/2263/374/27152/64919/2255/1001/8573/2252/10413/6591/3037/83481/135228	14	TP63/FGFR2/AREG/INTU/BCL11B/FGF10/CDH3/CASK/FGF7/YAP1/SNAI2/HAS2/EPPK1/CD109	NA
GO:0032925	regulation of activin receptor signaling pathway	11/2205	24/17542	6.26e-05	0.00843857	0.00762355	4087/6497/1761/9350/2255/10468/10272/23420/408050/9863/92	11	SMAD2/SKI/DMRT1/CER1/FGF10/FST/FSTL3/NOMO1/NOMO3/MAGI2/ACVR2A	NA
GO:0035265	organ growth	40/2205	171/17542	6.38e-05	0.00843857	0.00762355	4087/3953/7049/5999/5997/3776/3142/183/5915/205428/9350/54796/55151/9241/2263/3516/80014/9472/2255/4208/406976/5594/170302/367/2252/10253/7490/5897/26011/10413/2626/26281/6781/148/3574/10018/2296/1906/3720/9113	40	SMAD2/LEPR/TGFBR3/RGS4/RGS2/KCNK2/HLX/AGT/RARB/DIPK2A/CER1/BNC2/TMEM38B/NOG/FGFR2/RBPJ/WWC2/AKAP6/FGF10/MEF2C/MIR199A1/MAPK1/ARX/AR/FGF7/SPRY2/WT1/RAG2/TENM4/YAP1/GATA4/FGF20/STC1/ADRA1A/IL7/BCL2L11/FOXC1/EDN1/JARID2/LATS1	JARID2/LATS1
GO:0021953	central nervous system neuron differentiation	38/2205	160/17542	6.8e-05	0.00880073	0.00795073	1630/1141/7832/89780/2047/2049/4915/23287/57178/2263/9353/4825/2895/166614/9693/161357/64919/23440/6695/1812/4858/1009/4821/4852/10371/91584/170302/55906/6095/5080/79659/10215/9760/2736/57282/23314/8828/2043	38	DCC/CHRNB2/BTG2/WNT3A/EPHB1/EPHB3/NTRK2/AGTPBP1/ZMIZ1/FGFR2/SLIT2/NKX6-1/GRID2/DCLK2/RAPGEF2/MDGA2/BCL11B/OTP/SPOCK1/DRD1/NOVA2/CDH11/NKX2-2/NPY/SEMA3A/PLXNA4/ARX/ZC4H2/RORA/PAX6/DYNC2H1/OLIG2/TOX/GLI2/SLC4A10/SATB2/NRP2/EPHA4	NA
GO:0031644	regulation of nervous system process	35/2205	144/17542	7.87e-05	0.00997201	0.00900888	56853/81832/5999/7143/183/11343/22871/2257/388336/55273/56288/1959/10874/58503/23316/6547/11076/729993/8530/22839/54413/3358/1139/10810/26011/4544/8898/4986/4856/9378/1906/22999/2911/7432/4988	35	CELF4/NETO1/RGS4/TNR/AGT/MGLL/NLGN1/FGF12/SHISA6/TMEM100/PARD3/EGR2/NMU/OPRPN/CUX2/SLC8A3/TPPP/SHISA9/CST7/DLGAP4/NLGN3/HTR2C/CHRNA7/WASF3/TENM4/MTNR1B/MTMR2/OPRK1/CCN3/NRXN1/EDN1/RIMS1/GRM1/VIP/OPRM1	NA
GO:0021954	central nervous system neuron development	23/2205	80/17542	8.93e-05	0.0110784	0.0100084	1630/1141/7832/2047/2049/4915/23287/57178/2263/9353/166614/9693/1812/4858/1009/4852/10371/91584/170302/2736/57282/8828/2043	23	DCC/CHRNB2/BTG2/EPHB1/EPHB3/NTRK2/AGTPBP1/ZMIZ1/FGFR2/SLIT2/DCLK2/RAPGEF2/DRD1/NOVA2/CDH11/NPY/SEMA3A/PLXNA4/ARX/GLI2/SLC4A10/NRP2/EPHA4	NA
GO:0007264	small GTPase mediated signal transduction	91/2205	493/17542	9.32e-05	0.0113273	0.0102333	201475/6014/10630/3925/64121/9077/9869/4653/440730/9901/6091/5291/5922/81704/23189/1029/1902/57706/9649/9423/51195/2665/94134/3688/221002/51196/150/1793/9353/10144/79658/9693/2059/27289/5908/7204/2255/64283/5924/81848/80230/1012/54453/57186/57580/55738/1124/9844/5898/26053/1278/6009/27128/9402/23779/9620/395/23096/23229/27334/139818/10253/5911/23348/22821/5741/57569/23365/9743/157285/10395/23362/…	91	RAB12/RIT2/PDPN/STMN1/RRAGC/DIRAS3/SETDB1/MYOC/TRIM67/SRGAP3/ROBO1/PIK3CB/RASA2/DOCK8/KANK1/CDKN2A/LPAR1/DENND1A/RALGPS1/NTN1/RAPGEFL1/GDI2/ARHGAP12/ITGB1/RASGEF1A/PLCE1/ADRA2A/DOCK1/SLIT2/FAM13A/ARHGAP10/RAPGEF2/EPS8/RND1/RAP1B/TRIO/FGF10/ARHGEF28/RASGRF2/SPRY4/RUFY1/CDH13/RIN2/RALGAPA2/PREX1/ARFGAP1/CHN2/ELMO1/RALA/AUTS2/COL1A2/RHEB/CYTH4/GRAP2/ARHGAP8/CELSR1/ARHGAP6/IQSEC2/ARHGEF9/P2RY10/DOCK1…	NA
GO:0099566	regulation of postsynaptic cytosolic calcium ion concentration	7/2205	11/17542	0.000102095	0.0121575	0.0109833	3708/491/6547/2890/2915/6546/2911	7	ITPR1/ATP2B2/SLC8A3/GRIA1/GRM5/SLC8A1/GRM1	NA
GO:0007605	sensory perception of sound	36/2205	152/17542	0.000110739	0.0129283	0.0116796	5205/1141/2917/491/40/53904/65217/55584/3815/1280/1690/84059/1729/24139/146183/113278/1687/375612/6907/5456/9455/10253/84189/10083/89797/53942/54084/6591/4648/140469/494513/5077/150677/9750/53405/2070	36	ATP8B1/CHRNB2/GRM7/ATP2B2/ASIC2/MYO3A/PCDH15/CHRNA9/KIT/COL2A1/COCH/ADGRV1/DIAPH1/EML2/OTOA/SLC52A3/GSDME/LHFPL3/TBL1X/POU3F4/HOMER2/SPRY2/SLITRK6/USH1C/NAV2/CNTN5/TSPEAR/SNAI2/MYO7B/MYO3B/PJVK/PAX3/OTOS/RIPOR2/CLIC5/EYA4	NA
GO:0035637	multicellular organismal signaling	37/2205	158/17542	0.000115016	0.0131694	0.0118975	51086/3737/845/481/7143/23114/183/6262/491/10242/2257/4915/3759/783/288/29119/1816/287/3741/5318/6334/27345/6547/5144/1812/146183/79191/781/3751/26047/4205/4544/6546/274/6326/6508/23704	37	TNNI3K/KCNA2/CASQ2/ATP1B1/TNR/NFASC/AGT/RYR2/ATP2B2/KCNMB2/FGF12/NTRK2/KCNJ2/CACNB2/ANK3/CTNNA3/DRD5/ANK2/KCNA5/PKP2/SCN8A/KCNMB4/SLC8A3/PDE4D/DRD1/OTOA/IRX3/CACNA2D1/KCND2/CNTNAP2/MEF2A/MTNR1B/SLC8A1/BIN1/SCN2A/SLC4A3/KCNE4	NA
GO:0031000	response to caffeine	9/2205	18/17542	0.000128724	0.0144608	0.0130642	845/779/6262/55151/10891/79041/6261/6263/6546	9	CASQ2/CACNA1S/RYR2/TMEM38B/PPARGC1A/TMEM38A/RYR1/RYR3/SLC8A1	NA
GO:0048511	rhythmic process	60/2205	298/17542	0.000132832	0.0146459	0.0132314	23435/10236/3399/3737/1141/10765/6092/8403/92369/22871/6096/4915/4783/9611/6928/3131/1655/5608/1959/8945/5158/9353/10891/10874/3184/55294/5927/9612/9112/83594/64839/23291/10399/7874/9956/463/128674/10135/3751/5764/468/9500/8242/4841/11245/6095/55068/5936/22992/4544/4316/8204/9510/1960/4986/3037/3398/114781/2309/4988	60	TARDBP/HNRNPR/ID3/KCNA2/CHRNB2/KDM5B/ROBO2/SOX14/SPSB4/NLGN1/RORB/NTRK2/NFIL3/NCOR1/HNF1B/HLF/DDX5/MAP2K6/EGR2/BTRC/PDE6B/SLIT2/PPARGC1A/NMU/HNRNPD/FBXW7/KDM5A/NCOR2/MTA1/NUDT12/FBXL17/FBXW11/RACK1/USP7/HS3ST2/ZFHX3/PROKR2/NAMPT/KCND2/PTN/ATF4/MAGED1/KDM5C/NONO/GPR176/RORA/ENOX1/RBM4/KDM2A/MTNR1B/MMP7/NRIP1/ADAMTS1/EGR3/OPRK1/HAS2/ID2/BTBD9/FOXO3/OPRM1	ID3/USP7/NONO/KDM2A
GO:0045667	regulation of osteoblast differentiation	31/2205	126/17542	0.000155065	0.0167865	0.0151652	6497/3399/406929/8626/6096/9241/1655/2263/374/255743/64093/202151/4208/2201/182/23051/1051/1021/468/7477/26585/4091/4745/10413/6422/6591/6664/92/659/117581/654	31	SKI/ID3/MIR138-1/TP63/RORB/NOG/DDX5/FGFR2/AREG/NPNT/SMOC1/RANBP3L/MEF2C/FBN2/JAG1/ZHX3/CEBPB/CDK6/ATF4/WNT7B/GREM1/SMAD6/NELL1/YAP1/SFRP1/SNAI2/SOX11/ACVR2A/BMPR2/TWIST2/BMP6	ID3
GO:0090092	regulation of transmembrane receptor protein serine/threonine kinase signaling pathway	52/2205	251/17542	0.000173473	0.0184439	0.0166625	4087/6497/7049/10637/64388/375387/1761/9350/286204/9241/22943/64081/3516/65997/255743/3622/50515/1601/2255/10468/2201/10272/6794/23770/23420/408050/23090/168667/9863/23089/858/375616/28996/9210/26585/4091/56963/10253/2626/11030/80139/6422/4856/6664/3625/92/659/654/7021/26036/135228/9113	52	SMAD2/SKI/TGFBR3/LEFTY1/GREM2/NRROS/DMRT1/CER1/CRB2/NOG/DKK1/PBLD/RBPJ/RASL11B/NPNT/ING2/CHST11/DAB2/FGF10/FST/FBN2/FSTL3/STK11/FKBP8/NOMO1/NOMO3/ZNF423/BMPER/MAGI2/PEG10/CAV2/KCP/HIPK2/BMP15/GREM1/SMAD6/RGMA/SPRY2/GATA4/RBPMS/ZNF703/SFRP1/CCN3/SOX11/INHBB/ACVR2A/BMPR2/BMP6/TFAP2B/ZNF451/CD109/LATS1	LATS1
GO:0050954	sensory perception of mechanical stimulus	39/2205	173/17542	0.000180305	0.0186362	0.0168363	5205/1141/2917/491/40/53904/644168/65217/55584/3815/1280/1690/84059/1729/24139/146183/113278/1687/375612/6907/5456/9455/10253/84189/10083/89797/53942/54084/6591/8989/4648/140469/494513/5077/150677/9750/53405/2534/2070	39	ATP8B1/CHRNB2/GRM7/ATP2B2/ASIC2/MYO3A/DRGX/PCDH15/CHRNA9/KIT/COL2A1/COCH/ADGRV1/DIAPH1/EML2/OTOA/SLC52A3/GSDME/LHFPL3/TBL1X/POU3F4/HOMER2/SPRY2/SLITRK6/USH1C/NAV2/CNTN5/TSPEAR/SNAI2/TRPA1/MYO7B/MYO3B/PJVK/PAX3/OTOS/RIPOR2/CLIC5/FYN/EYA4	NA
GO:0051056	regulation of small GTPase mediated signal transduction	59/2205	295/17542	0.000181542	0.0186362	0.0168363	6014/3925/4653/440730/9901/6091/5291/5922/81704/23189/1902/57706/9649/94134/3688/221002/51196/9353/10144/79658/2059/7204/2255/64283/5924/81848/57186/57580/55738/1124/26053/27128/23779/395/23096/23229/27334/10253/22821/57569/23365/9743/157285/10395/23362/148/137735/2843/6654/23550/50649/55843/1123/1281/9290/9750/93663/57480/26230	59	RIT2/STMN1/MYOC/TRIM67/SRGAP3/ROBO1/PIK3CB/RASA2/DOCK8/KANK1/LPAR1/DENND1A/RALGPS1/ARHGAP12/ITGB1/RASGEF1A/PLCE1/SLIT2/FAM13A/ARHGAP10/EPS8/TRIO/FGF10/ARHGEF28/RASGRF2/SPRY4/RALGAPA2/PREX1/ARFGAP1/CHN2/AUTS2/CYTH4/ARHGAP8/ARHGAP6/IQSEC2/ARHGEF9/P2RY10/SPRY2/RASA3/ARHGAP20/ARHGEF12/ARHGAP32/PRAG1/DLC1/PSD3/ADRA1A/ABRA/GPR20/SOS1/PSD4/ARHGEF4/ARHGAP15/CHN1/COL3A1/GPR55/RIPOR2/ARHGAP18/PLEKHG1/TIAM2	NA
GO:0042391	regulation of membrane potential	80/2205	430/17542	0.000185703	0.0187403	0.0169303	56853/23327/81832/3737/845/1141/5999/481/4653/3756/3776/6262/131096/22871/10242/2257/30968/4915/40/3759/2905/783/288/29119/3778/55584/2565/2895/27068/287/8001/3741/5318/6334/27345/3747/1634/23316/9472/27133/6547/54207/8115/348980/401190/4208/2890/10399/2903/3745/781/1080/3751/5764/2742/1756/54413/2258/1139/2259/2915/4544/8898/3359/2900/148/6546/9378/274/6326/6508/23704/55022/1906/22999/1268/2898/…	80	CELF4/NEDD4L/NETO1/KCNA2/CASQ2/CHRNB2/RGS4/ATP1B1/MYOC/KCNH1/KCNK2/RYR2/KCNH8/NLGN1/KCNMB2/FGF12/STOML2/NTRK2/ASIC2/KCNJ2/GRIN2C/CACNB2/ANK3/CTNNA3/KCNMA1/CHRNA9/GABRG1/GRID2/PPA2/ANK2/GLRA3/KCNA5/PKP2/SCN8A/KCNMB4/KCNC2/DCN/CUX2/AKAP6/KCNH5/SLC8A3/KCNK10/TCL1A/HCN1/RGS7BP/MEF2C/GRIA1/RACK1/GRIN2A/KCNB1/CACNA2D1/CFTR/KCND2/PTN/GLRA2/DMD/NLGN3/FGF13/CHRNA7/FGF14/GRM5/MTNR1B/MTMR2/HTR3A/GRIK4/ADRA1…	NA
GO:0001508	action potential	32/2205	133/17542	0.000190871	0.0189408	0.0171115	23327/3737/1141/481/6262/10242/2257/4915/3759/783/288/29119/287/3741/5318/6334/27345/3747/9472/3745/781/3751/1756/2258/4544/148/6546/274/6326/6508/23704/1268	32	NEDD4L/KCNA2/CHRNB2/ATP1B1/RYR2/KCNMB2/FGF12/NTRK2/KCNJ2/CACNB2/ANK3/CTNNA3/ANK2/KCNA5/PKP2/SCN8A/KCNMB4/KCNC2/AKAP6/KCNB1/CACNA2D1/KCND2/DMD/FGF13/MTNR1B/ADRA1A/SLC8A1/BIN1/SCN2A/SLC4A3/KCNE4/CNR1	NA
GO:0048762	mesenchymal cell differentiation	49/2205	234/17542	0.00020147	0.0196648	0.0177655	1000/4087/10630/7049/23272/2042/54437/286204/359845/55273/9241/1655/9221/6934/2263/3516/5308/8091/8092/6926/9037/202151/1601/2255/4208/83989/64839/57556/182/3170/10371/223117/5594/1947/26585/80031/8854/10253/80139/6422/6591/157506/3037/6664/57669/6772/8828/2296/1906	49	CDH2/SMAD2/PDPN/TGFBR3/TASOR/EPHA3/SEMA5B/CRB2/RFLNB/TMEM100/NOG/DDX5/NOLC1/TCF7L2/FGFR2/RBPJ/PITX2/HMGA2/ALX1/TBX3/SEMA5A/RANBP3L/DAB2/FGF10/MEF2C/FAM172A/FBXL17/SEMA6A/JAG1/FOXA2/SEMA3A/SEMA3D/MAPK1/EFNB1/GREM1/SEMA6D/ALDH1A2/SPRY2/ZNF703/SFRP1/SNAI2/RDH10/HAS2/SOX11/EPB41L5/STAT1/NRP2/FOXC1/EDN1	TASOR/NOLC1
GO:0008038	neuron recognition	16/2205	49/17542	0.000206914	0.0198704	0.0179513	91624/27255/152330/6092/6091/2042/2049/23022/9037/10371/4897/26047/27020/50863/2043/1268	16	NEXN/CNTN6/CNTN4/ROBO2/ROBO1/EPHA3/EPHB3/PALLD/SEMA5A/SEMA3A/NRCAM/CNTNAP2/NPTN/NTM/EPHA4/CNR1	NA
GO:0032926	negative regulation of activin receptor signaling pathway	7/2205	12/17542	0.000218364	0.0203147	0.0183527	6497/9350/10468/10272/23420/408050/9863	7	SKI/CER1/FST/FSTL3/NOMO1/NOMO3/MAGI2	NA
GO:0060601	lateral sprouting from an epithelium	7/2205	12/17542	0.000218364	0.0203147	0.0183527	8626/9241/2263/2255/9620/367/2736	7	TP63/NOG/FGFR2/FGF10/CELSR1/AR/GLI2	NA
GO:0071312	cellular response to alkaloid	14/2205	40/17542	0.000224487	0.0204455	0.0184708	845/779/6262/55151/10891/4193/79041/6261/6263/6506/23514/114/6546/4988	14	CASQ2/CACNA1S/RYR2/TMEM38B/PPARGC1A/MDM2/TMEM38A/RYR1/RYR3/SLC1A2/SPIDR/ADCY8/SLC8A1/OPRM1	NA
GO:0002064	epithelial cell development	46/2205	217/17542	0.00023208	0.0204455	0.0184708	1000/5915/2317/5357/8626/1761/340481/1306/57619/4825/9693/23022/2195/3849/5908/64919/5144/3295/5802/54768/182/4821/9863/1021/5420/6009/468/7477/9210/367/546/79983/4643/8826/22862/84189/5080/10413/6781/137964/2355/57835/57669/29842/654/5314	46	CDH2/RARB/FLNB/PLS1/TP63/DMRT1/ZDHHC21/COL15A1/SHROOM3/NKX6-1/RAPGEF2/PALLD/FAT1/KRT2/RAP1B/BCL11B/PDE4D/HSD17B4/PTPRS/HYDIN/JAG1/NKX2-2/MAGI2/CDK6/PODXL/RHEB/ATF4/WNT7B/BMP15/AR/ATRX/POF1B/MYO1E/IQGAP1/FNDC3A/SLITRK6/PAX6/YAP1/STC1/GPAT4/FOSL2/SLC4A5/EPB41L5/TFCP2L1/BMP6/PKHD1	NA
GO:0048863	stem cell differentiation	44/2205	205/17542	0.000235178	0.0204455	0.0184708	1000/22823/23528/89780/54437/8626/9221/2263/3516/3815/5308/6660/8091/8092/11137/2103/9037/4208/83989/64839/57556/182/10371/223117/5764/5594/1947/26585/80031/8854/11166/55553/10413/2626/6422/6591/157506/6664/81606/5610/8828/2296/1906/3720	44	CDH2/MTF2/ZNF281/WNT3A/SEMA5B/TP63/NOLC1/FGFR2/RBPJ/KIT/PITX2/SOX5/HMGA2/ALX1/PWP1/ESRRB/SEMA5A/MEF2C/FAM172A/FBXL17/SEMA6A/JAG1/SEMA3A/SEMA3D/PTN/MAPK1/EFNB1/GREM1/SEMA6D/ALDH1A2/SOX21/SOX6/YAP1/GATA4/SFRP1/SNAI2/RDH10/SOX11/LBH/EIF2AK2/NRP2/FOXC1/EDN1/JARID2	NOLC1/JARID2
GO:0045165	cell fate commitment	52/2205	254/17542	0.000235896	0.0204455	0.0184708	25925/4087/10630/343472/89780/4286/6657/9314/23135/9496/3688/22943/6934/2263/3516/6660/6926/64919/2255/4208/4762/23770/182/4821/3170/2139/440823/7477/170302/367/2258/4916/7026/80213/10253/9646/55553/5080/7490/5897/26011/10215/2626/64641/6422/9760/3574/23040/3398/2736/23314/9113	52	ZNF521/SMAD2/PDPN/BARHL2/WNT3A/MITF/SOX2/KLF4/KDM6B/TBX4/ITGB1/DKK1/TCF7L2/FGFR2/RBPJ/SOX5/TBX3/BCL11B/FGF10/MEF2C/NEUROG1/FKBP8/JAG1/NKX2-2/FOXA2/EYA2/MIAT/WNT7B/ARX/AR/FGF13/NTRK3/NR2F2/TM2D3/SPRY2/CTR9/SOX6/PAX6/WT1/RAG2/TENM4/OLIG2/GATA4/EBF2/SFRP1/TOX/IL7/MYT1L/ID2/GLI2/SATB2/LATS1	LATS1
GO:0043279	response to alkaloid	28/2205	112/17542	0.000237357	0.0204455	0.0184708	845/1141/8682/5999/779/6262/55151/1816/10891/4193/2690/79041/6261/2354/221935/6263/9455/6506/3359/5520/23514/4986/114/6546/2019/3176/1268/4988	28	CASQ2/CHRNB2/PEA15/RGS4/CACNA1S/RYR2/TMEM38B/DRD5/PPARGC1A/MDM2/GHR/TMEM38A/RYR1/FOSB/SDK1/RYR3/HOMER2/SLC1A2/HTR3A/PPP2R2A/SPIDR/OPRK1/ADCY8/SLC8A1/EN1/HNMT/CNR1/OPRM1	NA
GO:0090287	regulation of cellular response to growth factor stimulus	59/2205	298/17542	0.000240373	0.0204455	0.0184708	4087/6497/7049/183/64388/6091/5291/3592/375387/9350/286204/64855/9241/64081/9353/3516/65997/9508/255743/3622/23390/1634/50515/1601/2255/10468/57556/2201/81848/10272/6794/406976/23770/23090/55959/168667/23089/858/375616/28996/8573/8823/26585/4091/27020/56963/387914/10253/2249/2626/80139/6422/6664/659/7021/26036/135228/9113/64094	59	SMAD2/SKI/TGFBR3/AGT/GREM2/ROBO1/PIK3CB/IL12A/NRROS/CER1/CRB2/NIBAN2/NOG/PBLD/SLIT2/RBPJ/RASL11B/ADAMTS3/NPNT/ING2/ZDHHC17/DCN/CHST11/DAB2/FGF10/FST/SEMA6A/FBN2/SPRY4/FSTL3/STK11/MIR199A1/FKBP8/ZNF423/SULF2/BMPER/PEG10/CAV2/KCP/HIPK2/CASK/FGF16/GREM1/SMAD6/NPTN/RGMA/SHISA2/SPRY2/FGF4/GATA4/ZNF703/SFRP1/SOX11/BMPR2/TFAP2B/ZNF451/CD109/LATS1/SMOC2	ZDHHC17/LATS1
GO:0050770	regulation of axonogenesis	35/2205	152/17542	0.000245663	0.0206011	0.0186114	1000/1630/7143/5362/89780/22906/6092/6091/54437/5361/6259/6474/2049/4915/9423/9353/57609/10154/9037/57556/6794/5802/1002/10371/223117/91584/2258/80031/56963/1982/57689/1123/659/2043/26230	35	CDH2/DCC/TNR/PLXNA2/WNT3A/TRAK1/ROBO2/ROBO1/SEMA5B/PLXNA1/RYK/SHOX2/EPHB3/NTRK2/NTN1/SLIT2/DIP2B/PLXNC1/SEMA5A/SEMA6A/STK11/PTPRS/CDH4/SEMA3A/SEMA3D/PLXNA4/FGF13/SEMA6D/RGMA/EIF4G2/LRRC4C/CHN1/BMPR2/EPHA4/TIAM2	NA
GO:0045137	development of primary sexual characteristics	47/2205	224/17542	0.000256057	0.0211745	0.0191294	6092/668/1761/63951/8031/84159/9353/3815/11086/3622/132625/5927/4257/10468/3295/10272/3972/6299/10265/1051/7022/6874/10371/83943/638/9210/367/56159/546/117154/7026/22862/1602/6240/7490/595/8204/9510/64478/2626/6422/157506/10018/3625/92/2296/2309	47	ROBO2/FOXL2/DMRT1/DMRTA1/NCOA4/ARID5B/SLIT2/KIT/ADAM29/ING2/ZFP42/KDM5A/MGST1/FST/HSD17B4/FSTL3/LHB/SALL1/IRX5/CEBPB/TFAP2C/TAF4/SEMA3A/IMMP2L/BIK/BMP15/AR/TEX11/ATRX/DACH2/NR2F2/FNDC3A/DACH1/RRM1/WT1/CCND1/NRIP1/ADAMTS1/CSMD1/GATA4/SFRP1/RDH10/BCL2L11/INHBB/ACVR2A/FOXC1/FOXO3	NA
GO:1990138	neuron projection extension	38/2205	170/17542	0.000259891	0.0211971	0.0191498	6860/23327/343472/7143/127833/89780/54437/5361/6259/9423/9043/3688/9353/4825/57609/9037/57556/6794/5802/9962/1002/26053/10371/223117/4897/91584/54413/440275/80031/8826/10631/1982/53335/659/8828/51299/57699/22999	38	SYT4/NEDD4L/BARHL2/TNR/SYT2/WNT3A/SEMA5B/PLXNA1/RYK/NTN1/SPAG9/ITGB1/SLIT2/NKX6-1/DIP2B/SEMA5A/SEMA6A/STK11/PTPRS/SLC23A2/CDH4/AUTS2/SEMA3A/SEMA3D/NRCAM/PLXNA4/NLGN3/EIF2AK4/SEMA6D/IQGAP1/POSTN/EIF4G2/BCL11A/BMPR2/NRP2/NRN1/CPNE5/RIMS1	NA
GO:0014033	neural crest cell differentiation	24/2205	91/17542	0.000273913	0.0220389	0.0199103	1000/54437/9221/5308/8092/9037/4208/83989/64839/57556/182/10371/223117/5594/1947/80031/8854/6422/6591/157506/6664/8828/2296/1906	24	CDH2/SEMA5B/NOLC1/PITX2/ALX1/SEMA5A/MEF2C/FAM172A/FBXL17/SEMA6A/JAG1/SEMA3A/SEMA3D/MAPK1/EFNB1/SEMA6D/ALDH1A2/SFRP1/SNAI2/RDH10/SOX11/NRP2/FOXC1/EDN1	NOLC1
GO:0048738	cardiac muscle tissue development	48/2205	231/17542	0.000280822	0.0222935	0.0201404	4729/80206/115701/7049/5999/5997/3776/89780/183/6262/5915/56999/205428/6474/23135/9241/10529/3688/22943/2263/3516/5318/6926/9472/4208/6444/4488/406976/79191/85366/5594/26585/8854/4205/6445/55553/7490/26011/10413/2626/26281/148/3398/6546/129446/2296/1906/3720	48	NDUFV2/FHOD3/ALPK2/TGFBR3/RGS4/RGS2/KCNK2/WNT3A/AGT/RYR2/RARB/ADAMTS9/DIPK2A/SHOX2/KDM6B/NOG/NEBL/ITGB1/DKK1/FGFR2/RBPJ/PKP2/TBX3/AKAP6/MEF2C/SGCD/MSX2/MIR199A1/IRX3/MYLK2/MAPK1/GREM1/ALDH1A2/MEF2A/SGCG/SOX6/WT1/TENM4/YAP1/GATA4/FGF20/ADRA1A/ID2/SLC8A1/XIRP2/FOXC1/EDN1/JARID2	JARID2
GO:0043266	regulation of potassium ion transport	27/2205	108/17542	0.000304071	0.0238215	0.0215208	23327/81832/845/5999/481/51185/54800/3759/3688/288/150/80333/287/3741/144245/3747/4842/9472/1812/3755/1804/219527/4544/4986/274/23704/7432	27	NEDD4L/NETO1/CASQ2/RGS4/ATP1B1/CRBN/KLHL24/KCNJ2/ITGB1/ANK3/ADRA2A/KCNIP4/ANK2/KCNA5/ALG10B/KCNC2/NOS1/AKAP6/DRD1/KCNG1/DPP6/LRRC55/MTNR1B/OPRK1/BIN1/KCNE4/VIP	NA
GO:0050919	negative chemotaxis	15/2205	46/17542	0.000329719	0.0254954	0.023033	59352/6092/6091/54437/6259/9423/9353/23768/9037/57556/10371/223117/91584/80031/8828	15	LGR6/ROBO2/ROBO1/SEMA5B/RYK/NTN1/SLIT2/FLRT2/SEMA5A/SEMA6A/SEMA3A/SEMA3D/PLXNA4/SEMA6D/NRP2	NA
GO:0042692	muscle cell differentiation	70/2205	373/17542	0.000352284	0.026891	0.0242938	1000/80206/115701/4772/6497/5999/5997/3756/89780/183/5915/6474/22954/64855/23135/6830/9043/10529/80314/3688/22943/2263/8038/3516/3815/26057/255743/287/4193/6926/4842/9472/87/2255/57486/4208/406976/6261/57496/79191/4773/9734/858/442721/1756/9643/26585/825/29767/6095/4205/55553/7490/5936/11096/2626/148/4856/3398/6546/274/85461/10324/659/92737/1906/9750/577/23345/9444	70	CDH2/FHOD3/ALPK2/NFATC1/SKI/RGS4/RGS2/KCNH1/WNT3A/AGT/RARB/SHOX2/TRIM32/NIBAN2/KDM6B/SUPT6H/SPAG9/NEBL/EPC1/ITGB1/DKK1/FGFR2/ADAM12/RBPJ/KIT/ANKRD17/NPNT/ANK2/MDM2/TBX3/NOS1/AKAP6/ACTN1/FGF10/NLN/MEF2C/MIR199A1/RYR1/MRTFB/IRX3/NFATC2/HDAC9/CAV2/LMOD2/DMD/MORF4L2/GREM1/CAPN3/TMOD2/RORA/MEF2A/SOX6/WT1/RBM4/ADAMTS5/GATA4/ADRA1A/CCN3/ID2/SLC8A1/BIN1/TANC1/KLHL41/BMPR2/DNER/EDN1/RIPOR2/ADGRB3/SYNE1/QKI	NA
GO:0016570	histone modification	82/2205	452/17542	0.000358293	0.0269744	0.0243692	30827/6497/23569/6883/148581/2672/22823/55170/9869/55870/10765/56950/7324/80335/23429/79858/2122/23081/138474/9329/23135/6830/9862/5578/57332/80314/8505/23522/84332/10891/11107/3622/5927/51147/54934/8091/9971/11137/4842/64426/7443/9112/56979/55100/6880/6879/51720/64324/84444/23476/10270/26993/8284/7874/2139/9734/26053/8295/54556/58508/6907/54880/7403/8242/158880/6872/546/9643/79184/9646/22992/511…	82	CXXC1/SKI/PADI4/TAF12/UBE2U/GFI1/MTF2/PRMT6/SETDB1/ASH1L/KDM5B/SMYD2/UBE2E1/WDR82/RYBP/NEK11/MECOM/KDM4C/TAF1L/GTF3C4/KDM6B/SUPT6H/MED24/PRKCA/CBX8/EPC1/PARG/KAT6B/DYDC2/PPARGC1A/PRDM5/ING2/KDM5A/ING4/KANSL2/HMGA2/NR1H4/PWP1/NOS1/SUDS3/VRK1/MTA1/PRDM9/WDR70/TAF9/TAF7/UIMC1/NSD1/DOT1L/BRD4/AKAP8/AKAP8L/KDM5D/USP7/EYA2/HDAC9/AUTS2/TRRAP/ING3/KMT2C/TBL1X/BCOR/KDM6A/KDM5C/USP51/TAF1/ATRX/MORF4L2/BRCC…	KANSL2/AKAP8/AKAP8L/USP7/KDM2A/RIF1/JARID2
GO:0009612	response to mechanical stimulus	45/2205	215/17542	0.000362438	0.0269744	0.0243692	1000/1647/8915/7832/3776/7100/183/6262/7099/2934/55342/40/3759/55584/3815/5311/3741/54407/1634/8738/84059/4762/2354/26090/2115/5723/5764/26047/1756/4212/51761/10631/84189/63982/4316/2626/8989/6546/9378/494513/1281/6772/654/1906/2534	45	CDH2/GADD45A/BCL10/BTG2/KCNK2/TLR5/AGT/RYR2/TLR4/GSN/STRBP/ASIC2/KCNJ2/CHRNA9/KIT/PKD2/KCNA5/SLC38A2/DCN/CRADD/ADGRV1/NEUROG1/FOSB/ABHD12/ETV1/PSPH/PTN/CNTNAP2/DMD/MEIS2/ATP8A2/POSTN/SLITRK6/ANO3/MMP7/GATA4/TRPA1/SLC8A1/NRXN1/PJVK/COL3A1/STAT1/BMP6/EDN1/FYN	NA
GO:0003015	heart process	50/2205	247/17542	0.000405366	0.0297969	0.026919	23327/1907/51086/845/5999/481/5997/183/6262/491/2771/6474/2257/55151/2934/5608/3759/783/29119/10539/10874/287/3741/5318/4193/4842/6547/5144/6444/79041/79191/146/85366/781/10371/1756/2258/4205/6445/10413/2626/6781/148/6546/274/6508/23704/1906/2534/6196	50	NEDD4L/EDN2/TNNI3K/CASQ2/RGS4/ATP1B1/RGS2/AGT/RYR2/ATP2B2/GNAI2/SHOX2/FGF12/TMEM38B/GSN/MAP2K6/KCNJ2/CACNB2/CTNNA3/GLRX3/NMU/ANK2/KCNA5/PKP2/MDM2/NOS1/SLC8A3/PDE4D/SGCD/TMEM38A/IRX3/ADRA1D/MYLK2/CACNA2D1/SEMA3A/DMD/FGF13/MEF2A/SGCG/YAP1/GATA4/STC1/ADRA1A/SLC8A1/BIN1/SLC4A3/KCNE4/EDN1/FYN/RPS6KA2	GNAI2
GO:0001649	osteoblast differentiation	46/2205	223/17542	0.000440348	0.03165	0.0285931	6497/3399/4653/89780/406929/6474/6657/8626/6096/9241/9902/1655/5608/2263/374/255743/64093/202151/1462/4208/3295/2201/4488/7171/51741/182/6238/23051/1051/1021/27044/468/7477/26585/4091/4745/10413/6422/6591/6664/2736/92/23314/659/117581/654	46	SKI/ID3/MYOC/WNT3A/MIR138-1/SHOX2/SOX2/TP63/RORB/NOG/MRC2/DDX5/MAP2K6/FGFR2/AREG/NPNT/SMOC1/RANBP3L/VCAN/MEF2C/HSD17B4/FBN2/MSX2/TPM4/WWOX/JAG1/RRBP1/ZHX3/CEBPB/CDK6/SND1/ATF4/WNT7B/GREM1/SMAD6/NELL1/YAP1/SFRP1/SNAI2/SOX11/GLI2/ACVR2A/SATB2/BMPR2/TWIST2/BMP6	ID3
GO:0007548	sex differentiation	54/2205	273/17542	0.000441207	0.03165	0.0285931	5087/6092/668/8626/1761/63951/8031/84159/9353/3815/11086/3622/132625/5927/4257/6926/2255/10468/3295/4762/10272/3972/6299/10265/1051/7022/6874/10371/83943/638/9210/367/56159/546/117154/7026/22862/1602/6240/7490/595/8204/9510/64478/2626/6422/157506/10018/3625/92/51665/2296/654/2309	54	PBX1/ROBO2/FOXL2/TP63/DMRT1/DMRTA1/NCOA4/ARID5B/SLIT2/KIT/ADAM29/ING2/ZFP42/KDM5A/MGST1/TBX3/FGF10/FST/HSD17B4/NEUROG1/FSTL3/LHB/SALL1/IRX5/CEBPB/TFAP2C/TAF4/SEMA3A/IMMP2L/BIK/BMP15/AR/TEX11/ATRX/DACH2/NR2F2/FNDC3A/DACH1/RRM1/WT1/CCND1/NRIP1/ADAMTS1/CSMD1/GATA4/SFRP1/RDH10/BCL2L11/INHBB/ACVR2A/ASB1/FOXC1/BMP6/FOXO3	NA
GO:0048167	regulation of synaptic plasticity	41/2205	193/17542	0.00047071	0.0329643	0.0297805	81832/7143/183/152330/26059/4311/22871/4915/388336/2905/1959/22986/27065/1816/3815/2895/9693/6547/5924/4208/2890/57616/2903/729993/6616/3745/5764/5594/468/1139/440275/440279/27020/2259/22941/2915/114/57282/2043/22999/2898	41	NETO1/TNR/AGT/CNTN4/ERC2/MME/NLGN1/NTRK2/SHISA6/GRIN2C/EGR2/SORCS3/NSG1/DRD5/KIT/GRID2/RAPGEF2/SLC8A3/RASGRF2/MEF2C/GRIA1/TSHZ3/GRIN2A/SHISA9/SNAP25/KCNB1/PTN/MAPK1/ATF4/CHRNA7/EIF2AK4/UNC13C/NPTN/FGF14/SHANK2/GRM5/ADCY8/SLC4A10/EPHA4/RIMS1/GRIK2	NA
GO:0048566	embryonic digestive tract development	11/2205	29/17542	0.000476139	0.0329643	0.0297805	3142/5915/6474/5125/2263/2255/6299/8854/6664/3398/2736	11	HLX/RARB/SHOX2/PCSK5/FGFR2/FGF10/SALL1/ALDH1A2/SOX11/ID2/GLI2	NA
GO:0060603	mammary gland duct morphogenesis	11/2205	29/17542	0.000476139	0.0329643	0.0297805	10765/9423/8945/2263/374/6926/2255/1436/367/64478/2736	11	KDM5B/NTN1/BTRC/FGFR2/AREG/TBX3/FGF10/CSF1R/AR/CSMD1/GLI2	NA
GO:0034968	histone lysine methylation	27/2205	111/17542	0.000485963	0.0332578	0.0300456	30827/2672/22823/55170/9869/55870/56950/80335/2122/6830/84332/11107/11137/56979/64324/84444/23476/26053/58508/54880/7403/546/9646/51111/55677/55183/3720	27	CXXC1/GFI1/MTF2/PRMT6/SETDB1/ASH1L/SMYD2/WDR82/MECOM/SUPT6H/DYDC2/PRDM5/PWP1/PRDM9/NSD1/DOT1L/BRD4/AUTS2/KMT2C/BCOR/KDM6A/ATRX/CTR9/KMT5B/IWS1/RIF1/JARID2	RIF1/JARID2
GO:0008406	gonad development	45/2205	218/17542	0.000497053	0.0336302	0.0303821	6092/668/1761/63951/8031/84159/9353/3815/11086/3622/132625/5927/4257/10468/3295/10272/3972/6299/10265/1051/7022/6874/10371/83943/638/9210/367/56159/546/7026/22862/6240/7490/595/8204/9510/64478/2626/6422/157506/10018/3625/92/2296/2309	45	ROBO2/FOXL2/DMRT1/DMRTA1/NCOA4/ARID5B/SLIT2/KIT/ADAM29/ING2/ZFP42/KDM5A/MGST1/FST/HSD17B4/FSTL3/LHB/SALL1/IRX5/CEBPB/TFAP2C/TAF4/SEMA3A/IMMP2L/BIK/BMP15/AR/TEX11/ATRX/NR2F2/FNDC3A/RRM1/WT1/CCND1/NRIP1/ADAMTS1/CSMD1/GATA4/SFRP1/RDH10/BCL2L11/INHBB/ACVR2A/FOXC1/FOXO3	NA
GO:0031589	cell-substrate adhesion	67/2205	358/17542	0.000503722	0.0336984	0.0304437	55966/10630/55920/22854/4653/3914/56999/2042/3693/2047/5291/2049/23189/1029/201294/3688/1305/9748/26033/1793/255743/87/56477/5295/10085/1946/6695/81848/2196/146183/11151/1012/182/54453/117285/57580/54749/1021/3912/5764/395/8573/1896/26585/342184/54822/4091/10391/123720/8826/10631/9358/916/10395/6422/284/3037/5861/3987/10018/57669/1281/6239/4739/5467/5314/7402	67	AJAP1/PDPN/RCC2/NTNG1/MYOC/LAMB3/ADAMTS9/EPHA3/ITGB5/EPHB1/PIK3CB/EPHB3/KANK1/CDKN2A/UNC13D/ITGB1/COL13A1/SLK/ATRNL1/DOCK1/NPNT/ACTN1/CCL28/PIK3R1/EDIL3/EFNA5/SPOCK1/SPRY4/FAT2/OTOA/CORO1A/CDH13/JAG1/RIN2/DEFB118/PREX1/EPDR1/CDK6/LAMB1/PTN/ARHGAP6/CASK/EDA/GREM1/FMN1/TRPM7/SMAD6/CORO2B/WHAMM/IQGAP1/POSTN/ITGBL1/CD3E/DLC1/SFRP1/ANGPT1/HAS2/RAB1A/LIMS1/BCL2L11/EPB41L5/COL3A1/RREB1/NEDD9/PPARD/PKHD1…	NA
GO:0030903	notochord development	8/2205	17/17542	0.000521394	0.0342471	0.0309394	3399/286204/9241/1305/1280/23242/10413/2736	8	ID3/CRB2/NOG/COL13A1/COL2A1/COBL/YAP1/GLI2	ID3
GO:0140059	dendrite arborization	6/2205	10/17542	0.000523427	0.0342471	0.0309394	10642/10371/5764/1139/221692/7162	6	IGF2BP1/SEMA3A/PTN/CHRNA7/PHACTR1/TPBG	NA
GO:0019827	stem cell population maintenance	30/2205	129/17542	0.000552133	0.0357326	0.0322815	6760/1000/6497/23569/22823/6657/8626/9314/10642/9241/9126/9079/3516/3815/8091/4848/6926/2103/2255/23019/182/5764/9646/2249/10413/5108/6422/81606/55183/2309	30	SS18/CDH2/SKI/PADI4/MTF2/SOX2/TP63/KLF4/IGF2BP1/NOG/SMC3/LDB2/RBPJ/KIT/HMGA2/CNOT2/TBX3/ESRRB/FGF10/CNOT1/JAG1/PTN/CTR9/FGF4/YAP1/PCM1/SFRP1/LBH/RIF1/FOXO3	SMC3/RIF1/CNOT1
GO:0007389	pattern specification process	78/2205	432/17542	0.00056973	0.036475	0.0329521	4087/25914/6497/22823/5087/7832/5362/64853/10637/89780/23272/6092/6091/27031/6434/8626/9350/5125/56033/286204/9241/2186/55130/22943/80114/1959/2263/57545/3516/57619/5311/5308/27152/6926/123016/50805/2255/10468/4208/4762/23770/79191/4821/3170/3200/23242/10371/28996/7477/4281/54880/10159/367/1947/7547/26585/4212/8854/4091/7026/5100/9645/5080/7490/79659/2626/6781/6422/2019/57669/2736/92/23314/659/88…	78	SMAD2/RTTN/SKI/MTF2/PBX1/BTG2/PLXNA2/AIDA/LEFTY1/WNT3A/TASOR/ROBO2/ROBO1/NPHP3/TRA2B/TP63/CER1/PCSK5/BARX1/CRB2/NOG/BPTF/ODAD2/DKK1/BICC1/EGR2/FGFR2/CC2D2A/RBPJ/SHROOM3/PKD2/PITX2/INTU/TBX3/TTC8/IRX4/FGF10/FST/MEF2C/NEUROG1/FKBP8/IRX3/NKX2-2/FOXA2/HOXA3/COBL/SEMA3A/HIPK2/WNT7B/MID1/BCOR/ATP6AP2/AR/EFNB1/ZIC3/GREM1/MEIS2/ALDH1A2/SMAD6/NR2F2/PCDH8/MICAL2/PAX6/WT1/DYNC2H1/GATA4/STC1/SFRP1/EN1/EPB41L…	TASOR
GO:0048736	appendage development	37/2205	171/17542	0.000602979	0.0375748	0.0339457	6497/5087/5362/5915/6474/8626/5125/9241/9496/22943/2263/5308/27152/1280/50515/6926/64093/2255/2201/79412/6299/64327/546/26585/342184/8854/7026/2249/79659/157506/6664/10018/2019/2736/51776/659/7021	37	SKI/PBX1/PLXNA2/RARB/SHOX2/TP63/PCSK5/NOG/TBX4/DKK1/FGFR2/PITX2/INTU/COL2A1/CHST11/TBX3/SMOC1/FGF10/FBN2/KREMEN2/SALL1/LMBR1/ATRX/GREM1/FMN1/ALDH1A2/NR2F2/FGF4/DYNC2H1/RDH10/SOX11/BCL2L11/EN1/GLI2/MAP3K20/BMPR2/TFAP2B	NA
GO:0060173	limb development	37/2205	171/17542	0.000602979	0.0375748	0.0339457	6497/5087/5362/5915/6474/8626/5125/9241/9496/22943/2263/5308/27152/1280/50515/6926/64093/2255/2201/79412/6299/64327/546/26585/342184/8854/7026/2249/79659/157506/6664/10018/2019/2736/51776/659/7021	37	SKI/PBX1/PLXNA2/RARB/SHOX2/TP63/PCSK5/NOG/TBX4/DKK1/FGFR2/PITX2/INTU/COL2A1/CHST11/TBX3/SMOC1/FGF10/FBN2/KREMEN2/SALL1/LMBR1/ATRX/GREM1/FMN1/ALDH1A2/NR2F2/FGF4/DYNC2H1/RDH10/SOX11/BCL2L11/EN1/GLI2/MAP3K20/BMPR2/TFAP2B	NA
GO:0048705	skeletal system morphogenesis	45/2205	220/17542	0.000609978	0.0375748	0.0339457	4087/6497/5915/6259/6474/9350/359845/9241/9496/84159/1305/2263/6660/1280/8092/50515/144347/1112/79925/2690/4208/2201/4762/3340/4488/10265/51741/29123/3200/26585/342184/55553/2249/6781/6422/157506/4325/3037/6664/4664/23314/659/2296/654/4188	45	SMAD2/SKI/RARB/RYK/SHOX2/CER1/RFLNB/NOG/TBX4/ARID5B/COL13A1/FGFR2/SOX5/COL2A1/ALX1/CHST11/RFLNA/FOXN3/SPEF2/GHR/MEF2C/FBN2/NEUROG1/NDST1/MSX2/IRX5/WWOX/ANKRD11/HOXA3/GREM1/FMN1/SOX6/FGF4/STC1/SFRP1/RDH10/MMP16/HAS2/SOX11/NAB1/SATB2/BMPR2/FOXC1/BMP6/MDFI	NA
GO:0021537	telencephalon development	49/2205	245/17542	0.000612152	0.0375748	0.0339457	1000/6497/7143/7832/89780/5915/6092/6091/6259/2049/6434/4915/23287/23135/10642/57178/10579/9353/2044/166614/54407/6547/123016/64919/1812/5802/6299/583/4852/10371/1021/3912/91584/26047/25777/170302/2258/5080/6506/10658/84623/6867/83696/3398/238/6546/1281/8941/221692	49	CDH2/SKI/TNR/BTG2/WNT3A/RARB/ROBO2/ROBO1/RYK/EPHB3/TRA2B/NTRK2/AGTPBP1/KDM6B/IGF2BP1/ZMIZ1/TACC2/SLIT2/EPHA5/DCLK2/SLC38A2/SLC8A3/TTC8/BCL11B/DRD1/PTPRS/SALL1/BBS2/NPY/SEMA3A/CDK6/LAMB1/PLXNA4/CNTNAP2/SUN2/ARX/FGF13/PAX6/SLC1A2/CELF1/KIRREL3/TACC1/TRAPPC9/ID2/ALK/SLC8A1/COL3A1/CDK5R2/PHACTR1	NA
GO:0002027	regulation of heart rate	25/2205	102/17542	0.000685274	0.0415916	0.0375746	1907/51086/845/5999/183/6262/6474/3759/783/29119/10874/287/3741/5318/4193/5144/146/781/10371/1756/148/6546/274/23704/1906	25	EDN2/TNNI3K/CASQ2/RGS4/AGT/RYR2/SHOX2/KCNJ2/CACNB2/CTNNA3/NMU/ANK2/KCNA5/PKP2/MDM2/PDE4D/ADRA1D/CACNA2D1/SEMA3A/DMD/ADRA1A/SLC8A1/BIN1/KCNE4/EDN1	NA
GO:0016358	dendrite development	48/2205	240/17542	0.000691564	0.0415916	0.0375746	1630/23327/473/1141/22906/2047/22871/2049/4976/5789/9423/10642/26115/3688/9693/23426/23316/1501/4208/6794/5802/126147/29904/57580/221935/23242/10371/5764/23543/11141/1139/8826/4205/57626/5911/1982/916/114788/238/53335/2043/547/221692/84062/29993/577/7162/2534	48	DCC/NEDD4L/RERE/CHRNB2/TRAK1/EPHB1/NLGN1/EPHB3/OPA1/PTPRD/NTN1/IGF2BP1/TANC2/ITGB1/RAPGEF2/GRIP1/CUX2/CTNND2/MEF2C/STK11/PTPRS/NTN5/EEF2K/PREX1/SDK1/COBL/SEMA3A/PTN/RBFOX2/IL1RAPL1/CHRNA7/IQGAP1/MEF2A/KLHL1/RAP2A/EIF4G2/CD3E/CSMD3/ALK/BCL11A/EPHA4/KIF1A/PHACTR1/DTNBP1/PACSIN1/ADGRB3/TPBG/FYN	NA
GO:0035107	appendage morphogenesis	31/2205	137/17542	0.000738835	0.0435547	0.0393481	6497/5087/5362/5915/6474/8626/5125/9241/9496/2263/27152/1280/50515/6926/2255/2201/6299/64327/546/26585/342184/8854/2249/79659/157506/6664/10018/2019/2736/51776/7021	31	SKI/PBX1/PLXNA2/RARB/SHOX2/TP63/PCSK5/NOG/TBX4/FGFR2/INTU/COL2A1/CHST11/TBX3/FGF10/FBN2/SALL1/LMBR1/ATRX/GREM1/FMN1/ALDH1A2/FGF4/DYNC2H1/RDH10/SOX11/BCL2L11/EN1/GLI2/MAP3K20/TFAP2B	NA
GO:0035108	limb morphogenesis	31/2205	137/17542	0.000738835	0.0435547	0.0393481	6497/5087/5362/5915/6474/8626/5125/9241/9496/2263/27152/1280/50515/6926/2255/2201/6299/64327/546/26585/342184/8854/2249/79659/157506/6664/10018/2019/2736/51776/7021	31	SKI/PBX1/PLXNA2/RARB/SHOX2/TP63/PCSK5/NOG/TBX4/FGFR2/INTU/COL2A1/CHST11/TBX3/FGF10/FBN2/SALL1/LMBR1/ATRX/GREM1/FMN1/ALDH1A2/FGF4/DYNC2H1/RDH10/SOX11/BCL2L11/EN1/GLI2/MAP3K20/TFAP2B	NA
GO:0033598	mammary gland epithelial cell proliferation	10/2205	26/17542	0.000756115	0.0441364	0.0398736	10765/6091/8945/374/1051/5594/595/80139/3398/6239	10	KDM5B/ROBO1/BTRC/AREG/CEBPB/MAPK1/CCND1/ZNF703/ID2/RREB1	NA
GO:0031346	positive regulation of cell projection organization	65/2205	351/17542	0.00080674	0.0463263	0.041852	6014/57554/257194/54874/163404/5997/5362/89780/183/440730/22906/6092/6091/2042/5361/6474/22871/4976/5789/4915/9423/51196/9353/3815/9693/55714/2059/23426/10154/23316/9037/5295/81545/57451/6794/160/29904/1002/6624/5898/23242/26053/9863/91584/5764/11141/139818/27020/4916/8826/56963/51761/1982/9760/11075/238/23433/659/2043/6239/9750/29993/1268/2534/26230	65	RIT2/LRRC7/NEGR1/FNBP1L/PLPPR5/RGS2/PLXNA2/WNT3A/AGT/TRIM67/TRAK1/ROBO2/ROBO1/EPHA3/PLXNA1/SHOX2/NLGN1/OPA1/PTPRD/NTRK2/NTN1/PLCE1/SLIT2/KIT/RAPGEF2/TENM3/EPS8/GRIP1/PLXNC1/CUX2/SEMA5A/PIK3R1/FBXO38/TENM2/STK11/AP2A1/EEF2K/CDH4/FSCN1/RALA/COBL/AUTS2/MAGI2/PLXNA4/PTN/IL1RAPL1/DOCK11/NPTN/NTRK3/IQGAP1/RGMA/ATP8A2/EIF4G2/TOX/STMN2/ALK/RHOQ/BMPR2/EPHA4/RREB1/RIPOR2/PACSIN1/CNR1/FYN/TIAM2	NA
GO:0014032	neural crest cell development	21/2205	81/17542	0.000821162	0.0463263	0.041852	1000/54437/9221/5308/8092/9037/83989/57556/182/10371/223117/5594/1947/80031/8854/6591/157506/6664/8828/2296/1906	21	CDH2/SEMA5B/NOLC1/PITX2/ALX1/SEMA5A/FAM172A/SEMA6A/JAG1/SEMA3A/SEMA3D/MAPK1/EFNB1/SEMA6D/ALDH1A2/SNAI2/RDH10/SOX11/NRP2/FOXC1/EDN1	NOLC1
GO:0061458	reproductive system development	76/2205	424/17542	0.000825283	0.0463263	0.041852	55870/10765/6599/6092/668/4311/8626/1761/63951/9241/2186/8031/84159/2263/9353/3516/3815/5311/11086/3622/132625/5927/4257/54477/1634/6926/2255/10468/3295/4762/10272/6794/3972/6299/10265/1051/7022/6874/10371/83943/5764/10049/5594/638/7477/9210/367/56159/546/10761/7026/22862/7262/6240/79733/7490/595/8204/9510/64478/2626/6781/6422/157506/10018/3625/2736/92/6670/659/51665/2296/654/5467/4188/2309	76	ASH1L/KDM5B/SMARCC1/ROBO2/FOXL2/MME/TP63/DMRT1/DMRTA1/NOG/BPTF/NCOA4/ARID5B/FGFR2/SLIT2/RBPJ/KIT/PKD2/ADAM29/ING2/ZFP42/KDM5A/MGST1/PLEKHA5/DCN/TBX3/FGF10/FST/HSD17B4/NEUROG1/FSTL3/STK11/LHB/SALL1/IRX5/CEBPB/TFAP2C/TAF4/SEMA3A/IMMP2L/PTN/DNAJB6/MAPK1/BIK/WNT7B/BMP15/AR/TEX11/ATRX/PLAC1/NR2F2/FNDC3A/PHLDA2/RRM1/E2F8/WT1/CCND1/NRIP1/ADAMTS1/CSMD1/GATA4/STC1/SFRP1/RDH10/BCL2L11/INHBB/GLI2/ACVR2A/SP3…	NA
GO:0098727	maintenance of cell number	30/2205	132/17542	0.000826466	0.0463263	0.041852	6760/1000/6497/23569/22823/6657/8626/9314/10642/9241/9126/9079/3516/3815/8091/4848/6926/2103/2255/23019/182/5764/9646/2249/10413/5108/6422/81606/55183/2309	30	SS18/CDH2/SKI/PADI4/MTF2/SOX2/TP63/KLF4/IGF2BP1/NOG/SMC3/LDB2/RBPJ/KIT/HMGA2/CNOT2/TBX3/ESRRB/FGF10/CNOT1/JAG1/PTN/CTR9/FGF4/YAP1/PCM1/SFRP1/LBH/RIF1/FOXO3	SMC3/RIF1/CNOT1
GO:0043410	positive regulation of MAPK cascade	83/2205	471/17542	0.000832535	0.0463263	0.041852	1000/6014/220164/5320/5322/1647/6278/115352/152110/1230/2771/6091/6259/11235/6657/4915/6850/1902/7099/23533/9043/5578/5608/8877/22943/51196/150/2263/3815/55024/255743/55294/9693/920/5908/51347/57161/90441/2690/2255/1436/3340/55715/146/1687/168667/10344/10371/858/28996/23779/7477/4281/9500/367/3358/1139/27020/5151/4916/8826/3480/55504/2321/10253/2249/9258/2626/26281/148/4986/284/238/5610/2043/9290…	83	CDH2/RIT2/DOK6/PLA2G2A/PLA2G5/GADD45A/S100A7/FCRL3/NEK10/CCR1/GNAI2/ROBO1/RYK/PDCD10/SOX2/NTRK2/SYK/LPAR1/TLR4/PIK3R5/SPAG9/PRKCA/MAP2K6/SPHK1/DKK1/PLCE1/ADRA2A/FGFR2/KIT/BANK1/NPNT/FBXW7/RAPGEF2/CD4/RAP1B/TAOK3/PELI2/ZNF622/GHR/FGF10/CSF1R/NDST1/DOK4/ADRA1D/GSDME/BMPER/CCL26/SEMA3A/CAV2/HIPK2/ARHGAP8/WNT7B/MID1/MAGED1/AR/HTR2C/CHRNA7/NPTN/PDE8A/NTRK3/IQGAP1/IGF1R/TNFRSF19/FLT1/SPRY2/FGF4/MFHAS1/…	GNAI2
GO:0006936	muscle contraction	64/2205	345/17542	0.000841183	0.0463741	0.0418952	1837/23327/3352/1907/51086/845/1141/481/5997/779/183/6262/1131/6769/4638/100507537/2257/340481/55151/2934/5608/3759/8877/388428/783/29119/3778/51196/150/3815/10874/255743/287/3741/5318/6926/4842/6547/5144/4762/7171/79041/6261/6338/85366/55959/781/442721/1756/2258/29767/51761/2626/6781/148/444/6641/6546/274/10324/10203/23704/1906/7402	64	DTNA/NEDD4L/HTR1D/EDN2/TNNI3K/CASQ2/CHRNB2/ATP1B1/RGS2/CACNA1S/AGT/RYR2/CHRM3/STAC/MYLK/STRIT1/FGF12/ZDHHC21/TMEM38B/GSN/MAP2K6/KCNJ2/SPHK1/PVALEF/CACNB2/CTNNA3/KCNMA1/PLCE1/ADRA2A/KIT/NMU/NPNT/ANK2/KCNA5/PKP2/TBX3/NOS1/SLC8A3/PDE4D/NEUROG1/TPM4/TMEM38A/RYR1/SCNN1B/MYLK2/SULF2/CACNA2D1/LMOD2/DMD/FGF13/TMOD2/ATP8A2/GATA4/STC1/ADRA1A/ASPH/SNTB1/SLC8A1/BIN1/KLHL41/CALCRL/KCNE4/EDN1/UTRN	NA
GO:0006937	regulation of muscle contraction	36/2205	168/17542	0.000855151	0.0467116	0.0422001	1907/51086/845/481/5997/6262/1131/100507537/340481/55151/3759/8877/388428/29119/3778/51196/150/3815/10874/255743/287/5318/4842/6547/5144/79041/85366/1756/2258/2626/6781/148/6546/274/10203/1906	36	EDN2/TNNI3K/CASQ2/ATP1B1/RGS2/RYR2/CHRM3/STRIT1/ZDHHC21/TMEM38B/KCNJ2/SPHK1/PVALEF/CTNNA3/KCNMA1/PLCE1/ADRA2A/KIT/NMU/NPNT/ANK2/PKP2/NOS1/SLC8A3/PDE4D/TMEM38A/MYLK2/DMD/FGF13/GATA4/STC1/ADRA1A/SLC8A1/BIN1/CALCRL/EDN1	NA
GO:0021536	diencephalon development	20/2205	76/17542	0.000883339	0.0478128	0.0431949	1141/6657/9241/3516/5308/3747/9037/2255/23440/6299/10371/5764/26047/170302/6658/8854/5080/10215/2736/8828	20	CHRNB2/SOX2/NOG/RBPJ/PITX2/KCNC2/SEMA5A/FGF10/OTP/SALL1/SEMA3A/PTN/CNTNAP2/ARX/SOX3/ALDH1A2/PAX6/OLIG2/GLI2/NRP2	NA
GO:0045216	cell-cell junction organization	41/2205	199/17542	0.000896031	0.0480628	0.0434208	1000/1005/10207/5586/183/8777/5578/56288/287/7368/100132463/5318/5583/1501/1016/1010/1008/1004/1436/57126/79191/1006/1009/64405/6624/26047/79983/144100/5818/23562/80139/6591/92140/9788/3987/8502/129446/2043/654/5314/49861	41	CDH2/CDH7/PATJ/PKN2/AGT/MPDZ/PRKCA/PARD3/ANK2/UGT8/CLDN24/PKP2/PRKCH/CTNND2/CDH18/CDH12/CDH10/CDH6/CSF1R/CD177/IRX3/CDH8/CDH11/CDH22/FSCN1/CNTNAP2/POF1B/PLEKHA7/NECTIN1/CLDN14/ZNF703/SNAI2/MTDH/MTSS1/LIMS1/PKP4/XIRP2/EPHA4/BMP6/PKHD1/CLDN20	NA
GO:0030879	mammary gland development	30/2205	133/17542	0.000941272	0.049733	0.0449296	10765/89780/6091/9423/8945/2263/4255/374/6926/9612/2255/1436/1051/5594/7477/367/8660/595/390259/64478/80139/137964/3398/81606/3099/10018/2736/6239/5617/9113	30	KDM5B/WNT3A/ROBO1/NTN1/BTRC/FGFR2/MGMT/AREG/TBX3/NCOR2/FGF10/CSF1R/CEBPB/MAPK1/WNT7B/AR/IRS2/CCND1/BSX/CSMD1/ZNF703/GPAT4/ID2/LBH/HK2/BCL2L11/GLI2/RREB1/PRL/LATS1	LATS1
GO:0060047	heart contraction	47/2205	237/17542	0.000943874	0.049733	0.0449296	23327/1907/51086/845/5999/481/5997/183/6262/491/6474/2257/55151/2934/5608/3759/783/29119/10539/10874/287/3741/5318/4193/4842/6547/5144/6444/79041/79191/146/85366/781/10371/1756/2258/4205/6445/2626/6781/148/6546/274/6508/23704/1906/6196	47	NEDD4L/EDN2/TNNI3K/CASQ2/RGS4/ATP1B1/RGS2/AGT/RYR2/ATP2B2/SHOX2/FGF12/TMEM38B/GSN/MAP2K6/KCNJ2/CACNB2/CTNNA3/GLRX3/NMU/ANK2/KCNA5/PKP2/MDM2/NOS1/SLC8A3/PDE4D/SGCD/TMEM38A/IRX3/ADRA1D/MYLK2/CACNA2D1/SEMA3A/DMD/FGF13/MEF2A/SGCG/GATA4/STC1/ADRA1A/SLC8A1/BIN1/SLC4A3/KCNE4/EDN1/RPS6KA2	NA
