# Supplementary material for: A genome-wide analysis of YY1 and TFAP2 competition on overlapping motifs reveals their roles in HPV-induced carcinogenesis
Source: PLoS Pathog. 2025 Sep 15;21(9):e1013524. doi: 10.1371/journal.ppat.1013524 (PMC12445741; doi:10.1371/journal.ppat.1013524)
Supplement: S4 Table — (XLSX) [file ppat.1013524.s004.xlsx]

## Sheet: 32 CSs VS YY1 and TFAP2A CHIP 
	seqnames	start	end	width	strand	score1....YY1.score1	score2....YY1.score2	annotation	geneChr	geneStart	geneEnd	geneLength	geneStrand	geneId	transcriptId	distanceToTSS	ENSEMBL	SYMBOL	GENENAME
1	chr1	1334680	1334692	13	*	985	597	Promoter	1	1321091	1334718	13628	2	81669	uc001afi.2	26	ENSG00000221978	CCNL2	cyclin L2
2	chr1	23886049	23886061	13	*	972	547	Promoter	1	23884421	23886285	1865	2	3399	uc001bhh.4	224	ENSG00000117318	ID3	inhibitor of DNA binding 3, HLH protein
3	chr1	78443983	78443995	13	*	962	526	Intron (uc001dih.4/8880, intron 1 of 20)	1	78412167	78444777	32611	2	8880	uc001dih.4	782	ENSG00000162613	FUBP1	far upstream element binding protein 1
4	chr1	109234927	109234939	13	*	964	531	Promoter	1	109234932	109244422	9491	1	55119	uc001dvv.4	0	ENSG00000134186	PRPF38B	pre-mRNA processing factor 38B
5	chr1	204380937	204380949	13	*	965	532	Promoter	1	204372492	204380944	8453	2	84919	uc001hav.4	0	ENSG00000158615	PPP1R15B	protein phosphatase 1 regulatory subunit 15B
6	chr3	50275426	50275438	13	*	980	573	Intron (uc003cyo.1/2771, intron 1 of 9)	3	50273647	50296786	23140	1	2771	uc010hlg.1	1779	ENSG00000114353	GNAI2	G protein subunit alpha i2
7	chr3	56716910	56716922	13	*	1000	722	Promoter	3	56654160	56717135	62976	2	23272	uc003did.4	213	ENSG00000163946	TASOR	transcription activation suppressor
8	chr3	123304324	123304336	13	*	983	584	Promoter	3	123304403	123349666	45264	1	100506826	uc003egk.3	-67	ENSG00000239523	MYLK-AS1	MYLK antisense RNA 1
9	chr17	25621124	25621136	13	*	981	576	Promoter	17	25621106	25640645	19540	1	26118	uc002gzf.1	18	ENSG00000109046	WSB1	WD repeat and SOCS box containing 1
10	chr17	62915565	62915577	13	*	964	531	Promoter	17	62850488	62915586	65099	2	374819	uc010wqg.1	9	ENSG00000176809	LRRC37A3	leucine rich repeat containing 37 member A3
11	chr10	112327443	112327455	13	*	1000	722	Promoter	10	112327449	112364392	36944	1	9126	uc001kze.3	0	ENSG00000108055	SMC3	structural maintenance of chromosomes 3
12	chr12	46121316	46121328	13	*	985	597	Promoter	12	46119503	46121704	2202	2	400027	uc001roq.3	376	NA	LINC00938	long intergenic non-protein coding RNA 938
13	chr12	77158040	77158052	13	*	961	524	Promoter	12	77157854	77247474	89621	1	23390	uc001syk.1	186	ENSG00000186908	ZDHHC17	zinc finger DHHC-type palmitoyltransferase 17
14	chr14	23235904	23235916	13	*	976	559	Promoter	14	23235961	23240998	5038	1	5018	uc001wgp.2	-45	ENSG00000155463	OXA1L	OXA1L mitochondrial inner membrane protein
15	chr19	12845465	12845477	13	*	984	586	Promoter	19	12841454	12845529	4076	2	79002	uc002muu.3	52	ENSG00000123144	TRIR	telomerase RNA component interacting RNase
16	chr19	15529593	15529605	13	*	985	597	Promoter	19	15490859	15529833	38975	2	26993	uc002naw.1	228	ENSG00000011243	AKAP8L	A-kinase anchoring protein 8 like
17	chr19	32836535	32836547	13	*	993	637	Promoter	19	32836514	32878573	42060	1	22847	uc002nte.3	21	ENSG00000168813	ZNF507	zinc finger protein 507
18	chr16	9057736	9057748	13	*	979	571	Promoter	16	8985951	9057341	71391	2	7874	uc002czl.2	-395	ENSG00000187555	USP7	ubiquitin specific peptidase 7
19	chr16	30569811	30569823	13	*	975	554	Promoter	16	30565085	30569642	4558	2	92595	uc002dyr.2	-169	ENSG00000169951	ZNF764	zinc finger protein 764
20	chr16	58663727	58663739	13	*	996	662	Promoter	16	58553850	58663790	109941	2	23019	uc002enu.5	51	ENSG00000125107	CNOT1	CCR4-NOT transcription complex subunit 1
21	chrX	70503441	70503453	13	*	996	662	Promoter	23	70503042	70521018	17977	1	4841	uc011mpv.2	399	ENSG00000147140	NONO	non-POU domain containing octamer binding
22	chr15	77197538	77197550	13	*	987	604	Promoter	15	76672050	77197744	525695	2	49855	uc002bbz.1	194	ENSG00000140386	SCAPER	S-phase cyclin A associated protein in the ER
23	chr15	93352618	93352630	13	*	964	531	Distal Intergenic	15	93338714	93340338	1625	1	728619	uc021svm.2	13904	NA	ASB9P1	ankyrin repeat and SOCS box containing 9 pseudogene 1
24	chr11	66886751	66886763	13	*	990	618	Promoter	11	66886740	67025550	138811	1	22992	uc001ojx.3	11	ENSG00000173120	KDM2A	lysine demethylase 2A
25	chr11	67250517	67250529	13	*	997	692	Promoter	11	67250505	67258579	8075	1	9049	uc001olv.3	12	ENSG00000110711	AIP	aryl hydrocarbon receptor interacting protein
26	chr11	118938528	118938540	13	*	984	588	Promoter	11	118938532	118952688	14157	1	55823	uc010ryy.2	0	ENSG00000160695	VPS11	VPS11 core subunit of CORVET and HOPS complexes
27	chr2	152266418	152266430	13	*	961	524	Promoter	2	152266400	152333860	67461	1	55183	uc002txl.3	18	ENSG00000080345	RIF1	replication timing regulatory factor 1
28	chr2	242576969	242576981	13	*	984	588	Promoter	2	242577027	242612046	35020	1	23192	uc002wbu.3	-46	ENSG00000168397	ATG4B	autophagy related 4B cysteine peptidase
29	chr6	5260960	5260972	13	*	983	584	Promoter	6	5108653	5261172	152520	2	57128	uc003mwp.3	200	ENSG00000214113	LYRM4	LYR motif containing 4
30	chr6	15245708	15245720	13	*	993	632	Promoter	6	15245734	15497401	251668	1	3720	uc011diu.1	-14	ENSG00000008083	JARID2	jumonji and AT-rich interaction domain containing 2
31	chr6	26205555	26205567	13	*	979	571	Distal Intergenic	6	26204873	26205249	377	1	8367	uc003ngy.3	682	ENSG00000276966	H4C5	H4 clustered histone 5
32	chr6	150039192	150039204	13	*	976	559	Promoter	6	149979289	150039392	60104	2	9113	uc003qmu.2	188	ENSG00000131023	LATS1	large tumor suppressor kinase 1

## Sheet: 42 CSs VS YY1 and TFAP2C CHIP 
	seqnames	start	end	width	strand	score1....YY1.score1	score2....YY1.score2	annotation	geneChr	geneStart	geneEnd	geneLength	geneStrand	geneId	transcriptId	distanceToTSS	ENSEMBL	SYMBOL	GENENAME
1	chr1	1334680	1334692	13	*	985	597	Promoter	1	1321091	1334718	13628	2	81669	uc001afi.2	26	ENSG00000221978	CCNL2	cyclin L2
2	chr1	23886049	23886061	13	*	972	547	Promoter	1	23884421	23886285	1865	2	3399	uc001bhh.4	224	ENSG00000117318	ID3	inhibitor of DNA binding 3, HLH protein
3	chr1	78443983	78443995	13	*	962	526	Intron (uc001dih.4/8880, intron 1 of 20)	1	78412167	78444777	32611	2	8880	uc001dih.4	782	ENSG00000162613	FUBP1	far upstream element binding protein 1
4	chr1	109234927	109234939	13	*	964	531	Promoter	1	109234932	109244422	9491	1	55119	uc001dvv.4	0	ENSG00000134186	PRPF38B	pre-mRNA processing factor 38B
5	chr1	204380937	204380949	13	*	965	532	Promoter	1	204372492	204380944	8453	2	84919	uc001hav.4	0	ENSG00000158615	PPP1R15B	protein phosphatase 1 regulatory subunit 15B
6	chr3	50275426	50275438	13	*	980	573	Intron (uc003cyo.1/2771, intron 1 of 9)	3	50273647	50296786	23140	1	2771	uc010hlg.1	1779	ENSG00000114353	GNAI2	G protein subunit alpha i2
7	chr3	56716910	56716922	13	*	1000	722	Promoter	3	56654160	56717135	62976	2	23272	uc003did.4	213	ENSG00000163946	TASOR	transcription activation suppressor
8	chr3	123304324	123304336	13	*	983	584	Promoter	3	123304403	123349666	45264	1	100506826	uc003egk.3	-67	ENSG00000239523	MYLK-AS1	MYLK antisense RNA 1
9	chr17	25621124	25621136	13	*	981	576	Promoter	17	25621106	25640645	19540	1	26118	uc002gzf.1	18	ENSG00000109046	WSB1	WD repeat and SOCS box containing 1
10	chr17	62915565	62915577	13	*	964	531	Promoter	17	62850488	62915586	65099	2	374819	uc010wqg.1	9	ENSG00000176809	LRRC37A3	leucine rich repeat containing 37 member A3
11	chr10	103911955	103911967	13	*	961	524	Promoter	10	103911933	103923627	11695	1	9221	uc009xxb.1	22	ENSG00000166197	NOLC1	nucleolar and coiled-body phosphoprotein 1
12	chr10	112327443	112327455	13	*	1000	722	Promoter	10	112327449	112364392	36944	1	9126	uc001kze.3	0	ENSG00000108055	SMC3	structural maintenance of chromosomes 3
13	chr12	46121316	46121328	13	*	985	597	Promoter	12	46119503	46121704	2202	2	400027	uc001roq.3	376	NA	LINC00938	long intergenic non-protein coding RNA 938
14	chr12	49075797	49075809	13	*	987	604	Promoter	12	49046995	49076008	29014	2	54934	uc001rrz.2	199	ENSG00000139620	KANSL2	KAT8 regulatory NSL complex subunit 2
15	chr12	77158040	77158052	13	*	961	524	Promoter	12	77157854	77247474	89621	1	23390	uc001syk.1	186	ENSG00000186908	ZDHHC17	zinc finger DHHC-type palmitoyltransferase 17
16	chr14	23235904	23235916	13	*	976	559	Promoter	14	23235961	23240998	5038	1	5018	uc001wgp.2	-45	ENSG00000155463	OXA1L	OXA1L mitochondrial inner membrane protein
17	chr5	32444399	32444411	13	*	984	588	Promoter	5	32354456	32444844	90389	2	51663	uc003jhr.1	433	ENSG00000056097	ZFR	zinc finger RNA binding protein
18	chr19	12845465	12845477	13	*	984	586	Promoter	19	12841454	12845529	4076	2	79002	uc002muu.3	52	ENSG00000123144	TRIR	telomerase RNA component interacting RNase
19	chr19	15490137	15490149	13	*	985	597	Promoter	19	15464332	15490612	26281	2	10270	uc002nav.3	463	ENSG00000105127	AKAP8	A-kinase anchoring protein 8
20	chr19	15529593	15529605	13	*	985	597	Promoter	19	15490859	15529833	38975	2	26993	uc002naw.1	228	ENSG00000011243	AKAP8L	A-kinase anchoring protein 8 like
21	chr19	32836535	32836547	13	*	993	637	Promoter	19	32836514	32878573	42060	1	22847	uc002nte.3	21	ENSG00000168813	ZNF507	zinc finger protein 507
22	chr19	42579956	42579968	13	*	982	582	Promoter	19	42580290	42585720	5431	1	64763	uc002osm.4	-322	ENSG00000105732	ZNF574	zinc finger protein 574
23	chr16	9057736	9057748	13	*	979	571	Promoter	16	8985951	9057341	71391	2	7874	uc002czl.2	-395	ENSG00000187555	USP7	ubiquitin specific peptidase 7
24	chr16	30569811	30569823	13	*	975	554	Promoter	16	30565085	30569642	4558	2	92595	uc002dyr.2	-169	ENSG00000169951	ZNF764	zinc finger protein 764
25	chr16	57481411	57481423	13	*	993	637	Promoter	16	57462087	57481369	19283	2	57019	uc002elm.1	-42	ENSG00000005194	CIAPIN1	cytokine induced apoptosis inhibitor 1
26	chr22	41865144	41865156	13	*	985	597	Promoter	22	41865129	41924993	59865	1	50	uc003bac.3	15	ENSG00000100412	ACO2	aconitase 2
27	chr22	42475933	42475945	13	*	976	559	Promoter	22	42475695	42480288	4594	1	91689	uc003bca.3	238	ENSG00000183172	SMDT1	single-pass membrane protein with aspartate rich tail 1
28	chrX	62654815	62654827	13	*	985	592	Intron (uc004dvg.2/92249, intron 2 of 3)	23	62567107	62571218	4112	2	139886	uc004dvf.3	-83597	ENSG00000186767	SPIN4	spindlin family member 4
29	chrX	70503441	70503453	13	*	996	662	Promoter	23	70503042	70521018	17977	1	4841	uc011mpv.2	399	ENSG00000147140	NONO	non-POU domain containing octamer binding
30	chr15	77197538	77197550	13	*	987	604	Promoter	15	76672050	77197744	525695	2	49855	uc002bbz.1	194	ENSG00000140386	SCAPER	S-phase cyclin A associated protein in the ER
31	chr15	93352618	93352630	13	*	964	531	Distal Intergenic	15	93338714	93340338	1625	1	728619	uc021svm.2	13904	NA	ASB9P1	ankyrin repeat and SOCS box containing 9 pseudogene 1
32	chr11	66886751	66886763	13	*	990	618	Promoter	11	66886740	67025550	138811	1	22992	uc001ojx.3	11	ENSG00000173120	KDM2A	lysine demethylase 2A
33	chr11	67250517	67250529	13	*	997	692	Promoter	11	67250505	67258579	8075	1	9049	uc001olv.3	12	ENSG00000110711	AIP	aryl hydrocarbon receptor interacting protein
34	chr11	118938528	118938540	13	*	984	588	Promoter	11	118938532	118952688	14157	1	55823	uc010ryy.2	0	ENSG00000160695	VPS11	VPS11 core subunit of CORVET and HOPS complexes
35	chr2	38604396	38604408	13	*	960	522	Promoter	2	38522029	38604432	82404	2	64225	uc002rqq.3	24	ENSG00000119787	ATL2	atlastin GTPase 2
36	chr2	152266418	152266430	13	*	961	524	Promoter	2	152266400	152333860	67461	1	55183	uc002txl.3	18	ENSG00000080345	RIF1	replication timing regulatory factor 1
37	chr2	242576969	242576981	13	*	984	588	Promoter	2	242577027	242612046	35020	1	23192	uc002wbu.3	-46	ENSG00000168397	ATG4B	autophagy related 4B cysteine peptidase
38	chr6	5260960	5260972	13	*	983	584	Promoter	6	5108653	5261172	152520	2	57128	uc003mwp.3	200	ENSG00000214113	LYRM4	LYR motif containing 4
39	chr6	15245708	15245720	13	*	993	632	Promoter	6	15245734	15497401	251668	1	3720	uc011diu.1	-14	ENSG00000008083	JARID2	jumonji and AT-rich interaction domain containing 2
40	chr6	33290933	33290945	13	*	976	559	Promoter	6	33287930	33290793	2864	2	1616	uc010juw.2	-140	ENSG00000204209	DAXX	death domain associated protein
41	chr6	64283339	64283351	13	*	969	541	Intron (uc003pek.3/7803, intron 3 of 7)	6	64281920	64293489	11570	1	7803	uc003pel.3	1419	ENSG00000112245	PTP4A1	protein tyrosine phosphatase 4A1
42	chr6	150039192	150039204	13	*	976	559	Promoter	6	149979289	150039392	60104	2	9113	uc003qmu.2	188	ENSG00000131023	LATS1	large tumor suppressor kinase 1

## Sheet: 264 CSs VS YY1CHIP
	seqnames	start	end	width	strand	score1....YY1.score1	score2....YY1.score2	annotation	geneChr	geneStart	geneEnd	geneLength	geneStrand	geneId	transcriptId	distanceToTSS	ENSEMBL	SYMBOL	GENENAME
1	chr18	23309002	23309014	13	*	976	562	Distal Intergenic	18	23596217	23670611	74395	2	6760	uc002kvm.3	361597	ENSG00000141380	SS18	SS18 subunit of BAF chromatin remodeling complex
2	chr18	48165473	48165485	13	*	962	526	Intron (uc002lev.3/5596, intron 1 of 5)	18	48087012	48232509	145498	1	5596	uc031rig.1	78461	ENSG00000141639	MAPK4	mitogen-activated protein kinase 4
3	chr18	51913679	51913691	13	*	993	637	Distal Intergenic	18	51885144	51908404	23261	1	162681	uc031rij.1	28535	ENSG00000166845	C18orf54	chromosome 18 open reading frame 54
4	chr18	73648808	73648820	13	*	961	524	Distal Intergenic	18	73834953	73857210	22258	1	339298	uc021ulo.1	-186133	ENSG00000263547	LOC339298	uncharacterized LOC339298
5	chr1	1334680	1334692	13	*	985	597	Promoter	1	1321091	1334718	13628	2	81669	uc001afi.2	26	ENSG00000221978	CCNL2	cyclin L2
6	chr1	11072706	11072718	13	*	985	597	Promoter	1	11072679	11085549	12871	1	23435	uc010oap.2	27	ENSG00000120948	TARDBP	TAR DNA binding protein
7	chr1	23886049	23886061	13	*	972	547	Promoter	1	23884421	23886285	1865	2	3399	uc001bhh.4	224	ENSG00000117318	ID3	inhibitor of DNA binding 3, HLH protein
8	chr1	54518855	54518867	13	*	964	531	Promoter	1	54497349	54519111	21763	2	9528	uc001cwp.3	244	ENSG00000116209	TMEM59	transmembrane protein 59
9	chr1	66912238	66912250	13	*	967	539	Distal Intergenic	1	66999825	67210768	210944	1	84251	uc001dcr.3	-87575	ENSG00000118473	SGIP1	SH3GL interacting endocytic adaptor 1
10	chr1	78443983	78443995	13	*	962	526	Intron (uc001dih.4/8880, intron 1 of 20)	1	78412167	78444777	32611	2	8880	uc001dih.4	782	ENSG00000162613	FUBP1	far upstream element binding protein 1
11	chr1	93544851	93544863	13	*	997	692	Promoter	1	93544792	93604638	59847	1	22823	uc010oti.2	59	ENSG00000143033	MTF2	metal response element binding transcription factor 2
12	chr1	109234927	109234939	13	*	964	531	Promoter	1	109234932	109244422	9491	1	55119	uc001dvv.4	0	ENSG00000134186	PRPF38B	pre-mRNA processing factor 38B
13	chr1	110089152	110089164	13	*	996	674	Distal Intergenic	1	110091186	110138454	47269	1	2773	uc001dxz.3	-2022	ENSG00000065135	GNAI3	G protein subunit alpha i3
14	chr1	155532198	155532210	13	*	982	582	Promoter	1	155305052	155532324	227273	2	55870	uc001fkt.3	114	ENSG00000116539	ASH1L	ASH1 like histone lysine methyltransferase
15	chr1	165571087	165571099	13	*	964	531	Distal Intergenic	1	165446079	165551341	105263	2	400794	uc001gdd.2	-19746	ENSG00000237463	LRRC52-AS1	LRRC52 antisense RNA 1
16	chr1	196326787	196326799	13	*	975	557	Intron (uc009wyt.1/343450, intron 8 of 20)	1	196227219	196311379	84161	2	343450	uc001gth.1	-15408	ENSG00000162687	KCNT2	potassium sodium-activated channel subfamily T member 2
17	chr1	202208118	202208130	13	*	982	582	Promoter	1	202208056	202276067	68012	1	59352	uc009xac.1	62	ENSG00000133067	LGR6	leucine rich repeat containing G protein-coupled receptor 6
18	chr1	202995462	202995474	13	*	961	524	Distal Intergenic	1	203003612	203047864	44253	1	8497	uc009xaj.3	-8138	ENSG00000143847	PPFIA4	PTPRF interacting protein alpha 4
19	chr1	204380937	204380949	13	*	965	532	Promoter	1	204372492	204380944	8453	2	84919	uc001hav.4	0	ENSG00000158615	PPP1R15B	protein phosphatase 1 regulatory subunit 15B
20	chr3	399948	399960	13	*	990	618	Intron (uc003bot.3/10752, intron 11 of 27)	3	361366	451097	89732	1	10752	uc011asi.2	38582	ENSG00000134121	CHL1	cell adhesion molecule L1 like
21	chr3	32612256	32612268	13	*	961	524	Promoter	3	32567463	32612366	44904	2	51143	uc003cfb.4	98	ENSG00000144635	DYNC1LI1	dynein cytoplasmic 1 light intermediate chain 1
22	chr3	48754640	48754652	13	*	993	644	Promoter	3	48725436	48754920	29485	2	51447	uc003cup.3	268	ENSG00000068745	IP6K2	inositol hexakisphosphate kinase 2
23	chr3	50275426	50275438	13	*	980	573	Intron (uc003cyo.1/2771, intron 1 of 9)	3	50273647	50296786	23140	1	2771	uc010hlg.1	1779	ENSG00000114353	GNAI2	G protein subunit alpha i2
24	chr3	52312634	52312646	13	*	982	582	Promoter	3	52288438	52312659	24222	2	80335	uc003ddl.2	13	ENSG00000164091	WDR82	WD repeat domain 82
25	chr3	54378957	54378969	13	*	979	566	Intron (uc003dhf.3/55799, intron 3 of 37)	3	54231398	54919613	688216	1	55799	uc010hmv.1	147559	ENSG00000157445	CACNA2D3	calcium voltage-gated channel auxiliary subunit alpha2delta 3
26	chr3	56716910	56716922	13	*	1000	722	Promoter	3	56654160	56717135	62976	2	23272	uc003did.4	213	ENSG00000163946	TASOR	transcription activation suppressor
27	chr3	61235833	61235845	13	*	975	554	Intron (uc003dkx.4/2272, intron 1 of 9)	3	59735036	61237133	1502098	2	2272	uc003dkx.4	1288	ENSG00000189283	FHIT	fragile histidine triad diadenosine triphosphatase
28	chr3	61490987	61490999	13	*	979	566	Distal Intergenic	3	61547243	61757059	209817	1	5793	uc003dla.4	-56244	ENSG00000144724	PTPRG	protein tyrosine phosphatase receptor type G
29	chr3	78393088	78393100	13	*	993	637	Distal Intergenic	3	78655883	78719690	63808	2	6091	uc011bgl.1	326590	ENSG00000169855	ROBO1	roundabout guidance receptor 1
30	chr3	106633329	106633341	13	*	996	674	Intron (uc003dwf.4/100302640, intron 6 of 7)	3	106555658	106959485	403828	2	100302640	uc003dwf.4	326144	NA	LINC00882	long intergenic non-protein coding RNA 882
31	chr3	123304324	123304336	13	*	983	584	Promoter	3	123304403	123349666	45264	1	100506826	uc003egk.3	-67	ENSG00000239523	MYLK-AS1	MYLK antisense RNA 1
32	chr3	141087700	141087712	13	*	964	531	Intron (uc003etw.3/253461, intron 2 of 7)	3	141106489	141168632	62144	1	253461	uc010hun.3	-18777	ENSG00000177311	ZBTB38	zinc finger and BTB domain containing 38
33	chr3	149088220	149088232	13	*	993	644	3' UTR	3	149086810	149093499	6690	2	4071	uc003exc.1	5267	ENSG00000169908	TM4SF1	transmembrane 4 L six family member 1
34	chr3	185655209	185655221	13	*	985	597	Promoter	3	185632358	185655208	22851	2	6434	uc003fpu.3	-1	ENSG00000136527	TRA2B	transformer 2 beta homolog
35	chr9	843368	843380	13	*	976	562	Intron (uc003zgu.1/1761, intron 1 of 2)	9	841690	969090	127401	1	1761	uc003zgv.3	1678	ENSG00000137090	DMRT1	doublesex and mab-3 related transcription factor 1
36	chr9	21727603	21727615	13	*	990	614	Distal Intergenic	9	21802635	21865969	63335	1	4507	uc003zph.3	-75020	ENSG00000099810	MTAP	methylthioadenosine phosphorylase
37	chr9	38200561	38200573	13	*	987	604	Distal Intergenic	9	37915895	38069210	153316	2	6461	uc004aax.3	-131351	ENSG00000107338	SHB	SH2 domain containing adaptor protein B
38	chr9	71259038	71259050	13	*	984	586	Distal Intergenic	9	71320330	71624092	303763	1	8395	uc004agu.4	-61280	ENSG00000107242	PIP5K1B	phosphatidylinositol-4-phosphate 5-kinase type 1 beta
39	chr9	78861806	78861818	13	*	993	637	Intron (uc004akc.2/5125, intron 24 of 36)	9	78796314	78808346	12033	1	5125	uc004akb.3	65492	ENSG00000099139	PCSK5	proprotein convertase subtilisin/kexin type 5
40	chr17	4270071	4270083	13	*	982	582	Promoter	17	4172512	4269969	97458	2	7326	uc002fxs.3	-102	ENSG00000132388	UBE2G1	ubiquitin conjugating enzyme E2 G1
41	chr17	25621124	25621136	13	*	981	576	Promoter	17	25621106	25640645	19540	1	26118	uc002gzf.1	18	ENSG00000109046	WSB1	WD repeat and SOCS box containing 1
42	chr17	27264037	27264049	13	*	985	594	Intron (uc002hdl.3/uc002hdl.3, intron 1 of 1)	17	27236236	27252690	16455	2	57649	uc002hdh.1	-11347	ENSG00000109118	PHF12	PHD finger protein 12
43	chr17	30677178	30677190	13	*	967	539	Promoter	17	30677157	30707975	30819	1	7756	uc002hhk.1	21	ENSG00000010244	ZNF207	zinc finger protein 207
44	chr17	34982544	34982556	13	*	971	544	Distal Intergenic	17	34958391	34965407	7017	1	79922	uc002hnf.3	24153	ENSG00000278619	MRM1	mitochondrial rRNA methyltransferase 1
45	chr17	36157270	36157282	13	*	980	573	Distal Intergenic	17	36046434	36105096	58663	2	6928	uc021tvw.1	-52174	ENSG00000275410	HNF1B	HNF1 homeobox B
46	chr17	43238860	43238872	13	*	982	582	Promoter	17	43239262	43247406	8145	1	124790	uc002iii.1	-390	ENSG00000168517	HEXIM2	HEXIM P-TEFb complex subunit 2
47	chr17	43240018	43240030	13	*	993	632	Intron (uc002iih.1/124790, intron 2 of 3)	17	43239284	43247406	8123	1	124790	uc002iij.1	734	ENSG00000168517	HEXIM2	HEXIM P-TEFb complex subunit 2
48	chr17	46619195	46619207	13	*	979	571	Distal Intergenic	17	46621713	46628603	6891	1	100874362	uc031rdb.1	-2506	ENSG00000230148	HOXB-AS1	HOXB cluster antisense RNA 1
49	chr17	47075830	47075842	13	*	990	627	Intron (uc002iom.3/10642, intron 1 of 14)	17	47074774	47133507	58734	1	10642	uc010dbj.3	1056	ENSG00000159217	IGF2BP1	insulin like growth factor 2 mRNA binding protein 1
50	chr17	52750802	52750814	13	*	983	584	Distal Intergenic	17	52978052	52994810	16759	1	10040	uc002iub.3	-227238	ENSG00000141198	TOM1L1	target of myb1 like 1 membrane trafficking protein
51	chr17	56306946	56306958	13	*	966	536	Distal Intergenic	17	56315787	56329206	13420	1	4025	uc010dco.2	-8829	ENSG00000167419	LPO	lactoperoxidase
52	chr17	59541178	59541190	13	*	961	525	Intron (uc010ddo.3/9496, intron 3 of 8)	17	59533807	59562471	28665	1	9496	uc010woy.2	7371	ENSG00000121075	TBX4	T-box transcription factor 4
53	chr17	62915565	62915577	13	*	964	531	Promoter	17	62850488	62915586	65099	2	374819	uc010wqg.1	9	ENSG00000176809	LRRC37A3	leucine rich repeat containing 37 member A3
54	chr17	64470597	64470609	13	*	981	577	Intron (uc002jfo.1/5578, intron 2 of 14)	17	64298926	64806862	507937	1	5578	uc002jfp.1	171671	ENSG00000154229	PRKCA	protein kinase C alpha
55	chr17	65821640	65821652	13	*	964	531	Promoter	17	65821780	65900956	79177	1	2186	uc010wqm.1	-128	ENSG00000171634	BPTF	bromodomain PHD finger transcription factor
56	chr17	68042779	68042791	13	*	982	580	Distal Intergenic	17	68071366	68131746	60381	1	3773	uc002jin.4	-28575	ENSG00000153822	KCNJ16	potassium inwardly rectifying channel subfamily J member 16
57	chr17	75523035	75523047	13	*	990	614	Distal Intergenic	17	75543023	75561103	18081	1	100507351	uc021udz.1	-19976	NA	LOC100507351	uncharacterized LOC100507351
58	chr17	77787463	77787475	13	*	960	522	Distal Intergenic	17	77768176	77770915	2740	2	57332	uc002jxd.2	-16548	ENSG00000141570	CBX8	chromobox 8
59	chr10	5855587	5855599	13	*	984	588	Promoter	10	5807186	5855512	48327	2	2665	uc009xid.3	-75	ENSG00000057608	GDI2	GDP dissociation inhibitor 2
60	chr10	7860485	7860497	13	*	993	637	Promoter	10	7860467	8057016	196550	1	83860	uc010qbd.3	18	ENSG00000165632	TAF3	TATA-box binding protein associated factor 3
61	chr10	27541912	27541924	13	*	964	531	Distal Intergenic	10	27534782	27541235	6454	2	387646	uc001its.2	-677	ENSG00000230445	LRRC37A6P	leucine rich repeat containing 37 member A6, pseudogene
62	chr10	32635389	32635401	13	*	982	580	Intron (uc001iwg.2/80314, intron 1 of 14)	10	32556644	32636146	79503	2	80314	uc001iwg.2	745	ENSG00000120616	EPC1	enhancer of polycomb homolog 1
63	chr10	50257817	50257829	13	*	990	627	Intron (uc001jhf.2/196740, intron 5 of 7)	10	50193557	50193632	76	2	100422895	uc021ppz.1	-64185	ENSG00000264800	MIR4294	microRNA 4294
64	chr10	70092254	70092266	13	*	982	582	Promoter	10	70042417	70092684	50268	2	64081	uc001jns.1	418	ENSG00000108187	PBLD	phenazine biosynthesis like protein domain containing
65	chr10	94608284	94608296	13	*	984	588	Promoter	10	94608225	94819251	211027	1	54536	uc009xuc.3	59	ENSG00000138190	EXOC6	exocyst complex component 6
66	chr10	103911955	103911967	13	*	961	524	Promoter	10	103911933	103923627	11695	1	9221	uc009xxb.1	22	ENSG00000166197	NOLC1	nucleolar and coiled-body phosphoprotein 1
67	chr10	112327443	112327455	13	*	1000	722	Promoter	10	112327449	112364392	36944	1	9126	uc001kze.3	0	ENSG00000108055	SMC3	structural maintenance of chromosomes 3
68	chr10	114720312	114720324	13	*	980	573	Intron (uc001lac.4/6934, intron 3 of 13)	10	114710882	114927436	216555	1	6934	uc010qrt.2	9430	ENSG00000148737	TCF7L2	transcription factor 7 like 2
69	chr10	121356178	121356190	13	*	982	579	Promoter	10	121332978	121356541	23564	2	7073	uc001lei.1	351	ENSG00000151923	TIAL1	TIA1 cytotoxic granule associated RNA binding protein like 1
70	chr4	798664	798676	13	*	990	614	Intron (uc003gbi.3/10815, intron 2 of 3)	4	778745	819945	41201	2	10815	uc003gbi.3	21269	ENSG00000168993	CPLX1	complexin 1
71	chr4	798687	798699	13	*	990	614	Intron (uc003gbi.3/10815, intron 2 of 3)	4	778745	819945	41201	2	10815	uc003gbi.3	21246	ENSG00000168993	CPLX1	complexin 1
72	chr4	17175131	17175143	13	*	982	579	Intron (uc003gpc.3/uc003gpc.3, intron 4 of 5)	4	16503169	16900424	397256	2	9079	uc010iee.3	-274707	ENSG00000169744	LDB2	LIM domain binding 2
73	chr4	28740732	28740744	13	*	984	586	Distal Intergenic	4	28821204	28821290	87	1	100422937	uc021xnb.1	-80460	ENSG00000283275	MIR4275	microRNA 4275
74	chr4	39699754	39699766	13	*	997	692	Promoter	4	39699759	39784410	84652	1	3093	uc003guq.4	0	ENSG00000078140	UBE2K	ubiquitin conjugating enzyme E2 K
75	chr4	40312433	40312445	13	*	979	570	Intron (uc021xnq.1/uc021xnq.1, intron 2 of 3)	4	40337346	40357234	19889	1	55584	uc003gva.2	-24901	ENSG00000174343	CHRNA9	cholinergic receptor nicotinic alpha 9 subunit
76	chr4	108813056	108813068	13	*	993	632	Intron (uc003hyl.4/166929, intron 2 of 6)	4	108814420	108836204	21785	1	166929	uc003hyn.3	-1352	ENSG00000164023	SGMS2	sphingomyelin synthase 2
77	chr4	146019464	146019476	13	*	984	588	Promoter	4	145915727	146019371	103645	2	10393	uc031sho.1	-93	ENSG00000164162	ANAPC10	anaphase promoting complex subunit 10
78	chr4	152684005	152684017	13	*	982	580	Distal Intergenic	4	152624331	152682175	57845	2	5188	uc003imm.4	-1830	ENSG00000059691	GATB	glutamyl-tRNA amidotransferase subunit B
79	chr4	184465477	184465489	13	*	990	614	Distal Intergenic	4	184427236	184432249	5014	1	3622	uc011ckk.1	38241	ENSG00000168556	ING2	inhibitor of growth family member 2
80	chr12	5183151	5183163	13	*	990	614	Distal Intergenic	12	5153085	5155954	2870	1	3741	uc001qni.4	30066	ENSG00000130037	KCNA5	potassium voltage-gated channel subfamily A member 5
81	chr12	6772331	6772343	13	*	971	545	Promoter	12	6759704	6772308	12605	2	51147	uc009zev.3	-23	ENSG00000111653	ING4	inhibitor of growth family member 4
82	chr12	6900160	6900172	13	*	978	565	Intron (uc009zez.2/920, intron 1 of 4)	12	6898638	6929976	31339	1	920	uc010sfl.2	1522	ENSG00000010610	CD4	CD4 molecule
83	chr12	7079996	7080008	13	*	980	573	Promoter	12	7079944	7105520	25577	1	10436	uc010sfv.1	52	ENSG00000126749	EMG1	EMG1 N1-specific pseudouridine methyltransferase
84	chr12	46121316	46121328	13	*	985	597	Promoter	12	46119503	46121704	2202	2	400027	uc001roq.3	376	NA	LINC00938	long intergenic non-protein coding RNA 938
85	chr12	49075797	49075809	13	*	987	604	Promoter	12	49046995	49076008	29014	2	54934	uc001rrz.2	199	ENSG00000139620	KANSL2	KAT8 regulatory NSL complex subunit 2
86	chr12	55719784	55719796	13	*	990	618	Distal Intergenic	12	55714384	55715322	939	1	390321	uc010spi.2	5400	ENSG00000205330	OR6C1	olfactory receptor family 6 subfamily C member 1
87	chr12	68933006	68933018	13	*	979	566	Distal Intergenic	12	69004619	69051493	46875	1	5908	uc010ste.2	-71601	ENSG00000127314	RAP1B	RAP1B, member of RAS oncogene family
88	chr12	77158040	77158052	13	*	961	524	Promoter	12	77157854	77247474	89621	1	23390	uc001syk.1	186	ENSG00000186908	ZDHHC17	zinc finger DHHC-type palmitoyltransferase 17
89	chr12	108059587	108059599	13	*	987	602	Distal Intergenic	12	108079590	108091374	11785	1	11137	uc001tmn.1	-19991	ENSG00000136045	PWP1	PWP1 homolog, endonuclein
90	chr12	120966938	120966950	13	*	961	524	Promoter	12	120941082	120966964	25883	2	84274	uc001tyn.3	14	ENSG00000110871	COQ5	coenzyme Q5, methyltransferase
91	chr12	121415966	121415978	13	*	965	532	Promoter	12	121416454	121435685	19232	1	6927	uc021rex.1	-476	ENSG00000135100	HNF1A	HNF1 homeobox A
92	chr14	23235904	23235916	13	*	976	559	Promoter	14	23235961	23240998	5038	1	5018	uc001wgp.2	-45	ENSG00000155463	OXA1L	OXA1L mitochondrial inner membrane protein
93	chr14	26746111	26746123	13	*	975	554	Distal Intergenic	14	26915089	27066960	151872	2	4857	uc001wpy.3	320837	ENSG00000139910	NOVA1	NOVA alternative splicing regulator 1
94	chr14	31494861	31494873	13	*	981	574	Promoter	14	31494676	31565656	70981	1	11154	uc001wqy.4	185	ENSG00000100478	AP4S1	adaptor related protein complex 4 subunit sigma 1
95	chr14	46732874	46732886	13	*	973	549	Intron (uc031qoi.1/100506412, intron 3 of 5)	14	46533362	46971104	437743	1	100506412	uc031qoj.1	199512	ENSG00000258700	LINC00871	long intergenic non-protein coding RNA 871
96	chr14	51511289	51511301	13	*	987	602	Intron (uc001wyx.4/114088, intron 1 of 9)	14	51441981	51562422	120442	2	114088	uc001wyx.4	51121	ENSG00000100505	TRIM9	tripartite motif containing 9
97	chr14	57465602	57465614	13	*	984	586	Distal Intergenic	14	57279901	57397550	117650	1	100309464	uc001xcr.3	185701	ENSG00000248550	OTX2-AS1	OTX2 antisense RNA 1 (head to head)
98	chr14	65068651	65068663	13	*	978	565	Distal Intergenic	14	65052826	65056096	3271	1	145376	uc001xhm.1	15825	ENSG00000165807	PPP1R36	protein phosphatase 1 regulatory subunit 36
99	chr14	70234391	70234403	13	*	985	597	Promoter	14	70233000	70234430	1431	2	100289511	uc021rvk.1	27	NA	LOC100289511	uncharacterized LOC100289511
100	chr14	72322328	72322340	13	*	976	558	Distal Intergenic	14	72398817	73033238	634422	1	9628	uc021rvv.1	-76477	ENSG00000182732	RGS6	regulator of G protein signaling 6
101	chr14	88459602	88459614	13	*	979	571	Promoter	14	88399358	88459615	60258	2	2581	uc001xvt.3	1	ENSG00000054983	GALC	galactosylceramidase
102	chr14	93799355	93799367	13	*	981	576	Promoter	14	93703896	93799385	95490	2	55727	uc001ybo.3	18	ENSG00000011114	BTBD7	BTB domain containing 7
103	chr5	1801525	1801537	13	*	974	552	Promoter	5	1801496	1816167	14672	1	4726	uc003jcy.3	29	ENSG00000145494	NDUFS6	NADH:ubiquinone oxidoreductase subunit S6
104	chr5	5523375	5523387	13	*	962	526	Distal Intergenic	5	5422786	5490347	67562	1	23379	uc003jdm.5	100589	ENSG00000164151	ICE1	interactor of little elongation complex ELL subunit 1
105	chr5	18733335	18733347	13	*	975	554	Distal Intergenic	5	19473155	19886381	413227	2	1016	uc021xwu.1	1153034	ENSG00000145526	CDH18	cadherin 18
106	chr5	18800874	18800886	13	*	983	584	Distal Intergenic	5	19473155	19886381	413227	2	1016	uc021xwu.1	1085495	ENSG00000145526	CDH18	cadherin 18
107	chr5	20305869	20305881	13	*	978	565	Intron (uc003jgc.3/1016, intron 1 of 14)	5	19473155	20575982	1102828	2	1016	uc003jgc.3	270101	ENSG00000145526	CDH18	cadherin 18
108	chr5	32444399	32444411	13	*	984	588	Promoter	5	32354456	32444844	90389	2	51663	uc003jhr.1	433	ENSG00000056097	ZFR	zinc finger RNA binding protein
109	chr5	37952383	37952395	13	*	960	522	Distal Intergenic	5	37873527	37875900	2374	1	100861519	uc031sjd.1	78856	NA	GDNF-AS1	GDNF antisense RNA 1
110	chr5	43396387	43396399	13	*	979	566	Intron (uc003jns.3/56477, intron 1 of 3)	5	43381600	43397230	15631	2	56477	uc010ivn.3	831	ENSG00000151882	CCL28	C-C motif chemokine ligand 28
111	chr5	78441562	78441574	13	*	978	564	Distal Intergenic	5	78407604	78428113	20510	1	635	uc011cti.2	33958	ENSG00000145692	BHMT	betaine--homocysteine S-methyltransferase
112	chr5	94960276	94960288	13	*	982	580	Distal Intergenic	5	94955980	94957284	1305	1	285601	uc003kle.1	4296	ENSG00000178015	GPR150	G protein-coupled receptor 150
113	chr5	113106622	113106634	13	*	990	614	Distal Intergenic	5	112849391	112930984	81594	1	64848	uc003kqn.3	257231	ENSG00000047188	YTHDC2	YTH domain containing 2
114	chr5	128210678	128210690	13	*	993	644	Distal Intergenic	5	128301210	128369335	68126	1	28965	uc003kuy.3	-90520	ENSG00000113396	SLC27A6	solute carrier family 27 member 6
115	chr5	134073612	134073624	13	*	968	539	Distal Intergenic	5	134074170	134087850	13681	1	819	uc003kzt.3	-546	ENSG00000164615	CAMLG	calcium modulating ligand
116	chr5	141420029	141420041	13	*	984	586	Distal Intergenic	5	141380234	141392620	12387	2	10007	uc010jgh.3	-27409	ENSG00000113552	GNPDA1	glucosamine-6-phosphate deaminase 1
117	chr5	142784984	142784996	13	*	961	524	Intron (uc003lnc.3/2908, intron 1 of 8)	5	142657496	142784045	126550	2	2908	uc011dbk.2	-939	ENSG00000113580	NR3C1	nuclear receptor subfamily 3 group C member 1
118	chr5	176361850	176361862	13	*	985	594	Intron (uc021yil.1/51720, intron 10 of 14)	5	176338312	176370489	32178	2	51720	uc003mfe.1	8627	ENSG00000087206	UIMC1	ubiquitin interaction motif containing 1
119	chr5	176981655	176981667	13	*	990	618	Promoter	5	176946790	176981548	34759	2	54540	uc003mhw.3	-107	ENSG00000146067	FAM193B	family with sequence similarity 193 member B
120	chr5	178986548	178986560	13	*	985	592	Promoter	5	178986693	179037027	50335	1	80230	uc003mkb.2	-133	ENSG00000176783	RUFY1	RUN and FYVE domain containing 1
121	chr19	1205782	1205794	13	*	964	531	Promoter	19	1205798	1228434	22637	1	6794	uc002lrl.1	-4	ENSG00000118046	STK11	serine/threonine kinase 11
122	chr19	1269625	1269637	13	*	974	552	Promoter	19	1269267	1274439	5173	1	1153	uc010xgl.1	358	ENSG00000099622	CIRBP	cold inducible RNA binding protein
123	chr19	2015696	2015708	13	*	985	597	Promoter	19	1985447	2015702	30256	2	55643	uc002lup.1	0	ENSG00000133243	BTBD2	BTB domain containing 2
124	chr19	3404660	3404672	13	*	978	565	Intron (uc002lxo.3/4782, intron 2 of 10)	19	3366565	3469215	102651	1	4782	uc010xhj.2	38095	ENSG00000141905	NFIC	nuclear factor I C
125	chr19	4791727	4791739	13	*	996	674	Promoter	19	4791728	4795571	3844	1	55527	uc002mbf.3	0	ENSG00000141965	FEM1A	fem-1 homolog A
126	chr19	10765383	10765395	13	*	1000	722	Promoter	19	10764937	10803095	38159	1	3609	uc002mpo.3	446	ENSG00000129351	ILF3	interleukin enhancer binding factor 3
127	chr19	12845465	12845477	13	*	984	586	Promoter	19	12841454	12845529	4076	2	79002	uc002muu.3	52	ENSG00000123144	TRIR	telomerase RNA component interacting RNase
128	chr19	12848313	12848325	13	*	993	637	Promoter	19	12848306	12859137	10832	1	439	uc002muv.3	7	ENSG00000198356	GET3	guided entry of tail-anchored proteins factor 3, ATPase
129	chr19	15442710	15442722	13	*	1000	722	Promoter	19	15366875	15442717	75843	2	23476	uc002nau.4	0	ENSG00000141867	BRD4	bromodomain containing 4
130	chr19	15490137	15490149	13	*	985	597	Promoter	19	15464332	15490612	26281	2	10270	uc002nav.3	463	ENSG00000105127	AKAP8	A-kinase anchoring protein 8
131	chr19	15529593	15529605	13	*	985	597	Promoter	19	15490859	15529833	38975	2	26993	uc002naw.1	228	ENSG00000011243	AKAP8L	A-kinase anchoring protein 8 like
132	chr19	19431662	19431674	13	*	984	588	Promoter	19	19431630	19469563	37934	1	23383	uc002nmk.4	32	ENSG00000129933	MAU2	MAU2 sister chromatid cohesion factor
133	chr19	32836535	32836547	13	*	993	637	Promoter	19	32836514	32878573	42060	1	22847	uc002nte.3	21	ENSG00000168813	ZNF507	zinc finger protein 507
134	chr19	37663789	37663801	13	*	990	618	Promoter	19	37641001	37663615	22615	2	199704	uc002ofo.1	-174	ENSG00000196967	ZNF585A	zinc finger protein 585A
135	chr19	41770272	41770284	13	*	962	526	Promoter	19	41770277	41813811	43535	1	11100	uc002oqc.4	0	ENSG00000105323	HNRNPUL1	heterogeneous nuclear ribonucleoprotein U like 1
136	chr19	42579956	42579968	13	*	982	582	Promoter	19	42580290	42585720	5431	1	64763	uc002osm.4	-322	ENSG00000105732	ZNF574	zinc finger protein 574
137	chr19	58514450	58514462	13	*	974	552	Promoter	19	58514262	58518574	4313	1	100128398	uc021vcs.2	188	ENSG00000176593	LOC100128398	uncharacterized LOC100128398
138	chr16	2563943	2563955	13	*	1000	722	Promoter	16	2563871	2570224	6354	1	527	uc002cqn.3	72	ENSG00000185883	ATP6V0C	ATPase H+ transporting V0 subunit c
139	chr16	4626284	4626296	13	*	979	566	Exon (uc010uxn.2/342346, exon 5 of 16)	16	4606491	4650318	43828	1	342346	uc010uxn.2	19793	ENSG00000205832	C16orf96	chromosome 16 open reading frame 96
140	chr16	9057736	9057748	13	*	979	571	Promoter	16	8985951	9057341	71391	2	7874	uc002czl.2	-395	ENSG00000187555	USP7	ubiquitin specific peptidase 7
141	chr16	30546283	30546295	13	*	975	554	Promoter	16	30535322	30546219	10898	2	79724	uc010vex.2	-64	ENSG00000169957	ZNF768	zinc finger protein 768
142	chr16	30569811	30569823	13	*	975	554	Promoter	16	30565085	30569642	4558	2	92595	uc002dyr.2	-169	ENSG00000169951	ZNF764	zinc finger protein 764
143	chr16	30709546	30709558	13	*	979	566	Promoter	16	30709025	30709810	786	2	730183	uc031qvs.1	252	ENSG00000261840	LOC730183	uncharacterized LOC730183
144	chr16	57481411	57481423	13	*	993	637	Promoter	16	57462087	57481369	19283	2	57019	uc002elm.1	-42	ENSG00000005194	CIAPIN1	cytokine induced apoptosis inhibitor 1
145	chr16	58663727	58663739	13	*	996	662	Promoter	16	58553850	58663790	109941	2	23019	uc002enu.5	51	ENSG00000125107	CNOT1	CCR4-NOT transcription complex subunit 1
146	chr16	67964691	67964703	13	*	1000	722	3' UTR	16	67963473	67965778	2306	2	1506	uc002euw.3	1075	ENSG00000141086	CTRL	chymotrypsin like
147	chr16	71235571	71235583	13	*	973	549	Intron (uc031qwy.1/54768, intron 1 of 85)	16	71059286	71220821	161536	2	54768	uc010cfz.2	-14750	ENSG00000157423	HYDIN	HYDIN axonemal central pair apparatus protein
148	chr16	89200573	89200585	13	*	993	637	Intron (uc002fmp.3/197322, intron 8 of 10)	16	89202956	89222171	19216	1	197322	uc031qxj.1	-2371	ENSG00000176715	ACSF3	acyl-CoA synthetase family member 3
149	chr20	1099275	1099287	13	*	976	559	Promoter	20	1099240	1148426	49187	1	9491	uc002wen.4	35	ENSG00000125818	PSMF1	proteasome inhibitor subunit 1
150	chr20	4982145	4982157	13	*	985	592	Promoter	20	4833002	4982145	149144	2	9962	uc002wlg.1	0	ENSG00000089057	SLC23A2	solute carrier family 23 member 2
151	chr20	21489838	21489850	13	*	963	529	Distal Intergenic	20	21491660	21494664	3005	2	4821	uc002wsi.3	4814	ENSG00000125820	NKX2-2	NK2 homeobox 2
152	chr20	25371628	25371640	13	*	982	580	Promoter	20	25280834	25371618	90785	2	26090	uc002wus.2	-10	ENSG00000100997	ABHD12	abhydrolase domain containing 12, lysophospholipase
153	chr20	32497409	32497421	13	*	979	566	Distal Intergenic	20	32581458	32661841	80384	1	22913	uc010zui.2	-84037	ENSG00000125970	RALY	RALY heterogeneous nuclear ribonucleoprotein
154	chr20	34252814	34252826	13	*	967	539	Promoter	20	34236847	34252878	16032	2	10137	uc002xdq.3	52	ENSG00000244462	RBM12	RNA binding motif protein 12
155	chr20	34535703	34535715	13	*	966	536	3' UTR	20	34541539	34542548	1010	2	51282	uc002xen.2	6833	ENSG00000171222	SCAND1	SCAN domain containing 1
156	chr20	40331470	40331482	13	*	984	586	Distal Intergenic	20	40125449	40247133	121685	2	84181	uc002xkc.3	-84337	ENSG00000124177	CHD6	chromodomain helicase DNA binding protein 6
157	chr20	48118693	48118705	13	*	984	586	Distal Intergenic	20	47988505	48100490	111986	2	3745	uc002xus.1	-18203	ENSG00000158445	KCNB1	potassium voltage-gated channel subfamily B member 1
158	chr20	50383587	50383599	13	*	967	539	Intron (uc002xwg.1/10079, intron 1 of 27)	20	50213314	50384908	171595	2	10079	uc002xwg.1	1309	ENSG00000054793	ATP9A	ATPase phospholipid transporting 9A (putative)
159	chr20	52556718	52556730	13	*	969	541	Distal Intergenic	20	52560079	52612736	52658	2	8537	uc010zza.1	56006	ENSG00000064787	BCAS1	brain enriched myelin associated protein 1
160	chr20	60641313	60641325	13	*	990	614	Promoter	20	60549854	60640866	91013	2	6874	uc002ybs.3	-447	ENSG00000130699	TAF4	TATA-box binding protein associated factor 4
161	chr7	85313764	85313776	13	*	993	637	Distal Intergenic	7	84679673	84816171	136499	2	223117	uc010lee.1	-497593	ENSG00000153993	SEMA3D	semaphorin 3D
162	chr7	94139390	94139402	13	*	961	524	Promoter	7	94139170	94186328	47159	1	64921	uc003unj.4	220	ENSG00000127995	CASD1	CAS1 domain containing 1
163	chr7	104654522	104654534	13	*	988	611	Promoter	7	104650989	104654588	3600	2	100216545	uc003vck.2	54	NA	KMT2E-AS1	KMT2E antisense RNA 1
164	chr7	106301519	106301531	13	*	960	522	Promoter	7	106297211	106301634	4424	2	168455	uc003vdt.3	103	ENSG00000253276	CCDC71L	coiled-coil domain containing 71 like
165	chr7	140326127	140326139	13	*	976	558	Intron (uc003vvw.3/27147, intron 1 of 18)	7	140218220	140340576	122357	2	27147	uc003vvw.3	14437	ENSG00000146966	DENND2A	DENN domain containing 2A
166	chr22	35795955	35795967	13	*	965	532	Promoter	22	35796116	35820495	24380	1	4174	uc003anu.4	-149	ENSG00000100297	MCM5	minichromosome maintenance complex component 5
167	chr22	39917044	39917056	13	*	961	524	Promoter	22	39916569	39918691	2123	1	468	uc003aya.3	475	ENSG00000128272	ATF4	activating transcription factor 4
168	chr22	41347396	41347408	13	*	993	637	Promoter	22	41347351	41369019	21669	1	9978	uc003azk.3	45	ENSG00000100387	RBX1	ring-box 1
169	chr22	41865144	41865156	13	*	985	597	Promoter	22	41865129	41924993	59865	1	50	uc003bac.3	15	ENSG00000100412	ACO2	aconitase 2
170	chr22	42475933	42475945	13	*	976	559	Promoter	22	42475695	42480288	4594	1	91689	uc003bca.3	238	ENSG00000183172	SMDT1	single-pass membrane protein with aspartate rich tail 1
171	chr22	45559887	45559899	13	*	978	565	Promoter	22	45559726	45583890	24165	1	10762	uc011aqn.3	161	ENSG00000093000	NUP50	nucleoporin 50
172	chr22	46500221	46500233	13	*	967	538	Intron (uc003bgr.4/400931, intron 4 of 4)	22	46508629	46508702	74	1	406883	uc021wrn.1	-8396	ENSG00000283990	MIRLET7A3	microRNA let-7a-3
173	chr22	46500244	46500256	13	*	985	597	Intron (uc003bgr.4/400931, intron 4 of 4)	22	46508629	46508702	74	1	406883	uc021wrn.1	-8373	ENSG00000283990	MIRLET7A3	microRNA let-7a-3
174	chr22	50781757	50781769	13	*	993	637	Promoter	22	50781746	50883518	101773	1	9701	uc003blc.3	11	ENSG00000100239	PPP6R2	protein phosphatase 6 regulatory subunit 2
175	chrX	1970591	1970603	13	*	979	566	Distal Intergenic	23	1734026	1761974	27949	1	438	uc004cqe.3	236565	ENSG00000196433	ASMT	acetylserotonin O-methyltransferase
176	chrX	48433242	48433254	13	*	964	531	Intron (uc004dkf.2/5935, intron 1 of 6)	23	48432741	48439553	6813	1	5935	uc004dkf.2	501	ENSG00000102317	RBM3	RNA binding motif protein 3
177	chrX	53254372	53254384	13	*	961	524	Promoter	23	53220503	53254604	34102	2	8242	uc004drz.3	220	ENSG00000126012	KDM5C	lysine demethylase 5C
178	chrX	62654815	62654827	13	*	985	592	Intron (uc004dvg.2/92249, intron 2 of 3)	23	62567107	62571218	4112	2	139886	uc004dvf.3	-83597	ENSG00000186767	SPIN4	spindlin family member 4
179	chrX	70503441	70503453	13	*	996	662	Promoter	23	70503042	70521018	17977	1	4841	uc011mpv.2	399	ENSG00000147140	NONO	non-POU domain containing octamer binding
180	chrX	73512169	73512181	13	*	985	592	Promoter	23	73498209	73512435	14227	2	100302692	uc004ebr.1	254	ENSG00000230590	FTX	FTX transcript, XIST regulator
181	chrX	77041682	77041694	13	*	1000	722	Promoter	23	76760356	77041719	281364	2	546	uc004eco.4	25	ENSG00000085224	ATRX	ATRX chromatin remodeler
182	chrX	79590919	79590931	13	*	990	614	Promoter	23	79591003	79700810	109808	1	169966	uc004edl.1	-72	ENSG00000174016	TENT5D	terminal nucleotidyltransferase 5D
183	chrX	102565153	102565165	13	*	976	559	Intron (uc004eka.3/84707, intron 2 of 2)	23	102564274	102565883	1610	2	84707	uc004eka.3	718	ENSG00000133134	BEX2	brain expressed X-linked 2
184	chrX	109641328	109641340	13	*	971	544	Intron (uc011msr.1/57529, intron 1 of 2)	23	109662285	109699562	37278	1	57529	uc004eor.2	-20945	ENSG00000243978	RTL9	retrotransposon Gag like 9
185	chrX	117670841	117670853	13	*	962	526	Intron (uc004eqp.2/139818, intron 1 of 52)	23	117695346	117820123	124778	1	139818	uc004eqq.2	-24493	ENSG00000147251	DOCK11	dedicator of cytokinesis 11
186	chrX	122610764	122610776	13	*	969	541	Intron (uc004etq.4/2892, intron 13 of 15)	23	122735728	122744814	9087	2	57187	uc004etv.4	134038	ENSG00000125676	THOC2	THO complex 2
187	chr15	52731401	52731413	13	*	993	637	Intron (uc002abx.3/4644, intron 1 of 39)	15	52630007	52643678	13672	2	4644	uc002acc.1	-87723	ENSG00000197535	MYO5A	myosin VA
188	chr15	69110250	69110262	13	*	977	563	Intron (uc002arl.3/8125, intron 1 of 6)	15	69070875	69113261	42387	2	8125	uc002arl.3	2999	ENSG00000140350	ANP32A	acidic nuclear phosphoprotein 32 family member A
189	chr15	77197538	77197550	13	*	987	604	Promoter	15	76672050	77197744	525695	2	49855	uc002bbz.1	194	ENSG00000140386	SCAPER	S-phase cyclin A associated protein in the ER
190	chr15	81282308	81282320	13	*	984	588	Promoter	15	81268095	81282205	14111	2	23184	uc002bfy.1	-103	ENSG00000117899	MESD	mesoderm development LRP chaperone
191	chr15	83571997	83572009	13	*	990	618	Intron (uc002bjg.3/9455, intron 1 of 8)	15	83517729	83621476	103748	2	9455	uc002bjg.3	49467	ENSG00000103942	HOMER2	homer scaffold protein 2
192	chr15	89922176	89922188	13	*	962	526	Intron (uc002bnv.2/254559, intron 2 of 6)	15	89921273	89941718	20446	1	254559	uc002bnw.2	903	ENSG00000255571	MIR9-3HG	MIR9-3 host gene
193	chr15	93352618	93352630	13	*	964	531	Distal Intergenic	15	93338714	93340338	1625	1	728619	uc021svm.2	13904	NA	ASB9P1	ankyrin repeat and SOCS box containing 9 pseudogene 1
194	chr13	24212044	24212056	13	*	962	526	Intron (uc001uot.3/55504, intron 5 of 9)	13	24153499	24250244	96746	1	55504	uc001uow.3	58545	ENSG00000127863	TNFRSF19	TNF receptor superfamily member 19
195	chr13	46468792	46468804	13	*	966	536	Distal Intergenic	13	46354416	46425846	71431	2	283514	uc001vap.3	-42946	ENSG00000215475	SIAH3	siah E3 ubiquitin protein ligase family member 3
196	chr13	100150742	100150754	13	*	965	532	Distal Intergenic	13	100153628	100216302	62675	1	9375	uc001voj.2	-2874	ENSG00000125304	TM9SF2	transmembrane 9 superfamily member 2
197	chr13	102141259	102141271	13	*	973	549	Intron (uc001vpb.4/9358, intron 2 of 10)	13	102142303	102368796	226494	1	9358	uc031qnc.1	-1032	ENSG00000198542	ITGBL1	integrin subunit beta like 1
198	chr13	107570348	107570360	13	*	966	536	Distal Intergenic	13	107306228	107324528	18301	1	100874173	uc031qnf.1	264120	ENSG00000230156	LINC00443	long intergenic non-protein coding RNA 443
199	chr11	2813106	2813118	13	*	982	580	Intron (uc001lwn.3/3784, intron 15 of 15)	11	2891263	2893336	2074	1	55539	uc009ydq.3	-78145	ENSG00000237941	KCNQ1DN	KCNQ1 downstream neighbor
200	chr11	9482228	9482240	13	*	996	662	Promoter	11	9481103	9482245	1143	2	644656	uc021qdn.1	5	ENSG00000268403	LOC644656	uncharacterized LOC644656
201	chr11	10830163	10830175	13	*	996	662	Promoter	11	10818593	10830043	11451	2	1982	uc009ygf.3	-120	ENSG00000110321	EIF4G2	eukaryotic translation initiation factor 4 gamma 2
202	chr11	36346577	36346589	13	*	993	637	Intron (uc001mwo.4/79899, intron 1 of 8)	11	36317725	36486754	169030	1	79899	uc001mwo.4	28852	ENSG00000135362	PRR5L	proline rich 5 like
203	chr11	47486161	47486173	13	*	993	644	Distal Intergenic	11	47460036	47470730	10695	2	5913	uc009yls.1	-15431	ENSG00000165917	RAPSN	receptor associated protein of the synapse
204	chr11	64267835	64267847	13	*	970	543	Distal Intergenic	11	64216529	64219128	2600	1	100996455	uc031qbj.1	51306	ENSG00000181908	LINC02724	long intergenic non-protein coding RNA 2724
205	chr11	66886751	66886763	13	*	990	618	Promoter	11	66886740	67025550	138811	1	22992	uc001ojx.3	11	ENSG00000173120	KDM2A	lysine demethylase 2A
206	chr11	67250517	67250529	13	*	997	692	Promoter	11	67250505	67258579	8075	1	9049	uc001olv.3	12	ENSG00000110711	AIP	aryl hydrocarbon receptor interacting protein
207	chr11	71555295	71555307	13	*	962	527	Distal Intergenic	11	71544246	71548608	4363	1	245911	uc010rqr.2	11049	ENSG00000184276	DEFB108B	defensin beta 108B
208	chr11	74459919	74459931	13	*	964	531	Promoter	11	74459913	74553458	93546	1	254225	uc001ovl.4	6	ENSG00000166439	RNF169	ring finger protein 169
209	chr11	84620948	84620960	13	*	979	566	Intron (uc001paj.2/1740, intron 1 of 22)	11	83166056	84634465	1468410	2	1740	uc001paj.2	13505	ENSG00000150672	DLG2	discs large MAGUK scaffold protein 2
210	chr11	118938528	118938540	13	*	984	588	Promoter	11	118938532	118952688	14157	1	55823	uc010ryy.2	0	ENSG00000160695	VPS11	VPS11 core subunit of CORVET and HOPS complexes
211	chr21	15486646	15486658	13	*	979	570	Intron (uc002yjk.3/uc002yjk.3, intron 2 of 2)	21	15481135	15579254	98120	2	149998	uc002yjm.3	92596	ENSG00000188992	LIPI	lipase I
212	chr21	34990910	34990922	13	*	982	579	Intron (uc002ysn.1/29980, intron 3 of 4)	21	34967566	34969707	2142	2	9946	uc002ysq.3	-21203	ENSG00000205758	CRYZL1	crystallin zeta like 1
213	chr21	48055184	48055196	13	*	982	580	Promoter	21	48055507	48075276	19770	1	3275	uc021wkc.1	-311	ENSG00000160310	PRMT2	protein arginine methyltransferase 2
214	chr8	6673993	6674005	13	*	972	546	Intron (uc003wqq.3/389610, intron 6 of 7)	8	6693076	6699975	6900	1	100652791	uc022aqw.2	-19071	ENSG00000245857	GS1-24F4.2	uncharacterized LOC100652791
215	chr8	8356597	8356609	13	*	976	558	Distal Intergenic	8	8175258	8239257	64000	2	157285	uc003wsh.4	-117340	ENSG00000275342	PRAG1	PEAK1 related, kinase-activating pseudokinase 1
216	chr8	17864387	17864399	13	*	996	674	Intron (uc003wyi.4/5108, intron 30 of 38)	8	17840742	17887457	46716	1	5108	uc011kyk.2	23645	ENSG00000078674	PCM1	pericentriolar material 1
217	chr8	20674243	20674255	13	*	993	637	Distal Intergenic	8	20831497	20852630	21134	1	286114	uc022asp.1	-157242	ENSG00000253199	LINC02153	long intergenic non-protein coding RNA 2153
218	chr8	26149034	26149046	13	*	990	618	Promoter	8	26149007	26230195	81189	1	5520	uc003xeu.3	27	ENSG00000221914	PPP2R2A	protein phosphatase 2 regulatory subunit Balpha
219	chr8	37123526	37123538	13	*	982	579	Distal Intergenic	8	37553301	37556396	3096	1	80139	uc003xjy.1	-429763	ENSG00000183779	ZNF703	zinc finger protein 703
220	chr8	72687332	72687344	13	*	987	602	Distal Intergenic	8	72755358	72968547	213190	1	100132891	uc011lff.2	-68014	ENSG00000235531	MSC-AS1	MSC antisense RNA 1
221	chr8	95835513	95835525	13	*	993	637	Promoter	8	95835518	95872524	37007	1	55656	uc003yha.2	0	ENSG00000164941	INTS8	integrator complex subunit 8
222	chr8	104050421	104050433	13	*	962	526	Intron (uc003ykz.4/528, intron 1 of 12)	8	104033291	104085285	51995	1	528	uc011lhl.2	17130	ENSG00000155097	ATP6V1C1	ATPase H+ transporting V1 subunit C1
223	chr8	110703826	110703838	13	*	966	536	Promoter	8	110586405	110704020	117616	2	55638	uc003ynp.4	182	ENSG00000147642	SYBU	syntabulin
224	chr2	592930	592942	13	*	993	637	Distal Intergenic	2	667973	676158	8186	2	129787	uc002qwk.3	83216	ENSG00000151353	TMEM18	transmembrane protein 18
225	chr2	3699919	3699931	13	*	967	539	Distal Intergenic	2	3705786	3750260	44475	1	55821	uc010ewt.3	-5855	ENSG00000151360	ALLC	allantoicase
226	chr2	7838031	7838043	13	*	981	576	Distal Intergenic	2	7561392	7590381	28990	1	100506274	uc002qyv.3	276639	ENSG00000229727	LOC100506274	uncharacterized LOC100506274
227	chr2	38604396	38604408	13	*	960	522	Promoter	2	38522029	38604432	82404	2	64225	uc002rqq.3	24	ENSG00000119787	ATL2	atlastin GTPase 2
228	chr2	56912533	56912545	13	*	984	586	Distal Intergenic	2	56411258	56613309	202052	1	114800	uc002rzn.3	501275	ENSG00000055813	CCDC85A	coiled-coil domain containing 85A
229	chr2	64751292	64751304	13	*	982	582	Promoter	2	64751439	64820138	68700	1	54812	uc002scz.3	-135	ENSG00000119844	AFTPH	aftiphilin
230	chr2	65357232	65357244	13	*	965	532	Promoter	2	65313988	65357435	43448	2	5861	uc002sdm.3	191	ENSG00000138069	RAB1A	RAB1A, member RAS oncogene family
231	chr2	71559124	71559136	13	*	985	597	Promoter	2	71558885	71662191	103307	1	27332	uc002sia.3	239	ENSG00000075292	ZNF638	zinc finger protein 638
232	chr2	73520748	73520760	13	*	973	550	Promoter	2	73518057	73520829	2773	2	1961	uc010yrj.2	69	ENSG00000135625	EGR4	early growth response 4
233	chr2	75904547	75904559	13	*	966	536	Intron (uc010ffs.3/6936, intron 8 of 12)	2	75889832	75928498	38667	2	6936	uc010ffs.3	23939	ENSG00000005436	GCFC2	GC-rich sequence DNA-binding factor 2
234	chr2	105462226	105462238	13	*	965	532	Intron (uc002tck.2/100506421, intron 1 of 3)	2	105421883	105467934	46052	2	100506421	uc002tck.2	5696	ENSG00000233639	PANTR1	POU3F3 adjacent non-coding transcript 1
235	chr2	122080580	122080592	13	*	980	573	Distal Intergenic	2	121974164	122042778	68615	2	29842	uc010flr.3	-37802	ENSG00000115112	TFCP2L1	transcription factor CP2 like 1
236	chr2	128284050	128284062	13	*	984	588	Promoter	2	128249547	128284058	34512	2	55677	uc010yzl.1	0	ENSG00000163166	IWS1	interacts with SUPT6H, CTD assembly factor 1
237	chr2	150444226	150444238	13	*	994	652	Promoter	2	150426147	150444330	18184	2	27249	uc002txc.3	92	ENSG00000168288	MMADHC	metabolism of cobalamin associated D
238	chr2	152266418	152266430	13	*	961	524	Promoter	2	152266400	152333860	67461	1	55183	uc002txl.3	18	ENSG00000080345	RIF1	replication timing regulatory factor 1
239	chr2	183989030	183989042	13	*	990	614	Promoter	2	183989083	184026408	37326	1	129401	uc002upf.3	-41	ENSG00000163002	NUP35	nucleoporin 35
240	chr2	204739078	204739090	13	*	990	627	Distal Intergenic	2	204732511	204738683	6173	1	1493	uc010ftz.2	6567	ENSG00000163599	CTLA4	cytotoxic T-lymphocyte associated protein 4
241	chr2	224148258	224148270	13	*	986	599	Distal Intergenic	2	223916648	223920357	3710	1	23704	uc002vnl.5	231610	ENSG00000152049	KCNE4	potassium voltage-gated channel subfamily E regulatory subunit 4
242	chr2	241758020	241758032	13	*	967	538	Intron (uc010fzk.3/547, intron 1 of 48)	2	241653181	241759725	106545	2	547	uc010fzk.3	1693	ENSG00000130294	KIF1A	kinesin family member 1A
243	chr2	242576969	242576981	13	*	984	588	Promoter	2	242577027	242612046	35020	1	23192	uc002wbu.3	-46	ENSG00000168397	ATG4B	autophagy related 4B cysteine peptidase
244	chr6	5260960	5260972	13	*	983	584	Promoter	6	5108653	5261172	152520	2	57128	uc003mwp.3	200	ENSG00000214113	LYRM4	LYR motif containing 4
245	chr6	5636646	5636658	13	*	982	580	Intron (uc010jnv.1/10667, intron 6 of 6)	6	5998233	6004302	6070	2	51299	uc021ykx.1	367644	ENSG00000124785	NRN1	neuritin 1
246	chr6	15245708	15245720	13	*	993	632	Promoter	6	15245734	15497401	251668	1	3720	uc011diu.1	-14	ENSG00000008083	JARID2	jumonji and AT-rich interaction domain containing 2
247	chr6	20517039	20517051	13	*	961	523	Distal Intergenic	6	20534688	20559903	25216	1	54901	uc003ndb.1	-17637	ENSG00000145996	CDKAL1	CDK5 regulatory subunit associated protein 1 like 1
248	chr6	21908555	21908567	13	*	971	544	Intron (uc010jpp.1/401237, intron 6 of 6)	6	21898951	22214734	315784	1	401237	uc003ndl.3	9604	NA	CASC15	cancer susceptibility 15
249	chr6	25139925	25139937	13	*	978	565	Intron (uc011djv.1/8418, intron 1 of 9)	6	25108201	25138620	30420	2	8418	uc003new.3	-1305	ENSG00000168405	CMAHP	cytidine monophospho-N-acetylneuraminic acid hydroxylase, pseudogene
250	chr6	26205555	26205567	13	*	979	571	Distal Intergenic	6	26204873	26205249	377	1	8367	uc003ngy.3	682	ENSG00000276966	H4C5	H4 clustered histone 5
251	chr6	29526702	29526714	13	*	975	554	Intron (uc003nmo.3/10537, intron 1 of 1)	6	29523389	29527702	4314	2	10537	uc003nmo.3	988	ENSG00000213886	UBD	ubiquitin D
252	chr6	31275989	31276001	13	*	971	544	Intron (uc031snl.1/3106, intron 4 of 4)	6	31237743	31239913	2171	2	3107	uc011dnl.2	-36076	ENSG00000204525	HLA-C	major histocompatibility complex, class I, C
253	chr6	31588755	31588767	13	*	987	604	Promoter	6	31588450	31605554	17105	1	7916	uc003nvc.4	305	ENSG00000204469	PRRC2A	proline rich coiled-coil 2A
254	chr6	33290933	33290945	13	*	976	559	Promoter	6	33287930	33290793	2864	2	1616	uc010juw.2	-140	ENSG00000204209	DAXX	death domain associated protein
255	chr6	64283339	64283351	13	*	969	541	Intron (uc003pek.3/7803, intron 3 of 7)	6	64281920	64293489	11570	1	7803	uc003pel.3	1419	ENSG00000112245	PTP4A1	protein tyrosine phosphatase 4A1
256	chr6	89769135	89769147	13	*	981	574	Distal Intergenic	6	89790429	89794879	4451	1	10957	uc003pmv.3	-21282	ENSG00000146278	PNRC1	proline rich nuclear receptor coactivator 1
257	chr6	106892718	106892730	13	*	980	573	Distal Intergenic	6	106959305	107018334	59030	1	202	uc003prh.3	-66575	ENSG00000112297	CRYBG1	crystallin beta-gamma domain containing 1
258	chr6	112072578	112072590	13	*	969	541	Intron (uc003pvi.3/2534, intron 1 of 10)	6	111981535	112080334	98800	2	2534	uc003pvi.3	7744	ENSG00000010810	FYN	FYN proto-oncogene, Src family tyrosine kinase
259	chr6	112350583	112350595	13	*	990	614	Distal Intergenic	6	112375278	112390887	15610	1	8838	uc003pvm.3	-24683	ENSG00000112761	CCN6	cellular communication network factor 6
260	chr6	146432295	146432307	13	*	996	674	Intron (uc010khu.1/2911, intron 2 of 2)	6	146350334	146758734	408401	1	2911	uc011eea.2	81961	ENSG00000152822	GRM1	glutamate metabotropic receptor 1
261	chr6	149236503	149236515	13	*	975	554	Intron (uc003qmg.3/10090, intron 2 of 7)	6	149275397	149285820	10424	2	100128176	uc003qmh.2	49305	NA	UST-AS1	UST antisense RNA 1
262	chr6	150039192	150039204	13	*	976	559	Promoter	6	149979289	150039392	60104	2	9113	uc003qmu.2	188	ENSG00000131023	LATS1	large tumor suppressor kinase 1
263	chr6	160148546	160148558	13	*	985	597	Promoter	6	160148532	160177352	28821	1	9589	uc031sqv.1	14	ENSG00000146457	WTAP	WT1 associated protein
264	chr6	167200425	167200437	13	*	975	554	Intron (uc003qvc.1/6196, intron 2 of 21)	6	166822854	167275771	452918	2	6196	uc003qvc.1	75334	ENSG00000071242	RPS6KA2	ribosomal protein S6 kinase A2
